# Supplementary material for: Automated serial electron diffraction: implementation in LibraEDT and its applications
Source: J Appl Crystallogr. 2026 May 8;59(Pt 3):858–68. doi: 10.1107/S1600576726003894 (PMC13224799; doi:10.1107/S1600576726003894)
Supplement: Supplementary file 1 [file j-59-00858-sup1.cif]

####################################################################### 
# 
# This file contains crystal structure data downloaded from the 
# Cambridge Structural Database (CSD) hosted by the Cambridge 
# Crystallographic Data Centre (CCDC).
# 
# Full information about CCDC data access policies and citation 
# guidelines are available at http://www.ccdc.cam.ac.uk/access/V1 
# 
# Audit and citation data items may have been added by the CCDC. 
# Please retain this information to preserve the provenance of 
# this file and to allow appropriate attribution of the data. 
# 
#######################################################################

data_global

#==============================================================================

# PROCESSING SUMMARY (IUCr Office Use Only)

_journal_date_recd_electronic      2025-12-31
_journal_date_to_coeditor         ?
_journal_date_from_coeditor       ?
_journal_date_accepted     2026-04-13
_journal_date_printers_first      ?
_journal_date_printers_final      ?
_journal_date_proofs_out          ?
_journal_date_proofs_in           ?
_journal_coeditor_name            ?
_journal_coeditor_code      TE5163SUP1
_journal_coeditor_notes
; ?
;
_journal_paper_category      FA
_journal_techeditor_code      J260389
_iucr_compatibility_tag          ACTA95
_journal_techeditor_notes  
;
;
_journal_coden_ASTM               ?
_journal_name_full                ?
_journal_year                     ?
_journal_volume                   ?
_journal_issue                    ?
_journal_page_first               ?
_journal_page_last                ?
_journal_suppl_publ_number        ?
_journal_suppl_publ_pages         ?

#==============================================================================

data_mil_125_sed_pets2
_database_code_depnum_ccdc_archive 'CCDC 2518471'
loop_
_audit_author_name
_audit_author_address
'Moussa D. Faye Diouf'
;Istituto Italiano di Tecnologia
Italy
;
_audit_update_record             
;
2025-12-23 deposited with the CCDC.	2025-12-31 downloaded from the CCDC.
;
_audit_creation_date             2025-12-23
_audit_creation_method           
;
Olex2 1.5
(compiled 2025.07.13 svn.rb7424aed for OlexSys, GUI svn.r7314)data
;
_shelx_SHELXL_version_number     2018/3
loop_
_audit_author_email
Moussa.Faye@iit.it
_chemical_name_common            ?
_chemical_name_systematic        MIL-125(Fe)
_chemical_formula_moiety         'C12 H6 O9 Ti2'
_chemical_formula_sum            'C12 H6 O9 Ti2'
_chemical_formula_weight         389.91
_chemical_melting_point          ?
loop_
_atom_type_symbol
_atom_type_description
_atom_type_scat_dispersion_real
_atom_type_scat_dispersion_imag
_atom_type_scat_source
C C 0.0000 0.0000
'Neutron Data Booklet, ILL Grenoble, France (2003) ISBN 0-9704143-7-4'
H H 0.0000 0.0000
'Neutron Data Booklet, ILL Grenoble, France (2003) ISBN 0-9704143-7-4'
O O 0.0000 0.0000
'Neutron Data Booklet, ILL Grenoble, France (2003) ISBN 0-9704143-7-4'
Ti Ti 0.0000 0.0000
'Neutron Data Booklet, ILL Grenoble, France (2003) ISBN 0-9704143-7-4'

_shelx_space_group_comment       
;
The symmetry employed for this shelxl refinement is uniquely defined
by the following loop, which should always be used as a source of
symmetry information in preference to the above space-group names.
They are only intended as comments.
;
_space_group_crystal_system      tetragonal
_space_group_IT_number           139
_space_group_name_H-M_alt        'I 4/m m m'
_space_group_name_Hall           '-I 4 2'
loop_
_space_group_symop_operation_xyz
'x, y, z'
'-x, -y, z'
'-y, x, z'
'y, -x, z'
'-x, y, -z'
'x, -y, -z'
'y, x, -z'
'-y, -x, -z'
'x+1/2, y+1/2, z+1/2'
'-x+1/2, -y+1/2, z+1/2'
'-y+1/2, x+1/2, z+1/2'
'y+1/2, -x+1/2, z+1/2'
'-x+1/2, y+1/2, -z+1/2'
'x+1/2, -y+1/2, -z+1/2'
'y+1/2, x+1/2, -z+1/2'
'-y+1/2, -x+1/2, -z+1/2'
'-x, -y, -z'
'x, y, -z'
'y, -x, -z'
'-y, x, -z'
'x, -y, z'
'-x, y, z'
'-y, -x, z'
'y, x, z'
'-x+1/2, -y+1/2, -z+1/2'
'x+1/2, y+1/2, -z+1/2'
'y+1/2, -x+1/2, -z+1/2'
'-y+1/2, x+1/2, -z+1/2'
'x+1/2, -y+1/2, z+1/2'
'-x+1/2, y+1/2, z+1/2'
'-y+1/2, -x+1/2, z+1/2'
'y+1/2, x+1/2, z+1/2'

_cell_length_a                   18.7996(4)
_cell_length_b                   18.7996(4)
_cell_length_c                   18.4774(6)
_cell_angle_alpha                90
_cell_angle_beta                 90
_cell_angle_gamma                90
_cell_volume                     6530.4(3)
_cell_formula_units_Z            8
_cell_measurement_reflns_used    ?
_cell_measurement_temperature    293(2)
_cell_measurement_theta_max      ?
_cell_measurement_theta_min      ?
_shelx_estimated_absorpt_T_max   ?
_shelx_estimated_absorpt_T_min   ?
_exptl_absorpt_coefficient_mu    0.000
_exptl_absorpt_correction_T_max  ?
_exptl_absorpt_correction_T_min  ?
_exptl_absorpt_correction_type   ?
_exptl_absorpt_process_details   ?
_exptl_absorpt_special_details   ?
_exptl_crystal_colour            whiteish
_exptl_crystal_colour_lustre     .
_exptl_crystal_colour_modifier   .
_exptl_crystal_density_diffrn    0.793
_exptl_crystal_density_meas      ?
_exptl_crystal_density_method    ?
_exptl_crystal_description       cube
_exptl_crystal_F_000             549
_exptl_crystal_size_max          ?
_exptl_crystal_size_mid          ?
_exptl_crystal_size_min          ?
_exptl_transmission_factor_max   ?
_exptl_transmission_factor_min   ?
_diffrn_reflns_av_R_equivalents  0.2617
_diffrn_reflns_av_unetI/netI     0.1305
_diffrn_reflns_Laue_measured_fraction_full 0.994
_diffrn_reflns_Laue_measured_fraction_max 0.994
_diffrn_reflns_limit_h_max       18
_diffrn_reflns_limit_h_min       -18
_diffrn_reflns_limit_k_max       18
_diffrn_reflns_limit_k_min       -18
_diffrn_reflns_limit_l_max       18
_diffrn_reflns_limit_l_min       -18
_diffrn_reflns_number            10705
_diffrn_reflns_point_group_measured_fraction_full 0.994
_diffrn_reflns_point_group_measured_fraction_max 0.994
_diffrn_reflns_theta_full        0.960
_diffrn_reflns_theta_max         0.960
_diffrn_reflns_theta_min         0.144
_diffrn_ambient_temperature      293(2)
_diffrn_detector_area_resol_mean ?
_diffrn_measured_fraction_theta_full 0.994
_diffrn_measured_fraction_theta_max 0.994
_diffrn_measurement_device_type  
'Transmission Electron Microscopy (Zeiss Libra 120)'
_diffrn_measurement_method       ?
_diffrn_radiation_type           neutrons
_diffrn_radiation_wavelength     0.0335
_diffrn_source                   ?
_reflns_Friedel_coverage         0.000
_reflns_Friedel_fraction_full    .
_reflns_Friedel_fraction_max     .
_reflns_number_gt                974
_reflns_number_total             1007
_reflns_special_details          
;
 Reflections were merged by SHELXL according to the crystal
 class for the calculation of statistics and refinement.
 
 Structure factors included contributions from the .fab file.
 
 _reflns_Friedel_fraction is defined as the number of unique
 Friedel pairs measured divided by the number that would be
 possible theoretically, ignoring centric projections and
 systematic absences.
;
_reflns_threshold_expression     'I > 2\s(I)'
_computing_cell_refinement       ?
_computing_data_collection       ?
_computing_data_reduction        ?
_computing_molecular_graphics    'Olex2 1.5 (Dolomanov et al., 2009)'
_computing_publication_material  'Olex2 1.5 (Dolomanov et al., 2009)'
_computing_structure_refinement  'SHELXL 2018/3 (Sheldrick, 2015)'
_computing_structure_solution    'olex2.solve 1.5 (Bourhis et al., 2015)'
_refine_diff_density_max         0.227
_refine_diff_density_min         -0.323
_refine_diff_density_rms         0.054
_refine_ls_extinction_coef       .
_refine_ls_extinction_method     none
_refine_ls_goodness_of_fit_ref   1.754
_refine_ls_hydrogen_treatment    constr
_refine_ls_matrix_type           full
_refine_ls_number_parameters     33
_refine_ls_number_reflns         1007
_refine_ls_number_restraints     50
_refine_ls_R_factor_all          0.1918
_refine_ls_R_factor_gt           0.1891
_refine_ls_restrained_S_all      1.721
_refine_ls_shift/su_max          0.000
_refine_ls_shift/su_mean         0.000
_refine_ls_structure_factor_coef Fsqd
_refine_ls_weighting_details     
'w=1/[\s^2^(Fo^2^)+(0.2000P)^2^] where P=(Fo^2^+2Fc^2^)/3'
_refine_ls_weighting_scheme      calc
_refine_ls_wR_factor_gt          0.4368
_refine_ls_wR_factor_ref         0.4392
_refine_special_details          'Solvent Mask'
_olex2_refinement_description    
;
1. Fixed Uiso
 At 1.2 times of:
  All C(H) groups
2. Restrained distances
 C2B-C1B = C1A-C2A
 1.5 with sigma of 0.02
 C3A-C3A_$1 = C3A-C2A = C2A_$1-C3A_$2 = C3A_$2-C3A_$3 = C3A_$3-C2A = C2A-C3A
 1.39 with sigma of 0.01
 C3B-C3B_$4 = C3B_$4-C2B_$5 = C2B-C3B = C3B_$5-C3B_$6 = C3B_$6-C2B = C2B-C3B
 1.39 with sigma of 0.01
 C3A-C2A_$1 \\sim C3A_$1-C3A_$2 \\sim C2A_$1-C3A_$3 \\sim C3A_$2-C2A \\sim
C3A_$3-C3A \\sim C2A-
 C3A_$1
 with sigma of 0.02
 C3B-C2B_$5 \\sim C3B_$4-C3B_$5 \\sim C2B_$5-C3B_$6 \\sim C3B_$5-C2B \\sim
C3B_$6-C3B \\sim C2B-
 C3B_$4
 with sigma of 0.02
3. Restrained planarity
 C3A, C3A_$1, C2A_$1, C3A_$2, C3A_$3, C2A
 with sigma of 0.1
 C3B, C3B_$4, C2B_$5, C3B_$5, C3B_$6, C2B
 with sigma of 0.1
4.a Aromatic/amide H refined with riding coordinates:
 C3B(H3B), C3A(H3A)
;
_atom_sites_solution_hydrogens   geom
_atom_sites_solution_primary     iterative
_atom_sites_solution_secondary   ?
loop_
_atom_site_label
_atom_site_type_symbol
_atom_site_fract_x
_atom_site_fract_y
_atom_site_fract_z
_atom_site_U_iso_or_equiv
_atom_site_adp_type
_atom_site_occupancy
_atom_site_site_symmetry_order
_atom_site_calc_flag
_atom_site_refinement_flags_posn
_atom_site_refinement_flags_adp
_atom_site_refinement_flags_occupancy
_atom_site_disorder_assembly
_atom_site_disorder_group
Ti1 Ti 0.4257(2) 0.7028(2) 0.500000 0.0258(15) Uiso 1 2 d S . P . .
C1A C 0.3036(4) 0.6964(4) 0.6146(6) 0.032(3) Uiso 1 2 d DS . P . .
C1B C 0.500000 0.8474(7) 0.500000 0.035(4) Uiso 1 4 d DS . P . .
O3 O 0.500000 0.6935(4) 0.4331(5) 0.019(2) Uiso 1 2 d S . P . .
O1B O 0.4402(6) 0.8132(6) 0.500000 0.040(3) Uiso 1 2 d S . P . .
O1A O 0.3553(4) 0.7314(4) 0.5841(4) 0.036(2) Uiso 1 1 d . . . . .
C2B C 0.500000 0.9266(4) 0.500000 0.046(5) Uiso 1 4 d DS . P . .
O2 O 0.3874(5) 0.6126(5) 0.500000 0.026(3) Uiso 1 4 d S . P . .
C2A C 0.2731(4) 0.7269(4) 0.6832(4) 0.038(3) Uiso 1 2 d DS . P . .
C3B C 0.5644(3) 0.96298(18) 0.500000 0.043(3) Uiso 1 2 d DS . P . .
H3B H 0.613993 0.934025 0.500000 0.051 Uiso 1 2 calc R U P . .
C3A C 0.3070(4) 0.7839(3) 0.7162(3) 0.089(4) Uiso 1 1 d D . . . .
H3A H 0.350942 0.810151 0.689660 0.107 Uiso 1 1 calc R U . . .

_geom_special_details            
;
 All esds (except the esd in the dihedral angle between two l.s. planes)
 are estimated using the full covariance matrix.  The cell esds are taken
 into account individually in the estimation of esds in distances, angles
 and torsion angles; correlations between esds in cell parameters are only
 used when they are defined by crystal symmetry.  An approximate (isotropic)
 treatment of cell esds is used for estimating esds involving l.s. planes.
;
loop_
_geom_bond_atom_site_label_1
_geom_bond_atom_site_label_2
_geom_bond_distance
_geom_bond_site_symmetry_2
_geom_bond_publ_flag
Ti1 Ti1 2.794(8) 5_656 ?
Ti1 O3 1.874(6) 18_556 ?
Ti1 O3 1.874(6) . ?
Ti1 O1B 2.094(11) . ?
Ti1 O1A 2.111(8) 18_556 ?
Ti1 O1A 2.111(8) . ?
Ti1 O2 1.842(6) . ?
C1A O1A 1.302(9) . ?
C1A O1A 1.302(9) 23_665 ?
C1A C2A 1.503(12) . ?
C1B O1B 1.295(13) 5_656 ?
C1B O1B 1.295(13) . ?
C1B C2B 1.490(14) . ?
C2B C3B 1.390(5) 5_656 ?
C2B C3B 1.390(5) . ?
C2A C3A 1.389(5) . ?
C2A C3A 1.389(5) 23_665 ?
C3B C3B 1.392(7) 6_576 ?
C3B H3B 1.0800 . ?
C3A C3A 1.392(7) 15_456 ?
C3A H3A 1.0800 . ?

loop_
_geom_angle_atom_site_label_1
_geom_angle_atom_site_label_2
_geom_angle_atom_site_label_3
_geom_angle
_geom_angle_site_symmetry_1
_geom_angle_site_symmetry_3
_geom_angle_publ_flag
O3 Ti1 Ti1 41.8(2) . 5_656 ?
O3 Ti1 Ti1 41.8(2) 18_556 5_656 ?
O3 Ti1 O3 82.6(5) 18_556 . ?
O3 Ti1 O1B 89.8(4) 18_556 . ?
O3 Ti1 O1B 89.8(4) . . ?
O3 Ti1 O1A 167.7(4) . . ?
O3 Ti1 O1A 90.3(3) . 18_556 ?
O3 Ti1 O1A 167.7(4) 18_556 18_556 ?
O3 Ti1 O1A 90.3(3) 18_556 . ?
O1B Ti1 Ti1 82.5(3) . 5_656 ?
O1B Ti1 O1A 80.1(3) . . ?
O1B Ti1 O1A 80.1(3) . 18_556 ?
O1A Ti1 Ti1 128.8(2) . 5_656 ?
O1A Ti1 Ti1 128.8(2) 18_556 5_656 ?
O1A Ti1 O1A 94.8(4) 18_556 . ?
O2 Ti1 Ti1 113.0(4) . 5_656 ?
O2 Ti1 O3 101.8(4) . . ?
O2 Ti1 O3 101.8(4) . 18_556 ?
O2 Ti1 O1B 164.5(5) . . ?
O2 Ti1 O1A 89.4(3) . 18_556 ?
O2 Ti1 O1A 89.4(3) . . ?
O1A C1A O1A 124.6(11) . 23_665 ?
O1A C1A C2A 117.1(5) . . ?
O1A C1A C2A 117.1(5) 23_665 . ?
O1B C1B O1B 120.6(13) . 5_656 ?
O1B C1B C2B 119.7(7) . . ?
O1B C1B C2B 119.7(7) 5_656 . ?
Ti1 O3 Ti1 96.4(4) 5_656 . ?
C1B O1B Ti1 127.2(8) . . ?
C1A O1A Ti1 131.1(6) . . ?
C3B C2B C1B 119.5(3) . . ?
C3B C2B C1B 119.5(3) 5_656 . ?
C3B C2B C3B 121.1(7) . 5_656 ?
Ti1 O2 Ti1 136.0(8) . 23_665 ?
C3A C2A C1A 119.4(3) 23_665 . ?
C3A C2A C1A 119.4(3) . . ?
C3A C2A C3A 121.0(7) . 23_665 ?
C2B C3B C3B 119.5(3) . 6_576 ?
H3B C3B C2B 120.3 . . ?
H3B C3B C3B 120.3 . 6_576 ?
C2A C3A C3A 119.5(3) . 15_456 ?
H3A C3A C2A 120.2 . . ?
H3A C3A C3A 120.2 . 15_456 ?

loop_
_geom_torsion_atom_site_label_1
_geom_torsion_atom_site_label_2
_geom_torsion_atom_site_label_3
_geom_torsion_atom_site_label_4
_geom_torsion
_geom_torsion_site_symmetry_1
_geom_torsion_site_symmetry_2
_geom_torsion_site_symmetry_3
_geom_torsion_site_symmetry_4
_geom_torsion_publ_flag
Ti1 Ti1 O2 Ti1 180.0 5_656 . . 23_665 ?
C1A C2A C3A C3A -172.7(12) . . . 15_456 ?
C1A C2A C3A H3A 7.3 . . . . ?
C1B C2B C3B C3B 180.0 . . . 6_576 ?
C1B C2B C3B H3B 0.0 . . . . ?
O3 Ti1 O3 Ti1 -10.8(5) 18_556 . . 5_656 ?
O3 Ti1 O2 Ti1 -137.6(2) . . . 23_665 ?
O3 Ti1 O2 Ti1 137.6(2) 18_556 . . 23_665 ?
O1B Ti1 O3 Ti1 79.0(4) . . . 5_656 ?
O1B Ti1 O2 Ti1 0.0 . . . 23_665 ?
O1B C1B O1B Ti1 0.0 5_656 . . . ?
O1B C1B C2B C3B 180.0 . . . . ?
O1B C1B C2B C3B 0.0 5_656 . . . ?
O1B C1B C2B C3B 0.0 . . . 5_656 ?
O1B C1B C2B C3B 180.0 5_656 . . 5_656 ?
O1A Ti1 O3 Ti1 159.1(3) 18_556 . . 5_656 ?
O1A Ti1 O3 Ti1 44.4(19) . . . 5_656 ?
O1A Ti1 O2 Ti1 -47.4(2) 18_556 . . 23_665 ?
O1A Ti1 O2 Ti1 47.4(2) . . . 23_665 ?
O1A C1A O1A Ti1 -24.4(17) 23_665 . . . ?
O1A C1A C2A C3A -9.1(14) . . . . ?
O1A C1A C2A C3A 9.1(14) 23_665 . . 23_665 ?
O1A C1A C2A C3A 177.5(8) . . . 23_665 ?
O1A C1A C2A C3A -177.5(8) 23_665 . . . ?
C2B C1B O1B Ti1 180.0 . . . . ?
O2 Ti1 O3 Ti1 -111.4(4) . . . 5_656 ?
C2A C1A O1A Ti1 168.1(7) . . . . ?
C3B C2B C3B C3B 0.0 5_656 . . 6_576 ?
C3B C2B C3B H3B 180.0 5_656 . . . ?
C3A C2A C3A C3A 0.7(15) 23_665 . . 15_456 ?
C3A C2A C3A H3A -179.3 23_665 . . . ?

_smtbx_masks_special_details     ?
loop_
_smtbx_masks_void_nr
_smtbx_masks_void_average_x
_smtbx_masks_void_average_y
_smtbx_masks_void_average_z
_smtbx_masks_void_volume
_smtbx_masks_void_count_electrons
_smtbx_masks_void_content
1 -0.074 -0.289 -0.754 4291.8 1006.5 ?

_smtbx_masks_void_probe_radius   1.2
_smtbx_masks_void_truncation_radius 1.2
_shelx_fab_file                  
;
0 0 2 -64.5982 -0.0000
0 0 4 -87.0267 0.0000
0 0 6 -31.1131 -0.0000
0 0 8 12.6720 0.0000
0 0 10 26.9917 0.0000
0 0 12 -14.0055 0.0000
0 0 14 -8.9599 -0.0000
0 0 16 -15.7059 0.0000
0 0 18 -2.6539 0.0000
1 0 1 23.8908 0.0000
1 0 3 -15.3499 -0.0000
1 0 5 14.1853 -0.0000
1 0 7 31.9961 -0.0000
1 0 9 -5.7045 -0.0000
1 0 11 -8.9296 0.0000
1 0 13 4.8426 0.0000
1 0 15 6.2289 -0.0000
1 0 17 -0.9071 -0.0000
1 1 0 18.9066 -0.0000
1 1 2 4.1014 0.0000
1 1 4 -2.6062 0.0000
1 1 6 6.6985 -0.0000
1 1 8 -23.4244 0.0000
1 1 10 -6.8646 0.0000
1 1 12 -5.4747 0.0000
1 1 14 19.1652 -0.0000
1 1 16 8.1740 0.0000
1 1 18 -9.3677 0.0000
2 0 0 81.1661 0.0000
2 0 2 -30.7947 0.0000
2 0 4 -22.7165 0.0000
2 0 6 -13.4970 -0.0000
2 0 8 6.1361 0.0000
2 0 10 11.0664 0.0000
2 0 12 -6.0828 0.0000
2 0 14 9.9682 0.0000
2 0 16 1.8818 0.0000
2 0 18 0.6528 -0.0000
2 1 1 47.4469 0.0000
2 1 3 -16.8838 0.0000
2 1 5 -12.6552 0.0000
2 1 7 5.9265 -0.0000
2 1 9 1.3188 0.0000
2 1 11 5.4160 0.0000
2 1 13 -8.9278 0.0000
2 1 15 -0.6735 0.0000
2 1 17 -2.7604 0.0000
2 2 0 1.2166 -0.0000
2 2 2 20.5943 0.0000
2 2 4 -0.2810 0.0000
2 2 6 -4.2925 0.0000
2 2 8 3.1900 0.0000
2 2 10 13.8277 -0.0000
2 2 12 -9.9460 0.0000
2 2 14 0.9470 0.0000
2 2 16 4.0126 0.0000
2 2 18 0.8541 -0.0000
3 0 1 24.0228 0.0000
3 0 3 3.5436 0.0000
3 0 5 -1.2921 0.0000
3 0 7 7.8869 0.0000
3 0 9 0.3847 0.0000
3 0 11 -1.0920 0.0000
3 0 13 -15.6551 0.0000
3 0 15 7.6415 0.0000
3 0 17 1.9998 -0.0000
3 1 0 5.2480 0.0000
3 1 2 17.3961 -0.0000
3 1 4 -7.1926 -0.0000
3 1 6 -9.2974 0.0000
3 1 8 0.7341 -0.0000
3 1 10 3.0922 0.0000
3 1 12 5.1821 -0.0000
3 1 14 2.9416 0.0000
3 1 16 2.3385 -0.0000
3 1 18 -3.1646 0.0000
3 2 1 18.6753 0.0000
3 2 3 -0.6028 -0.0000
3 2 5 -8.2194 0.0000
3 2 7 -9.3412 0.0000
3 2 9 3.4250 -0.0000
3 2 11 0.8996 0.0000
3 2 13 -6.6823 0.0000
3 2 15 6.8232 0.0000
3 2 17 4.5434 -0.0000
3 3 0 -15.1261 0.0000
3 3 2 9.6460 -0.0000
3 3 4 -11.3623 0.0000
3 3 6 11.3955 -0.0000
3 3 8 -2.2563 0.0000
3 3 10 -3.2133 0.0000
3 3 12 0.4818 0.0000
3 3 14 -2.6006 0.0000
3 3 16 1.3331 0.0000
3 3 18 -2.8477 0.0000
4 0 0 18.9187 0.0000
4 0 2 -3.9198 -0.0000
4 0 4 37.5319 0.0000
4 0 6 -17.6565 -0.0000
4 0 8 -6.4542 0.0000
4 0 10 3.2157 -0.0000
4 0 12 -5.4950 0.0000
4 0 14 5.4641 0.0000
4 0 16 0.5543 -0.0000
4 0 18 5.4406 0.0000
4 1 1 7.8444 0.0000
4 1 3 -9.4548 -0.0000
4 1 5 -0.2561 0.0000
4 1 7 1.6257 -0.0000
4 1 9 -10.7764 0.0000
4 1 11 10.4326 0.0000
4 1 13 6.4057 0.0000
4 1 15 -8.5225 0.0000
4 1 17 -3.8185 0.0000
4 2 0 -7.5589 0.0000
4 2 2 2.1492 0.0000
4 2 4 14.8896 0.0000
4 2 6 -11.5688 0.0000
4 2 8 -6.4006 0.0000
4 2 10 8.4242 0.0000
4 2 12 -2.1955 0.0000
4 2 14 1.3303 0.0000
4 2 16 1.7111 -0.0000
4 3 1 24.9491 0.0000
4 3 3 -1.5526 -0.0000
4 3 5 5.6666 0.0000
4 3 7 -12.6975 0.0000
4 3 9 7.3855 0.0000
4 3 11 5.0083 0.0000
4 3 13 -0.0506 0.0000
4 3 15 2.3543 0.0000
4 3 17 2.0438 0.0000
4 4 0 -1.3303 0.0000
4 4 2 1.7142 0.0000
4 4 4 14.0686 0.0000
4 4 6 -10.3295 0.0000
4 4 8 -6.0587 0.0000
4 4 10 -2.9776 0.0000
4 4 12 1.3069 0.0000
4 4 14 0.5903 0.0000
4 4 16 -3.5636 -0.0000
5 0 1 13.7898 0.0000
5 0 3 -6.8543 0.0000
5 0 5 -9.9958 0.0000
5 0 7 -10.7150 0.0000
5 0 9 1.3364 -0.0000
5 0 11 14.4130 -0.0000
5 0 13 -12.0701 -0.0000
5 0 15 0.1586 -0.0000
5 0 17 0.9476 0.0000
5 1 0 17.6691 -0.0000
5 1 2 1.0753 0.0000
5 1 4 2.0223 0.0000
5 1 6 0.9239 -0.0000
5 1 8 -1.1525 0.0000
5 1 10 -4.2882 0.0000
5 1 12 7.3753 0.0000
5 1 14 -1.1004 0.0000
5 1 16 -1.3792 0.0000
5 2 1 9.2058 -0.0000
5 2 3 3.0965 0.0000
5 2 5 6.1064 -0.0000
5 2 7 -1.2465 0.0000
5 2 9 -0.6485 -0.0000
5 2 11 3.7090 0.0000
5 2 13 -3.5930 0.0000
5 2 15 -0.4033 0.0000
5 2 17 4.1002 0.0000
5 3 0 10.1947 0.0000
5 3 2 -7.8078 -0.0000
5 3 4 -6.7857 0.0000
5 3 6 -4.3361 -0.0000
5 3 8 -1.4852 0.0000
5 3 10 0.3440 -0.0000
5 3 12 7.0629 -0.0000
5 3 14 -2.6837 -0.0000
5 3 16 -0.5805 0.0000
5 4 1 -1.0102 -0.0000
5 4 3 -13.7022 0.0000
5 4 5 13.7140 -0.0000
5 4 7 -5.1035 -0.0000
5 4 9 1.1990 0.0000
5 4 11 -2.0981 0.0000
5 4 13 0.9961 0.0000
5 4 15 5.9838 -0.0000
5 4 17 -0.8294 0.0000
5 5 0 17.7273 -0.0000
5 5 2 -1.7610 0.0000
5 5 4 6.6055 0.0000
5 5 6 -8.4701 0.0000
5 5 8 4.0640 0.0000
5 5 10 -2.4040 0.0000
5 5 12 -2.0121 0.0000
5 5 14 -4.0911 0.0000
5 5 16 1.4063 -0.0000
6 0 0 -43.9763 0.0000
6 0 2 3.5645 -0.0000
6 0 4 -0.6473 -0.0000
6 0 6 0.0555 -0.0000
6 0 8 -5.0594 0.0000
6 0 10 3.5534 -0.0000
6 0 12 -1.3500 0.0000
6 0 14 4.5898 -0.0000
6 0 16 -5.9649 0.0000
6 1 1 0.3236 0.0000
6 1 3 22.6932 -0.0000
6 1 5 -11.4354 0.0000
6 1 7 13.7173 -0.0000
6 1 9 -4.1611 0.0000
6 1 11 -2.8003 0.0000
6 1 13 6.6197 -0.0000
6 1 15 -0.0438 0.0000
6 1 17 1.8045 -0.0000
6 2 0 -2.5744 0.0000
6 2 2 4.8746 0.0000
6 2 4 -6.7428 0.0000
6 2 6 -0.5783 0.0000
6 2 8 -5.4098 0.0000
6 2 10 -5.0210 0.0000
6 2 12 2.7674 -0.0000
6 2 14 1.9598 -0.0000
6 2 16 -2.7136 0.0000
6 3 1 -3.8781 0.0000
6 3 3 15.7069 0.0000
6 3 5 -2.4488 0.0000
6 3 7 -0.1374 -0.0000
6 3 9 0.3340 0.0000
6 3 11 -3.0053 0.0000
6 3 13 0.3518 0.0000
6 3 15 0.6558 0.0000
6 3 17 0.8731 0.0000
6 4 0 3.7595 0.0000
6 4 2 3.1947 0.0000
6 4 4 -5.6392 0.0000
6 4 6 -1.8597 -0.0000
6 4 8 0.2739 -0.0000
6 4 10 -8.7814 0.0000
6 4 12 5.9892 0.0000
6 4 14 3.6348 -0.0000
6 4 16 0.1515 0.0000
6 5 1 -1.2033 0.0000
6 5 3 14.9750 -0.0000
6 5 5 -5.3266 0.0000
6 5 7 -5.0828 -0.0000
6 5 9 3.4323 -0.0000
6 5 11 3.5045 0.0000
6 5 13 5.5359 -0.0000
6 5 15 3.2390 0.0000
6 6 0 -7.0988 0.0000
6 6 2 -3.8413 0.0000
6 6 4 -15.4052 0.0000
6 6 6 4.8168 -0.0000
6 6 8 0.9781 0.0000
6 6 10 -2.5786 0.0000
6 6 12 3.7645 0.0000
6 6 14 -1.7423 0.0000
6 6 16 -3.8323 0.0000
7 0 1 15.5477 -0.0000
7 0 3 10.8975 -0.0000
7 0 5 0.9915 0.0000
7 0 7 0.5657 0.0000
7 0 9 3.6354 -0.0000
7 0 11 7.5756 0.0000
7 0 13 -1.6412 0.0000
7 0 15 -0.4325 0.0000
7 0 17 1.9636 -0.0000
7 1 0 -24.4268 0.0000
7 1 2 9.9559 -0.0000
7 1 4 -7.5688 0.0000
7 1 6 -1.8075 0.0000
7 1 8 -5.6513 0.0000
7 1 10 -4.2533 -0.0000
7 1 12 0.4864 0.0000
7 1 14 -1.6073 0.0000
7 1 16 -0.2033 0.0000
7 2 1 -5.0213 0.0000
7 2 3 0.1289 -0.0000
7 2 5 -1.0779 0.0000
7 2 7 2.8077 0.0000
7 2 9 -1.7101 -0.0000
7 2 11 3.4175 -0.0000
7 2 13 2.0095 -0.0000
7 2 15 -2.8869 0.0000
7 2 17 0.3424 -0.0000
7 3 0 4.9753 -0.0000
7 3 2 0.7965 0.0000
7 3 4 0.2738 0.0000
7 3 6 -3.0252 0.0000
7 3 8 2.7313 0.0000
7 3 10 -0.7859 0.0000
7 3 12 1.8648 0.0000
7 3 14 -0.5098 0.0000
7 3 16 4.3091 -0.0000
7 4 1 0.4036 0.0000
7 4 3 -6.7235 0.0000
7 4 5 5.2538 0.0000
7 4 7 2.7060 0.0000
7 4 9 0.4444 -0.0000
7 4 11 5.3566 0.0000
7 4 13 3.0103 0.0000
7 4 15 -2.3592 0.0000
7 5 0 3.1592 0.0000
7 5 2 -5.4799 0.0000
7 5 4 6.8216 0.0000
7 5 6 -4.4064 -0.0000
7 5 8 -0.4675 -0.0000
7 5 10 -7.5019 0.0000
7 5 12 0.5228 0.0000
7 5 14 -1.9992 0.0000
7 5 16 0.8158 -0.0000
7 6 1 -0.6114 0.0000
7 6 3 -1.2036 0.0000
7 6 5 -2.9582 -0.0000
7 6 7 6.1550 -0.0000
7 6 9 -14.0800 0.0000
7 6 11 -1.5588 -0.0000
7 6 13 0.5521 0.0000
7 6 15 2.3687 -0.0000
7 7 0 6.3900 -0.0000
7 7 2 1.4802 0.0000
7 7 4 1.0864 -0.0000
7 7 6 -7.9394 -0.0000
7 7 8 2.5803 0.0000
7 7 10 5.9504 -0.0000
7 7 12 11.5178 0.0000
7 7 14 -3.4494 0.0000
8 0 0 -30.9502 0.0000
8 0 2 6.3429 -0.0000
8 0 4 -0.3785 0.0000
8 0 6 -0.8450 0.0000
8 0 8 6.4519 0.0000
8 0 10 -1.8844 0.0000
8 0 12 -4.6429 -0.0000
8 0 14 2.4722 -0.0000
8 0 16 3.5634 0.0000
8 1 1 2.7981 0.0000
8 1 3 -2.0157 0.0000
8 1 5 -1.4780 -0.0000
8 1 7 -1.0130 0.0000
8 1 9 3.0625 -0.0000
8 1 11 -1.9882 -0.0000
8 1 13 -2.3868 -0.0000
8 1 15 1.4149 0.0000
8 2 0 -4.0015 0.0000
8 2 2 3.0609 -0.0000
8 2 4 5.0606 -0.0000
8 2 6 -0.5222 0.0000
8 2 8 2.6679 0.0000
8 2 10 1.2328 0.0000
8 2 12 3.3622 0.0000
8 2 14 1.9039 0.0000
8 2 16 -0.2007 -0.0000
8 3 1 -3.5553 0.0000
8 3 3 -1.4754 0.0000
8 3 5 0.6153 0.0000
8 3 7 -1.0567 0.0000
8 3 9 -2.8861 -0.0000
8 3 11 -3.1492 -0.0000
8 3 13 -1.1673 0.0000
8 3 15 -0.6612 0.0000
8 4 0 -1.5028 0.0000
8 4 2 3.1275 0.0000
8 4 4 0.2020 0.0000
8 4 6 -10.1383 -0.0000
8 4 8 -3.4380 0.0000
8 4 10 0.0187 0.0000
8 4 12 -1.2712 0.0000
8 4 14 -2.4192 0.0000
8 4 16 -0.1750 -0.0000
8 5 1 -6.8838 0.0000
8 5 3 3.1610 -0.0000
8 5 5 -1.2390 0.0000
8 5 7 -1.9279 0.0000
8 5 9 -2.9615 0.0000
8 5 11 4.9190 0.0000
8 5 13 3.1144 0.0000
8 5 15 3.3280 0.0000
8 6 0 1.2796 0.0000
8 6 2 6.6948 -0.0000
8 6 4 0.1639 0.0000
8 6 6 0.3516 -0.0000
8 6 8 6.3826 -0.0000
8 6 10 6.6475 -0.0000
8 6 12 5.7297 -0.0000
8 6 14 2.8949 0.0000
8 7 1 -2.3232 0.0000
8 7 3 -2.6203 0.0000
8 7 5 -0.0557 0.0000
8 7 7 3.7942 0.0000
8 7 9 -12.2628 0.0000
8 7 11 -2.3237 0.0000
8 7 13 0.4639 0.0000
8 7 15 2.5133 0.0000
8 8 0 -1.2522 0.0000
8 8 2 -2.9207 -0.0000
8 8 4 0.1853 0.0000
8 8 6 -1.5218 0.0000
8 8 8 0.1762 0.0000
8 8 10 -9.8711 -0.0000
8 8 12 -1.9725 0.0000
8 8 14 -0.1513 0.0000
9 0 1 1.9596 0.0000
9 0 3 -1.4040 -0.0000
9 0 5 1.3510 -0.0000
9 0 7 1.1057 0.0000
9 0 9 -8.3463 -0.0000
9 0 11 -0.2259 0.0000
9 0 13 -1.0429 -0.0000
9 0 15 -0.1959 -0.0000
9 1 0 -3.4930 0.0000
9 1 2 -4.3167 0.0000
9 1 4 1.4517 0.0000
9 1 6 1.5248 -0.0000
9 1 8 4.0555 0.0000
9 1 10 1.2009 0.0000
9 1 12 -2.4537 0.0000
9 1 14 0.0839 0.0000
9 1 16 -0.8836 0.0000
9 2 1 4.3654 0.0000
9 2 3 -7.6768 0.0000
9 2 5 -6.0502 0.0000
9 2 7 0.3617 0.0000
9 2 9 -1.7309 0.0000
9 2 11 1.6788 0.0000
9 2 13 -1.6170 0.0000
9 2 15 1.2951 0.0000
9 3 0 1.6260 0.0000
9 3 2 -7.4279 0.0000
9 3 4 6.2316 0.0000
9 3 6 1.9886 0.0000
9 3 8 -0.9589 0.0000
9 3 10 3.1021 -0.0000
9 3 12 -4.3229 0.0000
9 3 14 3.9690 0.0000
9 4 1 3.7896 0.0000
9 4 3 -1.6890 0.0000
9 4 5 7.1909 0.0000
9 4 7 -2.8525 0.0000
9 4 9 5.0997 -0.0000
9 4 11 2.3225 0.0000
9 4 13 3.8026 0.0000
9 4 15 -1.1691 0.0000
9 5 0 -1.3857 0.0000
9 5 2 -5.8925 0.0000
9 5 4 -2.3042 0.0000
9 5 6 -6.8717 0.0000
9 5 8 2.6502 0.0000
9 5 10 0.1017 0.0000
9 5 12 -3.9995 0.0000
9 5 14 -2.4374 0.0000
9 6 1 2.8773 0.0000
9 6 3 -5.6174 0.0000
9 6 5 3.8194 0.0000
9 6 7 -4.2865 0.0000
9 6 9 -9.0616 0.0000
9 6 11 -1.3973 0.0000
9 6 13 -3.4976 0.0000
9 6 15 -0.5965 0.0000
9 7 0 6.4135 -0.0000
9 7 2 2.1027 -0.0000
9 7 4 -4.5248 0.0000
9 7 6 -2.1670 0.0000
9 7 8 6.0051 -0.0000
9 7 10 4.1547 -0.0000
9 7 12 2.6925 -0.0000
9 7 14 2.0391 -0.0000
9 8 1 1.9707 0.0000
9 8 3 -5.1745 -0.0000
9 8 5 -1.0078 0.0000
9 8 7 4.0410 0.0000
9 8 9 2.0485 -0.0000
9 8 11 -0.0562 0.0000
9 8 13 3.4541 0.0000
9 9 0 4.7097 0.0000
9 9 2 -0.6312 0.0000
9 9 4 6.2591 0.0000
9 9 6 2.4080 -0.0000
9 9 8 -1.4693 -0.0000
9 9 10 -7.2586 0.0000
9 9 12 -4.2154 0.0000
10 0 0 9.5457 -0.0000
10 0 2 1.0218 -0.0000
10 0 4 -4.9618 -0.0000
10 0 6 -2.2687 -0.0000
10 0 8 -1.3504 -0.0000
10 0 10 6.2540 -0.0000
10 0 12 -4.3256 0.0000
10 0 14 2.1280 -0.0000
10 1 1 -4.0360 0.0000
10 1 3 -4.3222 0.0000
10 1 5 -1.7234 0.0000
10 1 7 1.6541 0.0000
10 1 9 -1.4468 0.0000
10 1 11 3.9507 -0.0000
10 1 13 2.1848 -0.0000
10 1 15 -1.7980 0.0000
10 2 0 2.8488 -0.0000
10 2 2 -2.1375 0.0000
10 2 4 4.3941 0.0000
10 2 6 7.3984 0.0000
10 2 8 -2.3404 0.0000
10 2 10 1.6904 0.0000
10 2 12 -7.1640 0.0000
10 2 14 -0.0593 0.0000
10 3 1 -1.8398 0.0000
10 3 3 2.2418 0.0000
10 3 5 -8.5156 0.0000
10 3 7 -1.4521 0.0000
10 3 9 0.0935 0.0000
10 3 11 2.6449 0.0000
10 3 13 0.1009 0.0000
10 3 15 -1.6473 0.0000
10 4 0 -2.2033 0.0000
10 4 2 -1.4253 0.0000
10 4 4 -3.1051 0.0000
10 4 6 -2.0983 0.0000
10 4 8 -0.4741 0.0000
10 4 10 1.9543 0.0000
10 4 12 -1.1018 0.0000
10 4 14 -4.2957 0.0000
10 5 1 2.8406 -0.0000
10 5 3 0.1137 0.0000
10 5 5 0.5970 0.0000
10 5 7 -1.6641 0.0000
10 5 9 1.1244 0.0000
10 5 11 3.5418 0.0000
10 5 13 -0.4905 0.0000
10 6 0 -5.5585 0.0000
10 6 2 1.3955 0.0000
10 6 4 1.7634 0.0000
10 6 6 0.1950 0.0000
10 6 8 0.8165 0.0000
10 6 10 -1.6271 0.0000
10 6 12 0.4955 0.0000
10 6 14 1.7154 0.0000
10 7 1 -1.6550 0.0000
10 7 3 -0.3758 -0.0000
10 7 5 -1.5822 0.0000
10 7 7 -0.2657 0.0000
10 7 9 1.4852 -0.0000
10 7 11 -2.4969 0.0000
10 7 13 -2.7225 0.0000
10 8 0 1.1257 0.0000
10 8 2 0.2636 0.0000
10 8 4 5.7444 0.0000
10 8 6 3.1446 0.0000
10 8 8 -2.3614 0.0000
10 8 10 -1.0499 -0.0000
10 8 12 -0.2811 0.0000
10 9 1 1.1205 0.0000
10 9 3 -4.6954 -0.0000
10 9 5 -3.5484 0.0000
10 9 7 -1.2667 0.0000
10 9 9 2.5527 -0.0000
10 9 11 0.0039 0.0000
10 10 0 1.0221 -0.0000
10 10 2 2.0307 -0.0000
10 10 4 0.1647 0.0000
10 10 6 4.4229 0.0000
10 10 8 0.5402 0.0000
10 10 10 -2.8999 0.0000
10 10 12 -5.3718 0.0000
11 0 1 -10.4524 0.0000
11 0 3 -4.8391 -0.0000
11 0 5 3.1636 -0.0000
11 0 7 1.1785 0.0000
11 0 9 0.6962 -0.0000
11 0 11 -8.4554 0.0000
11 0 13 6.7056 -0.0000
11 1 0 7.0209 -0.0000
11 1 2 2.7650 -0.0000
11 1 4 0.9819 -0.0000
11 1 6 2.8680 -0.0000
11 1 8 6.7159 -0.0000
11 1 10 -5.8556 0.0000
11 1 12 -1.7091 0.0000
11 1 14 1.5524 0.0000
11 2 1 -1.4688 0.0000
11 2 3 -3.7894 0.0000
11 2 5 -5.6731 0.0000
11 2 7 -1.9107 0.0000
11 2 9 -0.9418 0.0000
11 2 11 0.0539 0.0000
11 2 13 5.4750 -0.0000
11 3 0 4.3001 0.0000
11 3 2 -5.3401 0.0000
11 3 4 -0.8597 0.0000
11 3 6 -0.5507 0.0000
11 3 8 1.1828 0.0000
11 3 10 2.8290 0.0000
11 3 12 -0.6411 0.0000
11 3 14 -2.0783 0.0000
11 4 1 -1.3265 0.0000
11 4 3 1.9763 0.0000
11 4 5 -2.5264 0.0000
11 4 7 -2.6334 0.0000
11 4 9 0.8143 0.0000
11 4 11 -5.2932 0.0000
11 4 13 1.8548 0.0000
11 5 0 0.5881 0.0000
11 5 2 1.5537 0.0000
11 5 4 6.2610 0.0000
11 5 6 -1.2275 0.0000
11 5 8 2.4593 0.0000
11 5 10 4.4255 0.0000
11 5 12 2.4198 0.0000
11 5 14 -2.6688 0.0000
11 6 1 1.7387 -0.0000
11 6 3 -2.7216 0.0000
11 6 5 -3.7062 0.0000
11 6 7 -0.9698 0.0000
11 6 9 -1.0671 0.0000
11 6 11 4.8308 -0.0000
11 6 13 -3.6210 0.0000
11 7 0 -1.6537 0.0000
11 7 2 0.3052 0.0000
11 7 4 -4.2842 0.0000
11 7 6 2.7102 -0.0000
11 7 8 -2.1854 0.0000
11 7 10 -1.9534 0.0000
11 7 12 -2.0748 0.0000
11 8 1 2.1840 0.0000
11 8 3 1.5423 0.0000
11 8 5 -1.2803 0.0000
11 8 7 2.3952 0.0000
11 8 9 -1.7299 -0.0000
11 8 11 -0.9598 0.0000
11 9 0 -2.5244 0.0000
11 9 2 0.9760 -0.0000
11 9 4 2.1811 -0.0000
11 9 6 7.3693 -0.0000
11 9 8 0.2380 0.0000
11 9 10 -2.4474 0.0000
11 9 12 2.5405 -0.0000
11 10 1 -3.4708 0.0000
11 10 3 3.9337 -0.0000
11 10 5 3.2898 -0.0000
11 10 7 -0.1992 -0.0000
11 10 9 0.9694 -0.0000
11 10 11 0.6500 0.0000
11 11 0 0.6635 0.0000
11 11 2 2.3546 -0.0000
11 11 4 -1.4419 0.0000
11 11 6 -2.8257 0.0000
11 11 8 -0.4489 0.0000
11 11 10 -3.0105 -0.0000
12 0 0 0.0458 0.0000
12 0 2 0.8658 0.0000
12 0 4 -4.6008 0.0000
12 0 6 -5.2721 0.0000
12 0 8 2.4482 0.0000
12 0 10 -2.6412 0.0000
12 0 12 2.7671 0.0000
12 0 14 2.0553 0.0000
12 1 1 1.7190 0.0000
12 1 3 -0.7600 0.0000
12 1 5 -5.8184 0.0000
12 1 7 0.8183 -0.0000
12 1 9 3.6061 -0.0000
12 1 11 2.6191 0.0000
12 1 13 -1.1433 0.0000
12 2 0 -5.5787 0.0000
12 2 2 1.0802 -0.0000
12 2 4 0.6950 0.0000
12 2 6 -0.2435 -0.0000
12 2 8 -0.8465 0.0000
12 2 10 -5.1248 -0.0000
12 2 12 -0.9821 0.0000
12 2 14 1.2242 -0.0000
12 3 1 1.6759 0.0000
12 3 3 3.6476 0.0000
12 3 5 -6.9687 0.0000
12 3 7 5.5985 0.0000
12 3 9 6.3734 0.0000
12 3 11 -3.1828 0.0000
12 3 13 -0.6170 0.0000
12 4 0 -1.1492 0.0000
12 4 2 -0.5423 0.0000
12 4 4 -0.3934 0.0000
12 4 6 0.8623 0.0000
12 4 8 0.2566 0.0000
12 4 10 -0.0328 0.0000
12 4 12 3.1095 0.0000
12 5 1 2.1786 0.0000
12 5 3 -5.2723 0.0000
12 5 5 0.2738 0.0000
12 5 7 -1.8866 0.0000
12 5 9 0.9796 0.0000
12 5 11 -5.6453 0.0000
12 5 13 -1.9343 0.0000
12 6 0 1.7994 -0.0000
12 6 2 -1.9660 0.0000
12 6 4 -1.9944 0.0000
12 6 6 -0.3250 0.0000
12 6 8 0.8178 0.0000
12 6 10 0.7276 0.0000
12 6 12 -1.8075 0.0000
12 7 1 1.6073 0.0000
12 7 3 3.7588 0.0000
12 7 5 4.3176 0.0000
12 7 7 -1.0661 0.0000
12 7 9 2.8332 0.0000
12 7 11 1.6591 0.0000
12 8 0 0.7415 -0.0000
12 8 2 -4.2684 0.0000
12 8 4 1.8447 0.0000
12 8 6 0.0733 -0.0000
12 8 8 -1.3866 0.0000
12 8 10 1.9876 0.0000
12 9 1 -0.1792 0.0000
12 9 3 1.1809 0.0000
12 9 5 1.9251 0.0000
12 9 7 -1.0818 0.0000
12 9 9 -2.5473 0.0000
12 9 11 -0.4034 0.0000
12 10 0 5.0453 -0.0000
12 10 2 2.0989 0.0000
12 10 4 1.0005 -0.0000
12 10 6 0.5231 -0.0000
12 10 8 2.0633 -0.0000
12 10 10 0.9384 -0.0000
12 11 1 -3.6327 0.0000
12 11 3 3.7968 0.0000
12 11 5 2.3502 -0.0000
12 11 7 3.3225 -0.0000
12 11 9 -2.3433 0.0000
12 12 0 4.1644 0.0000
12 12 2 -0.2254 0.0000
12 12 4 -0.1542 0.0000
12 12 6 -1.8656 0.0000
13 0 1 1.6824 0.0000
13 0 3 4.0566 -0.0000
13 0 5 4.1691 -0.0000
13 0 7 -2.2514 -0.0000
13 0 9 2.2768 0.0000
13 0 11 -0.1815 -0.0000
13 0 13 0.0547 -0.0000
13 1 0 -2.5744 0.0000
13 1 2 -3.3597 0.0000
13 1 4 -3.4011 0.0000
13 1 6 1.1890 0.0000
13 1 8 -0.1787 0.0000
13 1 10 -6.3520 0.0000
13 1 12 -3.0355 0.0000
13 2 1 2.2122 0.0000
13 2 3 -1.8524 0.0000
13 2 5 -2.8381 0.0000
13 2 7 2.1394 -0.0000
13 2 9 2.6651 0.0000
13 2 11 5.8410 0.0000
13 2 13 0.5915 0.0000
13 3 0 3.6454 0.0000
13 3 2 -0.7451 0.0000
13 3 4 -0.0946 0.0000
13 3 6 0.0132 0.0000
13 3 8 1.7895 0.0000
13 3 10 -2.9575 0.0000
13 3 12 0.4768 0.0000
13 4 1 1.9041 0.0000
13 4 3 -0.2998 0.0000
13 4 5 -4.5333 0.0000
13 4 7 -2.1978 0.0000
13 4 9 1.8357 0.0000
13 4 11 -1.4830 0.0000
13 5 0 2.4597 -0.0000
13 5 2 1.1680 0.0000
13 5 4 -5.1732 0.0000
13 5 6 -4.1151 0.0000
13 5 8 3.7303 0.0000
13 5 10 -0.9150 0.0000
13 5 12 -0.1318 0.0000
13 6 1 -1.2441 -0.0000
13 6 3 1.1328 0.0000
13 6 5 3.1399 0.0000
13 6 7 2.8415 0.0000
13 6 9 0.1160 0.0000
13 6 11 1.7144 0.0000
13 7 0 3.3737 0.0000
13 7 2 1.8760 -0.0000
13 7 4 -0.5711 0.0000
13 7 6 0.7605 -0.0000
13 7 8 3.1819 0.0000
13 7 10 -2.9109 0.0000
13 8 1 0.0527 0.0000
13 8 3 0.6177 0.0000
13 8 5 2.2413 0.0000
13 8 7 1.2605 0.0000
13 8 9 -2.9362 0.0000
13 9 0 4.4263 -0.0000
13 9 2 -2.0924 0.0000
13 9 4 -2.4012 0.0000
13 9 6 3.9410 -0.0000
13 9 8 -0.9544 0.0000
13 10 1 -3.4406 0.0000
13 10 3 3.7818 0.0000
13 10 5 -0.5437 0.0000
13 10 7 0.9769 -0.0000
13 10 9 -0.0336 0.0000
13 11 0 5.5214 0.0000
13 11 2 -1.8167 -0.0000
13 11 4 3.4093 -0.0000
13 11 6 1.2305 -0.0000
13 12 1 1.1570 0.0000
13 12 3 1.4182 0.0000
13 12 5 -1.2357 -0.0000
13 13 0 5.2714 0.0000
13 13 2 -1.2971 0.0000
14 0 0 9.8111 0.0000
14 0 2 2.0250 -0.0000
14 0 4 -1.1583 0.0000
14 0 6 7.1570 -0.0000
14 0 8 8.3208 0.0000
14 0 10 3.9907 0.0000
14 0 12 -0.3848 -0.0000
14 1 1 0.3969 0.0000
14 1 3 -5.2045 -0.0000
14 1 5 -4.4779 0.0000
14 1 7 -3.6059 0.0000
14 1 9 -5.7209 0.0000
14 1 11 0.2522 0.0000
14 2 0 1.5181 0.0000
14 2 2 -0.1853 -0.0000
14 2 4 -0.6252 0.0000
14 2 6 2.5451 -0.0000
14 2 8 2.1263 0.0000
14 2 10 -1.2963 0.0000
14 2 12 0.3476 -0.0000
14 3 1 2.0326 0.0000
14 3 3 -1.6501 -0.0000
14 3 5 -5.9123 0.0000
14 3 7 1.0067 -0.0000
14 3 9 -4.4161 0.0000
14 3 11 -2.5021 0.0000
14 4 0 -0.6916 -0.0000
14 4 2 -0.7518 0.0000
14 4 4 -0.4417 0.0000
14 4 6 4.5705 -0.0000
14 4 8 3.8466 -0.0000
14 4 10 -1.0070 0.0000
14 5 1 -0.5208 0.0000
14 5 3 -0.0367 0.0000
14 5 5 -0.5830 0.0000
14 5 7 3.7479 0.0000
14 5 9 -0.0402 0.0000
14 5 11 -1.0028 0.0000
14 6 0 1.8370 0.0000
14 6 2 4.4245 0.0000
14 6 4 1.1879 0.0000
14 6 6 0.1280 0.0000
14 6 8 -1.5924 0.0000
14 6 10 0.3842 0.0000
14 7 1 -0.5734 0.0000
14 7 3 -3.9066 0.0000
14 7 5 -3.6960 -0.0000
14 7 7 4.5838 0.0000
14 7 9 -3.2520 0.0000
14 8 0 0.7983 0.0000
14 8 2 -0.8560 0.0000
14 8 4 0.8592 0.0000
14 8 6 0.4292 -0.0000
14 8 8 -1.3849 0.0000
14 9 1 0.4196 0.0000
14 9 3 2.4866 0.0000
14 9 5 3.9729 -0.0000
14 9 7 3.4675 -0.0000
14 10 0 4.0974 0.0000
14 10 2 0.2535 0.0000
14 10 4 -1.0867 0.0000
14 10 6 0.2525 0.0000
14 11 1 2.9029 -0.0000
14 11 3 -0.3431 -0.0000
14 11 5 0.4522 -0.0000
14 12 0 -2.4842 0.0000
14 12 2 -1.6157 0.0000
15 0 1 -7.4347 0.0000
15 0 3 -8.8414 -0.0000
15 0 5 -2.6865 0.0000
15 0 7 -6.0505 0.0000
15 0 9 -12.0901 0.0000
15 0 11 -0.7446 -0.0000
15 1 0 8.7755 -0.0000
15 1 2 2.3584 0.0000
15 1 4 4.2849 -0.0000
15 1 6 0.5053 0.0000
15 1 8 3.6490 -0.0000
15 1 10 5.7015 -0.0000
15 2 1 -1.5155 0.0000
15 2 3 -3.2258 -0.0000
15 2 5 0.4310 -0.0000
15 2 7 4.5881 0.0000
15 2 9 -6.1607 0.0000
15 3 0 6.7484 -0.0000
15 3 2 -3.1380 0.0000
15 3 4 1.8212 0.0000
15 3 6 -2.7637 0.0000
15 3 8 -1.4217 0.0000
15 3 10 2.4822 -0.0000
15 4 1 0.1583 0.0000
15 4 3 0.6144 0.0000
15 4 5 -3.5247 0.0000
15 4 7 1.3652 -0.0000
15 4 9 2.6596 0.0000
15 5 0 0.2986 0.0000
15 5 2 1.5872 0.0000
15 5 4 -0.8760 0.0000
15 5 6 2.6566 0.0000
15 5 8 -1.8982 -0.0000
15 6 1 -2.6061 0.0000
15 6 3 1.1116 0.0000
15 6 5 -2.9845 0.0000
15 6 7 -0.0717 0.0000
15 6 9 1.7903 0.0000
15 7 0 -1.5918 -0.0000
15 7 2 1.8547 0.0000
15 7 4 0.6660 -0.0000
15 7 6 -1.1726 0.0000
15 7 8 0.6725 0.0000
15 8 1 1.7927 0.0000
15 8 3 1.4516 -0.0000
15 8 5 4.1514 -0.0000
15 8 7 1.8280 0.0000
15 9 0 -0.1265 0.0000
15 9 2 1.2638 -0.0000
15 9 4 -2.3721 0.0000
15 9 6 0.8992 0.0000
15 10 1 -1.6652 0.0000
15 10 3 1.9380 -0.0000
15 10 5 -0.3228 -0.0000
15 11 0 0.4228 0.0000
15 11 2 -0.5188 0.0000
16 0 0 2.2666 0.0000
16 0 2 -3.8424 -0.0000
16 0 4 0.9556 -0.0000
16 0 6 1.2297 0.0000
16 0 8 1.1550 0.0000
16 1 1 3.2196 -0.0000
16 1 3 -4.2540 0.0000
16 1 5 -0.0115 -0.0000
16 1 7 1.2041 -0.0000
16 1 9 -1.4072 0.0000
16 2 0 7.4392 0.0000
16 2 2 -1.1601 -0.0000
16 2 4 -2.3020 0.0000
16 2 6 -1.8494 -0.0000
16 2 8 -0.3324 0.0000
16 3 1 -4.4335 0.0000
16 3 3 -3.7756 0.0000
16 3 5 3.5851 -0.0000
16 3 7 1.3633 -0.0000
16 3 9 -1.4792 0.0000
16 4 0 5.8318 -0.0000
16 4 2 0.9094 0.0000
16 4 4 -2.7907 -0.0000
16 4 6 0.4053 0.0000
16 4 8 -0.9750 0.0000
16 5 1 0.0385 -0.0000
16 5 3 1.8016 0.0000
16 5 5 -0.2440 0.0000
16 5 7 -1.6694 0.0000
16 6 0 -0.4606 0.0000
16 6 2 1.6138 0.0000
16 6 4 -2.9833 0.0000
16 6 6 0.6918 0.0000
16 7 1 -0.0755 0.0000
16 7 3 0.0168 -0.0000
16 7 5 2.6295 0.0000
16 8 0 -0.5127 -0.0000
16 8 2 -0.4894 0.0000
16 8 4 -2.3493 0.0000
16 9 1 2.0497 -0.0000
16 9 3 0.1634 0.0000
17 0 1 3.5147 -0.0000
17 0 3 2.4076 0.0000
17 0 5 2.0519 0.0000
17 0 7 -8.5876 -0.0000
17 1 0 -5.4712 0.0000
17 1 2 -2.8833 -0.0000
17 1 4 -0.6633 -0.0000
17 1 6 -0.2845 0.0000
17 2 1 -0.3159 -0.0000
17 2 3 -0.0854 -0.0000
17 2 5 0.8525 0.0000
17 2 7 -5.8882 0.0000
17 3 0 3.8712 -0.0000
17 3 2 -1.1319 -0.0000
17 3 4 4.8013 0.0000
17 3 6 0.7189 -0.0000
17 4 1 -0.7026 -0.0000
17 4 3 -2.2810 0.0000
17 4 5 -0.6360 0.0000
17 5 0 -3.7981 0.0000
17 5 2 -3.7437 -0.0000
17 5 4 2.5221 0.0000
17 5 6 0.9365 0.0000
17 6 1 -0.2496 0.0000
17 6 3 1.2241 -0.0000
17 6 5 1.9526 0.0000
17 7 0 4.7569 -0.0000
17 7 2 -1.0937 -0.0000
18 0 0 1.2682 0.0000
18 0 2 -0.9529 0.0000
18 0 4 3.0494 -0.0000
18 1 1 -1.1658 0.0000
18 1 3 -0.9168 -0.0000
18 1 5 -1.7039 -0.0000
18 2 0 -0.6229 -0.0000
18 2 2 -1.1132 0.0000
18 2 4 0.3099 -0.0000
18 3 1 -1.1263 0.0000
18 3 3 -2.6183 -0.0000
18 4 0 0.5598 0.0000
18 4 2 0.6849 0.0000
18 5 1 0.7146 0.0000
0 0 0 0.0 0.0
;
loop_
_diffrn_refln_index_h
_diffrn_refln_index_k
_diffrn_refln_index_l
_diffrn_refln_intensity_net
_diffrn_refln_intensity_u
_diffrn_refln_scale_group_code
0 0 -4 912.21 788.22 1
0 0 4 1273.52 205.96 1
0 0 6 1554.54 260.34 1
0 0 8 4569.28 891.7 1
0 0 10 7943 1311.64 1
0 0 12 391.69 179.04 1
0 0 14 472.75 81.21 1
0 0 16 105.93 37.44 1
0 0 18 63.62 27.18 1
0 1 -3 1279.91 200.52 1
1 0 3 834.93 189.33 1
0 1 3 904.06 188.5 1
0 -1 -3 925.85 188.44 1
0 -1 3 983.87 197.04 1
-1 0 -3 943.85 188.49 1
0 1 -5 1044.59 206.1 1
0 -1 -5 965.94 188.15 1
-1 0 -5 1250.13 184.16 1
0 1 5 614.93 189.04 1
1 0 5 1030.46 186.54 1
0 -1 5 923.85 195.51 1
0 -1 -7 897.45 393.89 1
-1 0 -7 2398.21 363.6 1
0 -1 7 898.71 379.1 1
0 1 7 1654.45 374.66 1
1 0 7 2153.44 352.37 1
-1 0 -9 191.39 302.32 1
1 0 9 386.81 304.84 1
0 1 9 784.17 313.85 1
0 -1 -11 10.23 168.08 1
-1 0 -11 23.02 165.64 1
1 0 11 62.53 166.2 1
0 1 11 178.04 168.55 1
0 -1 -13 56.42 55.88 1
0 -1 13 176.33 82.18 1
0 1 13 76.18 63.55 1
-1 0 -13 281.31 61.04 1
1 0 15 215.38 125.05 1
0 1 15 87.44 137.04 1
-1 0 -15 251.88 124.69 1
0 -1 15 114.12 136.88 1
0 -1 17 71.52 26.22 1
-1 0 -17 26.43 16.31 1
0 1 17 30.96 16.85 1
1 0 17 16.13 15.77 1
-1 1 4 358.62 215.6 1
1 -1 -4 625.61 102.34 1
1 1 4 443.74 93.86 1
1 -1 4 542.34 95.48 1
-1 -1 -4 436.15 93.41 1
-1 1 -4 410.24 94.26 1
-1 1 6 142.86 58.74 1
1 1 6 93.62 54.01 1
-1 -1 -6 58.85 53.75 1
-1 1 -6 77.28 54.3 1
1 -1 8 643.2 98.68 1
-1 1 -8 609.88 97.32 1
-1 -1 -8 431.98 98.57 1
1 1 8 353.6 96.96 1
1 -1 10 276.68 76.47 1
-1 1 -10 262.54 75.53 1
-1 -1 -10 194.55 72.8 1
1 1 10 150.12 75.75 1
-1 1 12 134.98 72.09 1
-1 1 -12 191.8 43.11 1
1 1 12 168.75 38.7 1
1 -1 -14 14.1 24.08 1
-1 1 -14 86.66 27.71 1
1 1 14 23.59 19.71 1
-1 -1 -14 10 15.71 1
1 -1 14 18.31 17.18 1
-1 1 16 10.32 40.06 1
1 1 16 10.91 11.8 1
-1 1 -16 5.66 14.46 1
-1 -1 -16 10.32 7.85 1
1 -1 16 7.77 22.48 1
1 1 18 30.73 18.28 1
1 -1 18 85.9 38.22 1
-1 -1 -18 26.5 16.31 1
-1 1 -18 24.18 16.82 1
0 -2 2 1618.93 271.15 1
-2 0 -2 915.52 237.4 1
2 0 2 900.57 238.74 1
0 -2 -2 1137.54 237.79 1
0 2 -2 919.78 244.65 1
0 2 2 975.23 238.32 1
0 -2 4 364.51 73.52 1
-2 0 -4 257.04 58.76 1
2 0 4 291.78 56.34 1
0 -2 -4 241.54 55.05 1
0 2 -4 125.35 60.35 1
0 2 4 244.04 55 1
0 2 -6 126.65 60.42 1
0 -2 6 227.63 64.79 1
2 0 6 271.38 59.78 1
-2 0 -6 279.81 59.98 1
0 -2 -6 326.18 57.95 1
0 2 6 366.93 69.31 1
0 2 -8 267.5 93.84 1
0 -2 -8 333.69 82.83 1
-2 0 -8 318.61 85.31 1
0 -2 8 350.34 95.21 1
0 2 8 298.26 82.5 1
0 -2 10 59.19 34.02 1
0 -2 -10 78.24 57.02 1
-2 0 -10 48.06 32.72 1
2 0 10 27.37 13.52 1
0 2 10 73.97 20.38 1
-2 0 -12 104.44 43.12 1
0 2 12 61.3 35.73 1
0 -2 12 101.98 35.31 1
2 0 12 35.52 18.15 1
0 2 -14 112.17 104.31 1
0 -2 -14 206.84 104.63 1
-2 0 -14 72.49 95.73 1
2 0 14 76.69 95.32 1
0 -2 14 442.34 105.59 1
0 2 14 646.18 377.89 1
2 0 16 30.98 11.54 1
0 -2 -16 11.44 126.95 1
0 2 16 34.32 19.57 1
-2 0 -16 65.51 18.21 1
0 -2 16 32.29 23.14 1
-2 0 -18 15.35 10.12 1
2 0 18 1.82 3.8 1
0 -2 18 10.28 8.58 1
0 2 18 14.54 15.17 1
-1 -2 -3 712.07 134.21 1
2 -1 3 829.33 139.04 1
2 1 3 906.51 135.73 1
-2 1 -3 815.53 135.44 1
-1 2 3 812.31 137.08 1
-2 -1 -3 764.07 134.87 1
2 -1 -3 693.43 155.45 1
1 -2 3 688.37 139.1 1
1 -2 -3 820.3 139.32 1
1 2 3 802.12 135.88 1
-1 2 -3 625.33 135.32 1
-2 1 3 797.6 137.36 1
-2 1 -5 427.67 86.95 1
2 1 5 319.66 86.41 1
1 -2 -5 475.08 89.53 1
-1 2 5 443.74 92.82 1
-2 -1 -5 329.22 86.74 1
-1 2 -5 285.08 89.39 1
-1 -2 -5 343.31 85.98 1
1 2 5 268.52 86 1
-2 1 7 26.91 69.97 1
-1 2 7 144.52 65.14 1
1 -2 -7 308.85 184.55 1
2 1 7 124.56 67.76 1
1 -2 7 14.79 63.86 1
1 2 7 168.31 64.95 1
2 -1 -7 58.53 84.1 1
-2 -1 -7 81.77 65.51 1
-1 -2 -7 107.57 66.08 1
-1 2 -7 30.31 68.55 1
1 -2 -9 159.17 76.27 1
-1 2 -9 343.95 72.42 1
-1 2 9 161.1 80.08 1
1 -2 9 162.46 74.03 1
-2 -1 -9 323.52 71.07 1
2 1 9 334.6 69.37 1
-2 1 -9 361.8 77.89 1
-1 -2 -9 231.43 76.74 1
1 2 9 243.23 71.74 1
-2 1 11 1.45 46.57 1
-1 2 11 166.02 47.99 1
-1 2 -11 34.98 46.82 1
1 -2 11 66.11 43.2 1
1 2 11 55.41 40.81 1
-2 1 -11 15.59 44.95 1
2 -1 11 52.85 42.78 1
-1 -2 -11 113.47 42.16 1
2 1 11 35.17 40.62 1
-2 -1 -11 51.66 40.72 1
1 -2 -13 153.85 157.36 1
2 -1 13 108.41 152.72 1
1 -2 13 316.24 152.22 1
2 1 13 71.2 150.37 1
-2 1 -13 81.37 151.47 1
-2 -1 -13 77.79 150.51 1
1 2 13 224.2 151.51 1
-1 -2 -13 153.16 150.89 1
-1 2 -13 230.26 154.81 1
-2 1 15 34.39 27.15 1
-1 2 15 15.56 23.56 1
-2 1 -15 68.94 25.83 1
2 -1 15 31.75 14.71 1
2 1 15 17.91 15.16 1
-2 -1 -15 61.72 37.23 1
-1 -2 -15 18.11 13.68 1
-1 2 -15 14.66 13.76 1
1 -2 15 6.46 21.09 1
1 2 15 7.66 11.96 1
-2 1 17 32.89 22.6 1
-1 2 17 20.26 24.38 1
-1 2 -17 7.94 13.92 1
-2 -1 -17 23.59 9.19 1
2 -1 17 2.62 20.77 1
-2 1 -17 17.65 16.21 1
-1 -2 -17 13.22 10.58 1
2 1 17 6.62 11.68 1
1 2 17 11.19 9.35 1
1 -2 17 6.33 13.17 1
2 2 0 1208.82 192.12 1
-2 -2 0 951.14 193.68 1
2 -2 0 920.73 180.99 1
-2 2 0 953.22 183.62 1
2 -2 -2 2015.01 312.55 1
2 -2 2 1956.5 313.24 1
2 2 2 1842.86 301.93 1
-2 2 -2 1962.85 305.05 1
-2 2 2 1879.01 308.13 1
-2 -2 -2 2049.62 302.39 1
2 -2 -4 593.61 117.41 1
-2 2 -4 439.28 107.36 1
-2 -2 -4 649.17 103.65 1
2 2 4 379.89 103.34 1
-2 2 4 611.84 148.95 1
2 -2 4 694.56 115.86 1
-2 2 6 640.53 217.38 1
2 2 6 521.49 217.85 1
-2 -2 -6 542.22 215.63 1
-2 2 -6 496.61 218.3 1
2 -2 6 409.38 217.7 1
-2 2 8 238.38 108.31 1
2 -2 8 311.17 94 1
-2 -2 -8 277.93 94.36 1
2 2 8 359.75 95.61 1
-2 2 -8 261.62 93.75 1
-2 -2 -10 492.72 78.9 1
-2 2 -10 319.36 77.93 1
2 2 10 199.54 74.83 1
2 -2 10 297.93 89.98 1
2 2 12 243.65 70.92 1
2 -2 12 160.66 75.58 1
-2 -2 -12 123.24 72.34 1
-2 2 -14 67.92 19.67 1
2 2 14 44.43 14.19 1
-2 -2 -14 67.74 17.35 1
2 -2 14 50.4 21.72 1
-2 2 -16 15.31 11.99 1
2 -2 16 5.71 6.72 1
-2 -2 -16 1.35 3.9 1
2 2 16 17.5 6.12 1
2 -2 -18 3.07 7.24 1
-2 -2 -18 1.21 4.58 1
2 2 18 20.62 24.9 1
-2 2 -18 0.86 10.65 1
2 -2 18 9.05 87.07 1
3 0 -1 722.52 143.4 1
0 -3 1 922.72 138.62 1
3 0 1 676.81 138.23 1
0 3 -1 868.8 138.88 1
0 -3 -1 829.46 136.13 1
-3 0 1 684.22 153.98 1
-3 0 -1 848.39 136.81 1
0 3 1 886.82 136.66 1
-3 0 -3 664.84 99.67 1
0 3 -3 416.85 105.02 1
0 -3 3 310.28 110.43 1
0 -3 -3 447.28 98.85 1
3 0 3 500.36 104.56 1
0 3 3 387.82 100.38 1
0 3 -5 558.01 101.35 1
0 -3 5 449.27 85.09 1
-3 0 -5 401.74 86.97 1
0 -3 -5 494.23 88.07 1
3 0 5 227.28 113.5 1
0 3 5 339.65 83.63 1
-3 0 -7 215.54 48.81 1
0 -3 -7 292.05 48.65 1
0 -3 7 147.65 49.57 1
0 3 -7 124.84 48.66 1
3 0 7 206.82 45.4 1
0 3 7 229.32 48.12 1
0 3 -9 56.2 38.97 1
3 0 9 88.01 19.63 1
0 -3 -9 96.06 24.96 1
0 -3 9 107.92 53.05 1
0 3 9 62.08 18.61 1
-3 0 -9 61.89 20.48 1
0 3 -11 19 19.82 1
0 -3 -11 35 20.12 1
-3 0 -11 27.08 14.84 1
0 3 11 65.01 17.9 1
3 0 11 57.02 15.81 1
0 -3 11 85.71 36.42 1
-3 0 -13 59.4 73.83 1
0 -3 13 64.06 76.15 1
3 0 13 48.04 74.56 1
0 -3 -13 498.9 198.07 1
0 3 13 104.69 74.4 1
0 3 15 22.41 30.89 1
3 0 15 70.38 32.33 1
0 -3 -15 17.74 32.45 1
-3 0 -15 31.22 30.6 1
-3 0 -17 10.76 8.66 1
0 -3 -17 19.3 54.06 1
3 0 17 3.13 6.82 1
0 3 17 5.31 6.74 1
0 -3 17 12.59 15.01 1
3 1 0 697.12 161.26 1
-3 -1 0 1011.4 161.33 1
3 -1 0 913.64 150 1
1 -3 0 922.85 148.98 1
1 3 0 936.17 154.24 1
-3 1 0 866.12 148.76 1
-1 3 0 943.21 149.16 1
-1 -3 0 967.3 151.95 1
3 -1 -2 590.89 150.55 1
-3 1 2 967.07 430.01 1
-1 -3 -2 830.99 143.39 1
1 -3 -2 882.26 145.18 1
-3 1 -2 845.08 144.45 1
-3 -1 -2 910.69 143.68 1
-1 3 -2 756.37 148.26 1
-1 3 2 673.47 142.78 1
3 1 2 868.56 144.47 1
1 3 2 777.95 143.77 1
1 -3 2 525.41 145.03 1
3 -1 2 942.81 144.11 1
1 -3 -4 240.73 58.77 1
1 -3 4 64.57 59.9 1
3 1 4 173.4 57.49 1
1 3 4 100.43 56.15 1
-3 -1 -4 200.32 56.5 1
3 -1 4 212.84 56.95 1
-3 1 -4 133.28 56.1 1
-1 -3 -4 158.27 55.67 1
-3 1 4 81.15 59.81 1
-1 3 4 247.42 56.27 1
-1 3 6 142.05 65.66 1
1 -3 -6 174.51 67.59 1
-3 -1 -6 181.93 64.58 1
-1 -3 -6 252.46 63.09 1
3 1 6 218.08 63.96 1
-3 1 -6 214.64 64.66 1
3 -1 6 106.38 62.84 1
-1 3 -6 332.2 72.7 1
1 3 6 357.7 63.53 1
-1 3 8 67.82 33.32 1
1 -3 -8 133.82 54.11 1
-3 1 -8 126.59 36.91 1
3 -1 8 188.9 36.97 1
-3 -1 -8 98.64 31.39 1
-1 -3 -8 57.05 28.4 1
1 3 8 98.59 32.26 1
3 1 8 115.59 31.41 1
1 -3 8 152.22 36.51 1
-1 3 -8 180.77 72.61 1
3 -1 10 78.6 17.45 1
1 3 10 48.67 14.95 1
-1 3 10 32.66 20.81 1
-1 -3 -10 53.2 19.5 1
1 -3 -10 51.51 23.09 1
-3 -1 -10 78.05 17.24 1
-3 1 -10 33.49 17.16 1
-1 3 -10 16.75 18.25 1
3 1 10 46.28 16.53 1
1 -3 10 40.55 16.92 1
1 -3 -12 32.54 23.55 1
3 1 12 52.76 14.97 1
-1 -3 -12 36.79 15.89 1
-3 -1 -12 48.69 16.89 1
-1 3 12 70.75 17.38 1
-3 1 -12 88.83 18.08 1
1 3 12 52.18 18.34 1
1 -3 12 44.73 17.44 1
3 -1 12 86.68 22 1
-1 3 -12 22.04 23.43 1
-1 3 14 30.58 21.88 1
-1 3 -14 83.41 25.27 1
-3 -1 -14 21.46 15.28 1
3 1 14 50.68 17.04 1
-1 -3 -14 33.37 15.79 1
1 3 14 36.38 14.01 1
-3 1 -14 27.61 20.84 1
3 -1 14 14.96 15.16 1
1 -3 14 42.54 17.79 1
1 3 16 15.05 13.33 1
-3 1 -16 19.36 14.61 1
3 1 16 11.27 11.59 1
-1 3 16 17.45 26.59 1
1 -3 16 15.53 18.78 1
-1 -3 -16 1.56 10.59 1
3 -1 16 7.34 11.13 1
1 -3 -16 59.11 44.68 1
-3 -1 -16 11.03 10.9 1
-1 3 -16 13.95 17.79 1
-1 3 18 3.82 26.03 1
-1 -3 -18 8.85 9.09 1
1 3 18 6.24 8.7 1
-3 -1 -18 52.24 34.08 1
-3 1 -18 18.7 14.26 1
3 -1 18 24.1 13.64 1
-1 3 -18 26.07 16.36 1
3 1 18 7.65 12.03 1
1 -3 18 13.27 13.88 1
-3 -2 -1 323.38 76.13 1
2 3 1 414.95 75.5 1
-2 -3 1 266.77 79.63 1
-2 -3 -1 488.12 74.96 1
3 -2 -1 413.24 75.9 1
-3 2 -1 441.45 74.62 1
2 3 -1 369.6 78.23 1
3 -2 1 489.16 74.71 1
-3 2 1 499.56 75.32 1
-3 -2 1 203.16 75.71 1
3 2 1 314.39 76.5 1
-2 3 -1 371.42 75.09 1
-2 3 1 406.93 74.64 1
2 -3 1 466.38 74.87 1
2 -3 -1 382.09 74.18 1
-3 2 3 761.23 173.94 1
3 -2 3 743.64 172.07 1
2 3 3 848.11 165.52 1
-3 2 -3 942.24 167.2 1
2 -3 3 952.15 171.62 1
-2 3 -3 782.92 178.69 1
3 -2 -3 821.77 169.57 1
2 -3 -3 877.95 166.81 1
-2 3 3 1124.9 167.42 1
-2 -3 -3 982.37 166.26 1
3 2 3 809.48 165.96 1
-3 -2 -3 896.53 166.85 1
2 -3 -5 686.46 117.23 1
3 -2 -5 241.38 147.17 1
3 -2 5 394.48 113.38 1
3 2 5 317.21 116.67 1
2 3 5 523 112.8 1
2 -3 5 212.59 118.53 1
-2 3 5 687.81 113.71 1
-2 -3 -5 416.75 112.79 1
-2 3 -5 246.8 121.03 1
-3 -2 -5 423.08 113.65 1
3 2 7 89.47 79.9 1
-3 2 7 37.7 83.9 1
3 -2 7 127.48 83.26 1
-2 3 7 110.64 81.45 1
3 -2 -7 170.87 89.86 1
-2 3 -7 378.62 85.09 1
-3 2 -7 80.91 82.87 1
-3 -2 -7 85.9 79.48 1
2 -3 7 349.27 81.26 1
-2 -3 -7 273.51 80.87 1
2 3 7 167.85 80.23 1
-3 2 9 121.64 65.96 1
-3 2 -9 162.26 52.15 1
-2 3 -9 68.91 51.15 1
2 -3 -9 166.32 54.05 1
3 -2 9 201.68 56.4 1
-3 -2 -9 151.58 51.66 1
-2 -3 -9 43.24 49.21 1
3 2 9 151.5 49.17 1
2 3 9 56.75 50.54 1
2 -3 9 48.71 50.34 1
3 -2 -11 18.8 81.65 1
-2 3 11 234.55 144.54 1
3 2 11 28.35 35.4 1
-3 2 11 20.5 58.76 1
2 -3 -11 0.87 38.22 1
2 -3 11 7.99 34.56 1
3 -2 11 28.28 35.89 1
-2 -3 -11 89.16 37.55 1
-3 -2 -11 51.52 36.43 1
-2 3 -11 8.06 35.43 1
-3 2 -11 20.24 36.31 1
2 3 11 28.18 35.19 1
2 -3 -13 67.26 23.97 1
-3 -2 -13 60.79 16.89 1
-2 3 -13 75.51 19.54 1
2 -3 13 67.12 19.91 1
-2 -3 -13 74.14 14.74 1
3 -2 13 67.55 18 1
3 2 13 30.49 12.93 1
2 3 13 39.54 14.41 1
-2 3 13 60.28 31.65 1
2 -3 -15 59.04 44.71 1
3 -2 -15 3.19 12.16 1
3 2 15 17.13 13.51 1
-3 -2 -15 31.26 15.45 1
2 -3 15 16 22.98 1
-3 2 -15 5.01 15.61 1
2 3 15 7.12 9.6 1
-2 3 -15 5.81 11.87 1
-2 3 15 53.17 24.41 1
3 -2 15 6.79 11.65 1
-2 -3 -15 25.48 21.09 1
2 -3 -17 8.38 29.26 1
-3 2 17 8.65 47.93 1
-2 -3 -17 6.21 4.5 1
-2 3 -17 4.54 7.79 1
3 -2 17 8.93 7.06 1
2 -3 17 13.19 15.87 1
3 2 17 1.49 3.68 1
2 3 17 8.28 4.86 1
-2 3 17 6.68 17.05 1
-3 -2 -17 11.2 8.07 1
-3 2 -17 1.2 4.47 1
3 3 0 241.7 57.88 1
-3 -3 0 198.58 48.67 1
-3 3 0 222.08 41.79 1
3 -3 0 258.18 44.39 1
-3 -3 -2 750.44 136.29 1
-3 3 -2 874.7 136.48 1
3 -3 -2 912.82 136.67 1
3 -3 2 893.77 135.62 1
-3 3 2 841.83 136.22 1
3 3 2 651.11 137.69 1
-3 3 4 372.38 73.61 1
-3 3 -4 310.39 78.87 1
-3 -3 -4 338.06 72.88 1
3 3 4 308.76 69.67 1
3 -3 4 460.72 81.22 1
3 -3 -4 274.34 75.01 1
-3 3 -6 278.09 55.9 1
3 3 6 174.93 42.53 1
-3 3 6 240.56 59.12 1
3 -3 6 216.52 49.57 1
3 -3 -6 131.08 55.15 1
-3 -3 -6 269.62 44.85 1
-3 3 8 237.59 89.65 1
3 3 8 113.79 83.58 1
3 -3 8 149.62 84.85 1
-3 3 -8 83.81 86.14 1
-3 -3 -8 160.03 83.9 1
3 -3 10 17.55 11.82 1
-3 3 10 28.61 13.1 1
3 3 10 53.18 12.72 1
-3 3 -10 12.41 20.32 1
-3 -3 -10 38.98 15.67 1
-3 3 12 38.73 41.32 1
3 -3 -12 84.49 62.85 1
-3 -3 -12 41 22.84 1
3 3 12 29 24.12 1
-3 3 -12 121.91 26.52 1
3 -3 -14 66.58 34.92 1
-3 3 14 10.15 19.46 1
3 -3 14 9.99 11.85 1
-3 -3 -14 34.33 17.39 1
-3 3 -14 5.53 12.35 1
3 3 14 27.36 15.14 1
-3 3 -16 10.31 20.89 1
3 3 16 14.62 11.73 1
3 -3 16 5.11 10.7 1
-3 -3 -16 22.21 12.85 1
-3 3 -18 3.75 12.52 1
-3 -3 -18 9.41 12.09 1
3 -3 18 5.82 7.08 1
3 3 18 11.31 8.24 1
0 -4 0 2073.01 305.62 1
0 4 0 1835.44 304.99 1
-4 0 0 1981.68 308.68 1
4 0 0 1913.45 308.36 1
-4 0 2 36.07 46.42 1
0 -4 2 219.24 40.64 1
-4 0 -2 160.41 38.2 1
0 4 -2 77.24 40.58 1
0 -4 -2 174.86 37.72 1
0 4 2 172.95 37.27 1
0 -4 -4 554.86 146.66 1
-4 0 -4 559.1 146.89 1
0 4 -4 996.57 162.27 1
4 0 4 495 149.11 1
0 4 4 660.05 148.99 1
0 -4 4 623.14 158.06 1
0 4 -6 132.13 35.71 1
0 -4 6 86.41 41.42 1
0 4 6 130.56 30.08 1
0 -4 -6 76.27 26.24 1
4 0 6 122.4 27.85 1
-4 0 -6 170.55 31.4 1
0 4 8 188.29 73.87 1
0 -4 8 335.89 75.86 1
0 -4 -8 215.11 75.01 1
0 4 -8 494.51 115.01 1
-4 0 -8 225.9 74.85 1
4 0 8 205.53 74.77 1
0 4 -10 17.96 37.9 1
0 -4 10 64.6 17.67 1
0 4 10 62.65 19.37 1
-4 0 -10 59.97 15.09 1
4 0 10 38.11 20.8 1
0 -4 -10 56.72 17.09 1
0 -4 -12 23.83 10.86 1
4 0 12 13.47 11.67 1
0 -4 12 53.41 19.66 1
-4 0 -12 2.39 12.48 1
0 4 12 7.63 9.87 1
0 -4 14 62.43 108 1
0 -4 -14 23.26 100.99 1
-4 0 -14 50.14 100.91 1
0 4 14 47.53 101.06 1
4 0 14 4.28 100.39 1
0 4 -16 31.66 64.53 1
0 -4 -16 4.93 15.87 1
0 -4 16 5.8 13.16 1
-4 0 -16 53.96 29.9 1
0 4 16 22.92 12 1
4 0 16 39.34 15.34 1
4 0 18 0.88 6.52 1
0 -4 -18 9.02 20.96 1
0 -4 18 16.47 17.33 1
0 4 18 29.96 13.54 1
-4 0 -18 7.54 11.43 1
1 4 -1 249.48 54.51 1
-4 1 1 181.68 51.4 1
-4 -1 1 135.72 54.13 1
1 -4 1 293.99 53.72 1
-1 4 -1 252.82 49.67 1
4 1 1 208.7 51.46 1
4 -1 1 300 50.8 1
-4 1 -1 245.8 49.43 1
-4 -1 -1 306.61 51.85 1
4 1 -1 243.12 51.6 1
1 4 1 282.33 50.28 1
-1 -4 -1 214.66 49.96 1
-1 -4 1 232.39 56.27 1
-1 4 1 244.32 50.32 1
4 -1 -1 331.42 53.98 1
1 -4 -1 272.64 49.84 1
-1 -4 -3 101.59 65.66 1
1 -4 3 75.99 64.81 1
1 4 3 104 64.69 1
1 -4 -3 310.12 67.08 1
-4 1 -3 316.5 68.83 1
-1 4 -3 46.72 64.65 1
4 1 3 144.34 65.26 1
-4 -1 -3 152.97 66.59 1
-1 4 3 177.33 64.93 1
4 -1 3 122.03 65.84 1
-1 -4 3 439.22 136.53 1
-1 4 5 99.72 22.89 1
-1 -4 -5 83.44 23.01 1
4 1 5 79.97 23.36 1
1 -4 -5 131.89 23.77 1
4 -1 5 57.85 23.56 1
1 -4 5 45.83 22.41 1
1 4 5 138.85 23.14 1
-4 -1 -5 134.82 23.29 1
-4 1 -5 88.4 24.66 1
-1 4 7 118.56 20.85 1
-1 4 -7 108.56 25.28 1
1 -4 -7 80.61 28.92 1
4 -1 7 102.44 21.43 1
4 1 7 54.91 22.13 1
1 -4 7 36.85 23.82 1
-4 1 -7 83.78 20.86 1
1 4 7 111.78 22.36 1
-4 -1 -7 67.1 19.89 1
-1 -4 -7 81.94 20.16 1
-1 4 -9 99.04 44.62 1
1 -4 -9 102.66 26.99 1
1 -4 9 137.66 28.02 1
-4 1 -9 55.83 24.75 1
1 4 9 127.11 22.01 1
-1 -4 -9 64.73 21.67 1
4 1 9 40.89 22.58 1
4 -1 9 61.51 24.44 1
-1 4 9 107.84 26.64 1
-4 -1 -9 100.93 24.38 1
-1 -4 11 485.82 328.35 1
4 -1 11 6.62 71.22 1
1 -4 -11 14.77 73.38 1
4 1 11 29.79 71.42 1
1 -4 11 7.17 70.96 1
-1 4 -11 6.64 72.25 1
1 4 11 17.48 71.33 1
-1 -4 -11 10.13 71.11 1
-4 1 -11 27.22 75.84 1
-4 -1 -11 14.48 71.07 1
-1 4 11 24.71 71.95 1
-1 -4 13 35 56.54 1
-4 1 -13 31.65 19.97 1
1 -4 13 18.07 14.08 1
-4 -1 -13 19.46 17.67 1
4 -1 13 48.04 11.37 1
1 -4 -13 10.58 13.98 1
-1 4 -13 8.22 12.43 1
-1 4 13 29.39 12.22 1
1 4 13 41.68 16.73 1
4 1 13 11.52 12.12 1
-1 -4 -13 6.04 8.32 1
4 -1 15 32.32 19.28 1
-4 -1 -15 13.79 15.09 1
-1 4 -15 32 19.2 1
1 4 15 13.18 15.17 1
-1 -4 -15 23.44 16.05 1
-4 1 -15 7.36 17.99 1
1 -4 15 26.62 20.25 1
4 1 15 15.34 16.48 1
4 1 17 28.73 10.48 1
1 -4 17 3.71 7.71 1
1 -4 -17 12.67 54.6 1
-1 4 -17 4.89 10.41 1
-4 1 -17 25.3 16.52 1
-1 4 17 4.95 17.68 1
-1 -4 -17 16.64 8.21 1
-4 -1 -17 10.1 15.44 1
4 -1 17 16.22 8.34 1
1 4 17 14.44 7.24 1
-2 -4 0 95.63 21.18 1
2 4 0 54.33 20.96 1
-4 -2 0 117.5 23.84 1
4 2 0 59.17 24.38 1
-2 4 0 96.34 20.64 1
4 -2 0 123.57 20.3 1
-4 2 0 109.73 20.2 1
2 -4 0 70 19.29 1
4 -2 -2 453.63 123.19 1
-2 -4 2 801.04 182.22 1
-4 -2 -2 621.12 120.64 1
-4 2 -2 655.33 120.53 1
-2 4 2 577.66 121.07 1
4 -2 2 622.93 122.14 1
2 4 2 471.77 119.34 1
2 -4 2 547.37 119.86 1
-4 2 2 525.82 119.79 1
-2 4 -2 421.86 121.71 1
-2 -4 -2 420.33 120.08 1
4 2 2 503.98 119.83 1
2 -4 -2 500.82 120.89 1
-2 4 4 25.49 45.17 1
4 -2 4 111.31 43.6 1
-4 -2 -4 115.97 43.23 1
4 2 4 60.7 42.1 1
-4 2 -4 24.79 41.92 1
-2 -4 -4 56.96 42.55 1
-4 2 4 28.38 66.68 1
-2 4 -4 160.77 56.84 1
2 -4 -4 43.58 43.69 1
-4 2 6 52.98 65.76 1
-2 4 6 102.94 64.04 1
4 -2 -6 47.52 72.62 1
2 4 6 125.74 62.74 1
-2 4 -6 71.03 64.87 1
-4 -2 -6 54.47 62.72 1
4 -2 6 94.33 65.22 1
-4 2 -6 115.04 63.33 1
4 2 6 73.03 62.65 1
-2 -4 -6 64.7 62.57 1
2 -4 6 67.29 63.72 1
2 -4 -8 143.22 42.69 1
-2 4 8 49.8 38.06 1
-2 -4 -8 103.36 36.34 1
-4 2 -8 228.01 53.69 1
2 -4 8 190.32 37.49 1
4 2 8 40.87 34.65 1
-2 4 -8 113.51 43.37 1
2 4 8 86.57 34.29 1
4 -2 8 98.1 36.85 1
-4 -2 -8 166.33 36.4 1
-4 2 -10 4.58 64.93 1
2 4 10 50.32 64.27 1
2 -4 10 71.3 66.2 1
2 -4 -10 46.97 66.44 1
4 -2 10 28.79 66.28 1
-2 -4 -10 79.72 64.24 1
4 2 10 27.24 64.36 1
-2 4 -10 75.57 65.08 1
-2 4 10 19.05 66.42 1
-4 -2 -10 32.78 64.16 1
4 -2 -12 49.04 23.79 1
-2 4 12 29.97 26.61 1
-4 2 -12 47.93 24.35 1
2 -4 -12 42.98 30.93 1
2 -4 12 95.33 26.25 1
4 -2 12 45.68 22.55 1
4 2 12 41.34 22.23 1
-4 -2 -12 84.6 24.71 1
-2 -4 -12 38 21.46 1
2 4 12 43.44 21.94 1
4 -2 -14 100.15 54.13 1
2 -4 14 14.43 18.27 1
-4 2 -14 4.77 19.11 1
-2 4 14 34.25 22.41 1
-4 -2 -14 19.41 18.42 1
-2 -4 -14 14.63 17.32 1
4 2 14 14.69 19.53 1
4 -2 14 10.51 20.73 1
2 -4 -14 34.28 53.37 1
2 4 14 49.87 22.81 1
-2 4 -16 6.54 7.61 1
-2 -4 -16 8.36 8.19 1
-4 -2 -16 2.27 5.08 1
-4 2 -16 4.66 6.58 1
2 -4 16 10.46 12.24 1
-2 4 16 7.54 28.33 1
4 2 16 10.82 9.9 1
4 -2 16 26.23 18.74 1
2 4 16 1.85 8.93 1
2 -4 -16 2.83 13.03 1
4 3 -1 30.88 19.87 1
4 3 1 13.5 27.11 1
-3 4 1 43.42 16.99 1
3 4 -1 44.04 19.25 1
-3 4 -1 34.65 19.36 1
4 -3 -1 75.73 18.21 1
-3 -4 -1 32.92 17.84 1
-4 3 -1 42.89 16.61 1
-3 -4 1 43.05 24.08 1
3 -4 -1 89.46 19.42 1
-4 -3 -1 45.09 20.86 1
3 -4 1 55.49 17.79 1
-4 -3 1 41.37 19.65 1
4 -3 1 53.84 17.61 1
3 4 1 31.44 19.59 1
3 -4 -3 572.21 205.87 1
4 -3 -3 598.45 202.91 1
-3 4 -3 589.06 203.53 1
-4 3 3 434.54 206.1 1
4 -3 3 491.05 201.14 1
4 3 3 527.65 200.1 1
-3 4 3 576.94 201.93 1
-4 3 -3 398.23 201.37 1
-4 -3 -3 557.47 200.48 1
3 4 3 521.8 201.14 1
-3 -4 -3 573.79 202.15 1
3 -4 5 341.29 123.18 1
4 -3 -5 220.47 125.51 1
-4 3 5 332.88 100.52 1
3 4 5 471.09 99.6 1
-4 3 -5 598.38 104.83 1
-3 4 -5 423.37 99.98 1
4 3 5 517.11 100.11 1
-4 -3 -5 669.14 101.26 1
-3 4 5 362.13 100.36 1
4 -3 5 662.79 101.69 1
3 -4 -5 515.6 107.33 1
-3 -4 -5 414.76 98.65 1
-3 4 -7 123.52 76.94 1
4 -3 7 116.84 57.4 1
3 -4 7 72.61 59.91 1
-3 -4 -7 133.61 58.49 1
-4 -3 -7 117.84 57.5 1
3 4 7 118.76 58.59 1
3 -4 -7 98.92 69.06 1
-3 4 7 316.77 77.77 1
-4 3 -7 186.48 58.07 1
4 3 7 160.24 57.66 1
4 -3 9 105.43 43.94 1
-4 3 -9 115.94 44.16 1
-3 -4 -9 73.03 42.6 1
4 3 9 126.03 46.67 1
-4 -3 -9 69.14 41.09 1
-4 3 9 96.15 44.72 1
-3 4 9 141.25 59.98 1
3 -4 -9 48.75 41.68 1
4 -3 -9 58.67 50.19 1
-3 4 -9 80.65 43.38 1
3 -4 9 2.7 50.88 1
4 -3 -11 47.03 37.68 1
3 -4 -11 65.95 24.62 1
-4 3 11 88.97 45.46 1
4 -3 11 97.03 32.34 1
-4 3 -11 19.58 19.91 1
3 -4 11 18.06 15.98 1
3 4 11 35.6 17.09 1
-3 -4 -11 9.38 15.35 1
-4 -3 -11 21.88 16.11 1
-3 4 -11 71.63 27.83 1
4 3 11 22.9 19.75 1
3 -4 -13 19.72 28.43 1
-3 4 13 13.41 9.79 1
3 4 13 23.1 9.99 1
4 -3 -13 34.55 24.76 1
-4 3 13 -0.11 12.68 1
-3 4 -13 7.01 9.2 1
4 3 13 16.64 8.49 1
3 -4 13 16.33 11.39 1
-4 -3 -13 11.79 9.78 1
4 -3 13 18.16 11.32 1
-3 -4 -13 7.46 8.91 1
-4 3 -13 14.11 12.16 1
-3 4 15 7.9 12.11 1
-3 4 -15 6.02 12.57 1
-4 -3 -15 7.41 7.56 1
3 -4 -15 4.27 15.75 1
4 3 15 5.45 9.42 1
3 4 15 8.62 10.77 1
-4 3 -15 3.95 12.73 1
3 -4 15 6.69 10.02 1
-3 -4 -15 15.5 10.12 1
-3 4 17 5.17 13.66 1
-3 4 -17 2.35 4.61 1
-4 3 17 10.38 9.36 1
-4 -3 -17 1.02 9.45 1
4 -3 17 8.91 10.5 1
4 3 17 7.09 7.06 1
3 4 17 2.64 6.93 1
3 -4 17 3.1 7.96 1
-3 -4 -17 7.73 10.84 1
-4 3 -17 1.01 4.52 1
-4 -4 0 354.97 75.52 1
4 -4 0 476.24 72.9 1
-4 4 0 448.23 71.39 1
4 4 0 325.31 77.57 1
-4 -4 2 494.85 81.93 1
-4 -4 -2 315.15 75.89 1
-4 4 2 425.43 77.74 1
4 -4 -2 183.76 76.29 1
4 -4 2 281.75 77.33 1
4 4 2 388.5 73.6 1
4 -4 4 255.51 85.47 1
4 -4 -4 543.15 103.23 1
4 4 4 357.38 82.22 1
-4 4 4 543.78 90.06 1
-4 -4 -4 323.12 83.52 1
-4 4 -4 284.4 83.81 1
4 -4 -6 77.03 55.76 1
-4 4 6 138.76 48.11 1
4 -4 6 200.96 52.74 1
4 4 6 261.98 44.01 1
-4 -4 -6 272.08 42.17 1
-4 4 -6 236.21 44.65 1
4 -4 -8 47.54 28.03 1
4 4 8 95.4 22.81 1
4 -4 8 52.99 22.24 1
-4 4 8 132.39 44.98 1
-4 4 -8 120.47 28.5 1
-4 4 -10 45.62 27.37 1
4 4 10 25.61 25.88 1
4 -4 -10 170.01 83.14 1
4 -4 10 11.36 27.37 1
-4 4 10 13.24 28.96 1
-4 -4 -10 34.35 28.51 1
4 -4 -12 82.17 27.04 1
4 4 12 67.35 17.59 1
4 -4 12 54.59 17.47 1
-4 4 -12 75.27 16.67 1
-4 -4 -12 79.52 17.44 1
4 -4 -14 19.6 24.27 1
-4 4 -14 20.64 32.3 1
4 4 14 10.7 10.96 1
-4 4 14 25.55 14.65 1
4 -4 14 50.93 30.27 1
-4 -4 -14 18.74 17.42 1
-4 4 16 14.35 67.08 1
4 -4 16 6.8 7.34 1
4 4 16 10.19 8.82 1
-4 -4 -16 9.12 10.44 1
-4 4 -16 1.07 8.4 1
5 0 -1 988.42 170.26 1
-5 0 1 1113.37 172.23 1
-5 0 -1 1150.33 169.39 1
5 0 1 877.98 171.1 1
0 -5 -1 1010.74 169.66 1
0 5 -1 999.72 170.77 1
0 -5 1 964.79 169.68 1
0 5 1 950.52 168.55 1
5 0 3 315.1 91.08 1
0 5 -3 460.09 105.34 1
0 -5 3 613.6 95.85 1
-5 0 -3 471.17 91.28 1
0 5 3 472.19 90.75 1
0 -5 -3 388.34 90.33 1
-5 0 -5 591.61 118.8 1
0 -5 5 235.47 128.87 1
0 -5 -5 528.15 119.12 1
0 5 5 491.92 121.39 1
0 -5 7 307.35 109.46 1
0 5 -7 313.93 105.12 1
-5 0 -7 668.3 101.67 1
0 -5 -7 381.07 103.08 1
5 0 7 468 115.76 1
0 5 7 513.58 99.47 1
-5 0 -9 9.39 12.06 1
0 -5 9 22.15 14.66 1
0 5 -9 33.07 64.4 1
0 5 9 8.14 10.21 1
5 0 9 8.5 8.31 1
0 -5 -9 9.89 8.02 1
0 -5 11 119.13 36.1 1
0 -5 -11 129.55 32.29 1
0 5 11 114 24.9 1
0 5 -11 156.99 82.76 1
-5 0 -11 46.81 23.9 1
-5 0 -13 3.73 28.05 1
0 -5 13 147.96 56.94 1
0 -5 -13 8.72 28.45 1
0 5 13 10.87 28.32 1
5 0 13 15.75 28.47 1
-5 0 -15 63.17 23.45 1
5 0 15 45.14 19.71 1
0 -5 -15 10.49 10.9 1
0 -5 15 9.86 15.63 1
0 5 15 21.35 13.98 1
0 5 -17 1.7 18.63 1
5 0 17 11.48 7.61 1
0 -5 -17 11.43 21.19 1
-5 0 -17 7.05 6.95 1
0 -5 17 8.63 41.13 1
0 5 17 10.42 10.18 1
5 1 0 753.99 160.61 1
1 -5 0 992.21 146.43 1
-5 -1 0 915.73 155.42 1
-5 1 0 895.3 147.8 1
-1 -5 0 856.83 158.5 1
1 5 0 624.31 151.83 1
5 -1 0 865 146.55 1
-1 5 0 900.59 146.63 1
5 -1 -2 544.95 96.99 1
-1 -5 2 200.24 274.42 1
1 5 -2 458.44 117.32 1
5 1 2 468.27 93.6 1
-5 -1 -2 362.91 93.32 1
-5 1 2 345.08 109.54 1
5 -1 2 362.1 94.46 1
1 -5 -2 365.92 94.87 1
-5 1 -2 357.46 94.35 1
-1 5 -2 434.49 94.4 1
1 -5 2 412.95 93.76 1
-1 5 2 374.67 93.31 1
-1 -5 -2 503.2 95.1 1
1 -5 4 97.15 31.24 1
-5 -1 -4 128.18 23.88 1
-1 5 -4 134.19 25.92 1
1 5 4 91.33 22.51 1
-5 1 -4 116.85 24.24 1
-1 -5 -4 138.21 23.34 1
-1 5 4 98.7 24.12 1
5 -1 4 125.42 28.11 1
5 1 4 140.86 23.69 1
-5 -1 -6 69.75 19.15 1
-5 1 -6 118.45 24.61 1
1 -5 -6 64.94 19.72 1
1 -5 6 76.95 21.22 1
-1 -5 -6 62.84 19.38 1
5 -1 6 76.16 20.48 1
-1 5 -6 77.82 25.64 1
5 1 6 73.82 21.88 1
-1 5 6 86.14 21.19 1
1 5 6 117.94 23.13 1
1 5 -8 54.08 73.16 1
-5 1 -8 51.42 28.99 1
1 -5 8 76.39 57.85 1
-1 5 -8 7.17 26.63 1
1 -5 -8 16.27 27.55 1
5 1 8 71.52 32.28 1
5 -1 8 36.53 27.14 1
-5 -1 -8 57.16 27.31 1
-1 -5 -8 8.98 26.01 1
1 5 8 14.46 26.26 1
1 5 -10 -1.43 36.76 1
1 -5 -10 30.42 16.66 1
-1 5 -10 31.61 34.54 1
5 1 10 31.44 14.91 1
-1 5 10 32.06 12.38 1
1 5 10 26.25 9.62 1
5 -1 10 42.51 12.26 1
-5 1 -10 34.85 12.66 1
-5 -1 -10 10.55 17.17 1
1 -5 10 20.93 18.73 1
-1 -5 -10 36.58 13.36 1
-5 1 -12 29.04 27.64 1
1 -5 -12 103 49.03 1
-1 -5 -12 135.37 29.66 1
-1 5 -12 133.06 35.95 1
-1 5 12 24.97 30.6 1
1 5 12 106.96 23.6 1
1 -5 12 66.24 31.77 1
5 -1 12 70.55 23.66 1
5 1 12 31.83 24.24 1
-5 -1 -12 56.86 23.88 1
-5 1 -14 17.61 51.78 1
-1 5 -14 64.08 29.36 1
5 -1 14 11.98 28.34 1
1 5 14 27.66 27.95 1
1 -5 -14 14.87 31.53 1
-5 -1 -14 2.13 29.28 1
-1 5 14 12.22 27.55 1
-1 -5 -14 29.99 28.38 1
5 1 14 12.28 27.93 1
1 -5 16 7.27 10.68 1
-5 -1 -16 4.76 22.41 1
-1 -5 -16 3.42 6.54 1
1 -5 -16 11.2 24.81 1
-1 5 -16 5.41 13.23 1
-1 5 16 9.33 8.35 1
5 1 16 14.53 37.05 1
1 5 16 13.23 10.41 1
-5 1 -16 19.16 8.88 1
5 -1 16 35.16 18.77 1
2 5 -1 118.18 37.36 1
5 2 -1 131.67 28.63 1
5 2 1 49.92 27.15 1
-2 -5 1 60.71 26.77 1
2 -5 1 135.28 27.69 1
5 -2 -1 165.47 26.88 1
-5 -2 -1 55.21 26.9 1
2 -5 -1 108.69 26.38 1
-2 5 1 160.15 27.58 1
-5 2 1 97.35 26.83 1
5 -2 1 141.9 26.78 1
-5 -2 1 104.13 32.81 1
-5 2 -1 162.14 24.91 1
2 5 1 117.56 27.29 1
-2 5 -1 78.15 25.39 1
-2 -5 -1 153.36 26.17 1
-5 2 -3 617.4 127.6 1
-2 5 -3 696.61 135.53 1
2 -5 -3 766.2 128.99 1
-5 2 3 499.7 130.21 1
5 2 3 854.66 129.81 1
-2 5 3 572.18 130.32 1
2 -5 3 809.75 129.88 1
5 -2 3 787.8 128.21 1
-5 -2 -3 797.42 128.34 1
-2 -5 -3 764.29 127.65 1
2 5 3 752.03 129.8 1
5 -2 -5 84.68 93.26 1
2 -5 -5 169.32 52.23 1
-2 5 -5 173.7 53.58 1
5 -2 5 191.07 49.73 1
-2 5 5 173.12 50.34 1
2 5 5 140.99 48.13 1
2 -5 5 141.86 50.07 1
5 2 5 107.56 48.96 1
-2 -5 -5 146.68 48.37 1
-5 -2 -5 189.02 50.04 1
-5 2 -5 168.84 55.98 1
-5 2 7 81.42 41.97 1
-2 5 7 82.38 34.11 1
2 5 7 157.84 35 1
-2 -5 -7 122.99 34.83 1
-5 -2 -7 137.08 36.45 1
2 -5 -7 167.97 38.11 1
-5 2 -7 166.69 36.6 1
5 -2 7 215.15 38.06 1
2 -5 7 98.63 35.17 1
5 2 7 217.89 35.77 1
-2 5 -7 109.2 36.29 1
5 -2 -9 173.43 72.61 1
-5 2 -9 52.65 27.35 1
5 -2 9 64.89 29.93 1
-2 5 -9 25.43 30 1
-2 5 9 69.39 29.2 1
-5 -2 -9 24.79 33.15 1
5 2 9 38.74 28.02 1
2 5 9 26.55 27.54 1
2 -5 9 14.92 26.2 1
-2 -5 -9 38.76 26.46 1
2 -5 -11 33.41 34.57 1
5 2 11 105.2 37.65 1
-5 2 -11 106.79 58.65 1
-2 -5 -11 89.3 33.11 1
2 5 11 45.78 34.21 1
-5 -2 -11 28.64 32.03 1
2 -5 11 68.28 35.64 1
5 -2 11 128.6 47.18 1
5 -2 13 25.61 28.7 1
-5 2 -13 79.27 32.11 1
2 -5 13 64.12 30.33 1
5 2 13 72.98 26.24 1
-5 -2 -13 26.38 32.66 1
-2 5 13 46.08 27.99 1
2 -5 -13 81.84 33.04 1
-2 -5 -13 53.13 27.58 1
-5 2 13 56.3 30.85 1
2 5 13 36.5 25.46 1
5 2 15 57.16 24.33 1
-5 2 -15 10.58 11.35 1
2 -5 15 30.08 13.82 1
-5 -2 -15 27.04 13.36 1
2 -5 -15 41.98 38.74 1
5 -2 15 7.7 22.32 1
-2 -5 -15 16.65 11.1 1
-2 5 15 59.18 39.52 1
2 5 15 13.72 9.37 1
-2 5 -15 17.94 15.63 1
2 -5 17 4.49 13.11 1
2 -5 -17 15.6 32.91 1
-5 2 -17 27.75 11.42 1
-2 5 17 49.78 20.76 1
-2 5 -17 25.01 20.66 1
5 2 17 0.64 9.07 1
-2 -5 -17 7.29 10.58 1
5 -2 17 6.34 9.07 1
2 5 17 15.04 10.55 1
-5 -2 -17 14.26 14.99 1
-3 5 0 412.21 77.42 1
-5 -3 0 402.5 79.15 1
5 3 0 479.35 78.38 1
3 -5 0 461.59 77.57 1
-5 3 0 459.87 78.87 1
3 5 0 521.58 79.05 1
5 -3 0 428.31 78.15 1
-3 -5 0 414.39 110.35 1
3 5 -2 2 56.66 1
-5 -3 2 29.16 55.68 1
5 3 2 7.89 55.76 1
5 3 -2 64.21 63.14 1
3 -5 2 101.31 55.8 1
5 -3 2 198.32 56.89 1
-5 3 2 51.31 57.83 1
3 -5 -2 116.82 56.92 1
3 5 2 94.33 56.59 1
-3 5 2 103.51 55.98 1
5 -3 -2 33.91 55.12 1
-5 3 -2 61.46 55.03 1
-3 -5 -2 74.98 54.81 1
-3 5 -2 113.46 57.52 1
-5 -3 -2 14.31 57.4 1
-5 3 4 877.33 256.57 1
3 -5 4 1152.08 250.44 1
5 -3 4 1398.22 249.67 1
5 -3 -4 793.96 308.09 1
-3 -5 -4 973.34 251.39 1
3 5 4 1386.35 247.72 1
-3 5 -4 905.72 276.61 1
-5 3 -4 991.43 248.88 1
-3 5 4 899.84 249.47 1
5 3 4 1165.99 252.04 1
-5 -3 -4 1035.05 247.62 1
-5 -3 -6 119.39 82.56 1
3 5 6 104.62 81.94 1
5 3 6 42.58 81.78 1
3 -5 6 23.53 81.91 1
-5 3 -6 368.22 92.34 1
-3 5 -6 28.39 93.62 1
5 -3 6 139.24 83.28 1
-3 -5 -6 129.46 82.71 1
3 -5 -6 320.82 86.99 1
-5 3 6 324.44 92.39 1
3 -5 -8 95.68 33.72 1
-3 -5 -8 47.89 17.32 1
3 -5 8 32.04 27.88 1
-5 3 8 25.41 20.98 1
-3 5 8 43.73 17.21 1
3 5 8 49.63 19.23 1
5 -3 -8 15.74 38.56 1
5 -3 8 13.46 15.81 1
-3 5 -8 1.9 15 1
5 3 8 55.25 17.72 1
-5 3 -8 48.37 16.99 1
-5 -3 -8 18.46 17.93 1
5 -3 -10 43.82 60.45 1
-3 5 -10 83.63 57.6 1
3 -5 -10 50.21 61.48 1
-5 3 10 150.49 99.05 1
-5 3 -10 172.24 119.78 1
-5 -3 -10 52.74 54.7 1
-3 5 10 61.14 55.47 1
3 5 10 39.67 54.43 1
5 3 10 26.21 54.65 1
-3 -5 -10 96.1 55.24 1
5 -3 10 31.31 56.4 1
-5 3 12 12.77 44.77 1
3 -5 -12 8.72 42.46 1
5 -3 -12 35.45 49.84 1
-5 3 -12 27.52 51.03 1
5 3 12 90.61 42.99 1
-5 -3 -12 43.23 44.96 1
5 -3 12 26.72 53.52 1
-3 -5 -12 20.36 42.55 1
-3 5 12 104.26 47.72 1
3 5 12 66.23 43.4 1
5 -3 14 34.64 15.72 1
3 5 14 14.4 10.44 1
5 3 14 30.11 16.77 1
-5 3 -14 14.38 11.06 1
-3 -5 -14 20.55 8.93 1
3 -5 14 19.98 14.94 1
-3 5 -14 14.25 16.54 1
-3 5 14 38.43 23.51 1
-5 -3 -14 18.12 9.03 1
-5 3 16 8.51 21.33 1
3 -5 -16 22.39 9.29 1
5 -3 16 1.06 7.62 1
5 3 16 4.88 10.23 1
3 5 16 8.88 9.93 1
-3 5 -16 -1.1 10.89 1
-3 -5 -16 6.65 5.71 1
3 -5 16 0.98 10.85 1
-5 3 -16 9.58 14.97 1
-5 -3 -16 6.92 12.93 1
-5 -4 1 11.9 18.61 1
-5 -4 -1 25.62 12.94 1
4 5 -1 30.15 15.95 1
5 4 -1 8.8 14.1 1
4 -5 1 24.11 11.68 1
-5 4 -1 38.46 11.91 1
-4 5 -1 28.92 11.3 1
-4 -5 1 26.65 17.57 1
-4 -5 -1 15.47 14.63 1
5 4 1 16.72 17.4 1
-5 4 1 20.07 11.91 1
4 -5 -1 49.39 12.09 1
5 -4 -1 45.81 13.02 1
4 5 1 36.29 14.94 1
5 -4 1 27.33 13.23 1
-4 -5 3 572.18 197.39 1
5 -4 3 423.5 121.91 1
5 -4 -3 622.96 123.32 1
4 -5 -3 475.26 123.89 1
5 4 3 420.65 122.58 1
-5 4 -3 687.27 123.11 1
4 -5 3 681.93 123.88 1
-5 4 3 635.63 127.46 1
-4 -5 -3 825.19 122.48 1
-5 -4 -3 495.16 122.94 1
-4 5 3 659.09 123.87 1
-4 5 -3 584.3 122.27 1
4 5 3 515.15 123.72 1
5 4 5 111.94 81.72 1
-5 4 -5 23.54 79.43 1
-4 5 5 39.28 79.83 1
-4 -5 -5 48.18 79.52 1
5 -4 5 45.73 79.46 1
4 -5 5 237.38 81.71 1
-4 5 -5 226.09 80.73 1
5 -4 -5 115.46 81.25 1
4 5 5 101.55 80.7 1
4 -5 -5 109.71 86.45 1
-5 -4 -5 52.93 79.72 1
5 -4 -7 125.04 49.22 1
-5 4 7 134.35 49.81 1
-4 5 -7 85.95 48.64 1
5 4 7 195.91 49.4 1
-4 -5 -7 228.62 48.07 1
5 -4 7 197.41 51.25 1
-5 -4 -7 112.52 51.7 1
4 -5 -7 238.77 55.51 1
4 -5 7 117.14 53.01 1
-5 4 -7 138.86 50.59 1
4 5 7 201.05 50.37 1
-5 4 9 13.85 25.96 1
-5 4 -9 42.78 24.12 1
-4 5 9 46.73 26.58 1
5 -4 -9 25.36 36.28 1
-4 -5 -9 28.41 18.75 1
5 -4 9 31.77 21.47 1
4 -5 9 35.21 20.93 1
4 -5 -9 64.55 79.87 1
5 4 9 33.23 19.23 1
-5 -4 -9 14.19 24.18 1
-4 5 -9 96.83 37.32 1
-4 5 11 68.1 26.29 1
-5 4 11 85.16 21.41 1
5 4 11 96.43 22.13 1
-4 5 -11 29.23 29.96 1
4 -5 -11 44.95 21.38 1
-4 -5 -11 15.39 26.12 1
4 5 11 32.13 17.88 1
-5 -4 -11 51.65 19.01 1
5 -4 11 56.81 22.9 1
-5 4 -11 89.14 25.14 1
4 -5 11 17.62 17.02 1
-5 4 -13 22.52 81.01 1
-5 4 13 4.78 81.57 1
-4 5 13 53.9 83.97 1
-4 5 -13 80.75 81.32 1
5 4 13 61.73 84.02 1
-4 -5 -13 43.43 80.75 1
4 -5 13 67.54 81.23 1
5 -4 13 15.22 80.91 1
4 -5 -13 32.46 81.77 1
4 5 13 26.7 80.38 1
-5 -4 -13 45.19 81.29 1
4 -5 -15 51.01 32.61 1
-4 5 -15 22.1 12.27 1
5 -4 15 8.83 15.44 1
-5 4 -15 11.31 10.04 1
4 5 15 14.64 10.8 1
-4 5 15 44 16.63 1
5 4 15 16.13 11.34 1
4 -5 15 12.69 10.93 1
-4 -5 -15 7.73 8.48 1
-5 -4 -15 23.49 12.43 1
4 5 17 4.61 11.82 1
5 -4 17 10.21 8.66 1
-4 5 17 5.53 7.3 1
-5 4 17 6.01 13.11 1
-4 -5 -17 7.37 7.06 1
4 -5 17 10.55 7.57 1
-5 -4 -17 6 6.31 1
-5 4 -17 18.53 14.57 1
-4 5 -17 0.34 3.43 1
5 4 17 17.59 12.7 1
5 5 0 100.89 23.39 1
5 -5 0 118.31 20.76 1
-5 -5 0 100.71 23.08 1
-5 5 0 50.68 18.56 1
5 5 -2 154.38 46.45 1
-5 -5 2 208.47 49.54 1
5 5 2 93.53 32.95 1
5 -5 2 137.77 32.79 1
-5 5 -2 98.77 31.58 1
-5 5 2 172.94 33.33 1
-5 -5 -2 82.43 33.07 1
5 -5 -2 93.71 32.95 1
5 -5 -4 621.78 146.71 1
-5 5 4 777.49 149.27 1
-5 5 -4 761.45 134.83 1
-5 -5 -4 769.3 139.12 1
5 -5 4 568.33 133.94 1
5 5 4 894.25 134.78 1
-5 5 -6 486.41 76.28 1
5 -5 6 387.98 76.62 1
-5 5 6 339.16 76.91 1
-5 -5 -6 336.15 77.5 1
5 5 6 496.08 79.17 1
5 -5 -6 301.83 75.24 1
5 -5 -8 218.72 66.95 1
-5 5 -8 59.8 33.83 1
5 -5 8 58.77 35.32 1
-5 -5 -8 65.7 33.71 1
-5 5 8 57.65 35.53 1
5 5 8 87.48 34.23 1
-5 5 10 293.75 119.83 1
5 -5 -10 392.96 106.53 1
-5 -5 -10 90.67 59.74 1
5 5 10 53.64 58.97 1
-5 5 -10 229.55 60.22 1
5 -5 10 88.87 60.01 1
-5 -5 -12 23.48 27.35 1
5 -5 12 48.81 25.08 1
-5 5 -12 38 31.19 1
5 5 12 41.57 25.12 1
-5 5 12 154.86 110.79 1
-5 5 14 77.66 54.3 1
5 5 14 12.27 13.98 1
5 -5 14 49.12 20.25 1
-5 5 -14 35.53 59.09 1
5 -5 -14 58.82 31.75 1
-5 -5 -14 27.25 14.32 1
-5 -5 -16 15.64 10.22 1
-5 5 16 12.02 21.07 1
5 5 16 27.17 12.13 1
5 -5 16 17.2 18.07 1
-5 5 -16 61.75 25.7 1
-6 0 0 707.9 182.95 1
6 0 0 1026.21 182.37 1
0 6 0 1166.5 173.16 1
0 -6 0 900.9 172.74 1
-6 0 2 341.06 125.07 1
6 0 -2 148.46 57.93 1
0 6 -2 91.43 51.97 1
0 -6 -2 182.92 51.68 1
0 6 2 132.37 51.49 1
6 0 2 234.43 56.24 1
-6 0 -2 185.57 52.24 1
0 -6 2 175.97 51.62 1
6 0 4 214.97 34.9 1
0 6 -4 219.76 39.62 1
-6 0 -4 183.84 34.23 1
0 -6 -4 187.15 35.42 1
0 6 4 123.9 35.45 1
0 -6 4 97.21 38.23 1
0 -6 6 280.32 65.03 1
0 -6 -6 296.46 50.7 1
0 6 6 275.29 54.37 1
0 6 -6 262.42 104.46 1
6 0 6 328.96 51.14 1
-6 0 -6 246.28 50.01 1
0 -6 -8 16.35 43.68 1
0 6 -8 31.07 46.65 1
-6 0 -8 87.65 44.65 1
6 0 8 55.31 43.87 1
0 6 8 24.02 43.42 1
0 -6 10 49.62 18.59 1
6 0 10 32.42 18.91 1
0 6 -10 14.51 28.24 1
0 -6 -10 10.38 13.34 1
-6 0 -10 85.66 29.12 1
0 6 10 13.95 13.22 1
0 -6 -12 63.2 19.02 1
-6 0 -12 23.64 14.06 1
6 0 12 31.15 16.68 1
0 6 12 81.5 19.55 1
0 6 -12 63.43 31.02 1
0 -6 12 16.33 18.96 1
6 0 14 6.33 35.74 1
-6 0 -14 8.91 35.76 1
0 -6 14 13.53 36.51 1
0 -6 -14 20.3 39.59 1
0 6 14 16.54 35.52 1
0 6 -16 10.17 15.49 1
-6 0 -16 1.46 6.95 1
0 -6 16 11.3 32.06 1
6 0 16 21.26 8.78 1
0 -6 -16 29.94 12.68 1
0 6 16 17.81 10.22 1
-6 -1 1 37.31 23.85 1
6 1 -1 152.98 47.55 1
1 6 -1 31.66 24.99 1
-6 -1 -1 51.98 25.97 1
-1 -6 1 83.18 28.3 1
6 1 1 39.42 25.64 1
-6 1 1 32.13 24.71 1
6 -1 1 46.35 23.48 1
6 -1 -1 16.55 24.16 1
-6 1 -1 90.47 26.92 1
-1 6 1 34.81 23.11 1
-1 -6 -1 51.35 23.52 1
-1 6 -1 34.35 23.62 1
1 -6 1 50.42 24.43 1
1 6 1 66.36 23.93 1
1 -6 -1 27.88 23.28 1
-6 1 3 121.91 130.22 1
1 -6 3 447.96 108.76 1
1 6 3 430.31 107.13 1
6 1 3 158.41 106.76 1
-6 1 -3 183.35 106.48 1
-1 -6 3 295.34 110.21 1
6 -1 3 252.93 107.26 1
-1 6 3 362.3 108.11 1
-1 -6 -3 279.71 106.85 1
-6 -1 -3 247.56 107.06 1
-1 6 -5 77.54 29.53 1
-1 6 5 65.22 22 1
-1 -6 -5 107.42 22.5 1
6 -1 5 136.94 31.38 1
1 -6 -5 80.49 23.85 1
6 1 5 107.08 23.89 1
-6 -1 -5 54.68 21.07 1
1 -6 5 132.31 27.2 1
1 6 5 47.35 21.7 1
-6 1 -5 114.53 23.63 1
1 6 -7 17.48 24.32 1
1 -6 7 96.16 28.16 1
-1 -6 7 54.4 26.23 1
6 1 7 52.88 19.48 1
-1 6 -7 59.42 17.16 1
-6 -1 -7 24.98 25.74 1
1 -6 -7 58.19 20.2 1
1 6 7 43.22 15.84 1
-6 1 -7 26.53 16.11 1
-1 6 7 96.77 21.07 1
-1 -6 -7 31.47 16.08 1
6 -1 7 42.55 25.17 1
6 -1 9 27.24 17.63 1
6 1 9 56.2 21.61 1
-1 6 9 8.96 14.51 1
-6 1 -9 51.21 20.49 1
-1 6 -9 82.92 24.6 1
1 -6 9 33.19 23.83 1
1 6 9 12.48 13.11 1
-1 -6 -9 22.9 12.98 1
1 -6 -9 20.95 15.1 1
-6 -1 -9 45.14 13.7 1
-6 -1 -11 7.74 9.79 1
-6 1 -11 12.64 9.84 1
-1 -6 -11 25.29 10.78 1
1 -6 -11 38.31 11.41 1
1 -6 11 24.25 10.98 1
1 6 11 18.34 8.05 1
6 1 11 11.47 8.86 1
-1 6 -11 33.34 13.68 1
6 -1 11 39.31 20.16 1
-1 -6 13 17.05 56.46 1
1 6 -13 -3.35 36.5 1
-1 6 -13 27.37 16.53 1
1 -6 -13 73.49 55.92 1
6 1 13 12.88 11.88 1
-6 1 -13 15.01 15.51 1
-1 6 13 11.89 14.19 1
-1 -6 -13 7.58 15.44 1
6 -1 13 2.04 12.18 1
-6 -1 -13 9.83 12.84 1
1 -6 13 27.04 17.74 1
1 6 13 14.97 13.44 1
-1 -6 15 1.62 23.36 1
1 -6 -15 2.39 18.67 1
-6 1 -15 4.65 8.34 1
-1 6 15 14.02 11.51 1
-6 -1 -15 16.62 9.8 1
1 6 15 8.26 8.99 1
-1 6 -15 31.15 13.13 1
-1 -6 -15 6.28 15.57 1
6 -1 15 15.26 10.09 1
1 -6 15 12.34 12.27 1
6 1 15 8.86 6.97 1
-6 1 -17 25 19.89 1
-1 -6 -17 20.45 9.04 1
-1 6 17 30.74 12.29 1
6 1 17 15.31 8.85 1
-6 -1 -17 32.11 15.29 1
1 -6 -17 2.32 9.5 1
1 6 17 16.76 10.94 1
6 -1 17 7.37 9.68 1
-1 6 -17 15.24 9.42 1
1 -6 17 7.9 10.5 1
-6 -2 0 67.37 34.75 1
6 -2 0 94.52 19.77 1
6 2 0 104.1 27.34 1
2 -6 0 102.53 19.89 1
2 6 0 91.3 21.43 1
-6 2 0 103.28 20.25 1
-2 -6 0 112.88 21.14 1
-2 6 0 106.33 20.4 1
6 2 -2 412.34 90.79 1
-2 6 2 351.46 75.68 1
-2 -6 -2 356.91 75.5 1
2 -6 2 380.53 77.54 1
-2 -6 2 471.21 106.27 1
-6 2 2 354.35 79.78 1
-6 -2 -2 324.08 75.62 1
-6 2 -2 354.11 77.34 1
6 2 2 327.72 90.42 1
6 -2 -2 319.47 76.75 1
2 -6 -2 336.94 77.2 1
-6 -2 2 505.02 165.2 1
6 -2 2 463.71 76.09 1
-2 6 -2 398.86 74.86 1
2 6 -2 355.43 87.03 1
2 6 2 344.62 74.86 1
-6 2 4 58.97 48.95 1
6 -2 -4 97.21 46.11 1
2 -6 4 123.81 33.61 1
-2 6 -4 116.65 35.09 1
-2 -6 -4 90.1 38.37 1
6 -2 4 126.11 33.27 1
-6 -2 -4 129.68 35.52 1
2 -6 -4 84.14 32.41 1
-6 2 -4 143.52 36.56 1
-2 6 4 103.24 32.53 1
2 6 4 161.44 33.54 1
6 -2 -6 483.04 128.74 1
-6 2 6 519.34 117.05 1
2 6 6 446.42 97.11 1
2 -6 -6 604.56 102.49 1
-6 -2 -6 513.42 101.5 1
2 -6 6 436.02 98.27 1
-2 6 -6 325.62 98.28 1
6 2 6 439.91 100.54 1
6 -2 6 648.92 99.37 1
-2 6 6 564.29 98.31 1
-6 2 -6 317.7 103.3 1
-2 -6 -6 545.03 98.17 1
-2 6 8 123.07 38.7 1
6 -2 8 30.25 21.63 1
6 2 8 96.25 31 1
-6 -2 -8 35.89 22.44 1
-6 2 8 8.52 30.7 1
2 -6 -8 57.81 30.2 1
-2 -6 -8 53.57 19.88 1
2 6 8 45.56 19.79 1
2 -6 8 13.72 19.09 1
-6 2 -8 29.12 23.7 1
-2 6 -8 37.02 21.27 1
2 -6 10 100.63 24.38 1
6 2 10 58.53 21.97 1
2 -6 -10 27.64 25.5 1
-6 -2 -10 57.75 19.96 1
-6 2 -10 23.7 22.29 1
-2 -6 -10 70.77 18.67 1
2 6 10 66.72 20.44 1
6 -2 10 37.41 22.94 1
-2 6 -10 84.6 26 1
-6 2 -12 33.55 22.88 1
-2 -6 -12 24.94 22.2 1
-2 6 12 24.93 24.62 1
2 -6 12 66.47 22.56 1
6 2 12 66.22 23.94 1
-6 -2 -12 35.92 23.44 1
6 -2 12 37.4 23.8 1
2 6 12 98.97 24.15 1
2 -6 -12 66.53 63.33 1
-2 6 14 26.95 22.3 1
-6 2 -14 13.66 10.52 1
-6 -2 -14 11.28 11.05 1
6 2 14 6.61 8.11 1
2 -6 -14 12.46 16.44 1
-2 -6 -14 2.34 4.99 1
-2 6 -14 4.5 15.08 1
2 -6 14 1.58 12.47 1
2 6 14 10.36 7.22 1
6 -2 14 11.63 10.8 1
-2 6 -16 28.83 20.09 1
-2 6 16 8.47 9.72 1
2 -6 16 30.11 13.63 1
-6 2 -16 17.79 34.89 1
-6 -2 -16 11.8 9.72 1
6 -2 16 24.92 18.51 1
2 -6 -16 9.49 12.55 1
2 6 16 49.93 15.63 1
-2 -6 -16 13 11.4 1
6 2 16 14.44 16.79 1
-6 -3 1 718.15 139.75 1
-3 6 -1 434.96 138.32 1
3 6 1 579.81 138.85 1
3 -6 -1 486.05 139.1 1
-3 -6 1 514.92 138.86 1
-3 -6 -1 416.45 139.81 1
6 -3 1 630 137.78 1
-6 3 1 623.3 138.59 1
6 3 -1 735.04 147.31 1
6 -3 -1 486.86 137.7 1
3 6 -1 578.4 143.04 1
-6 3 -1 670.42 137.62 1
-6 -3 -1 393.69 151.85 1
3 -6 1 497.53 137.81 1
-3 6 1 718.78 138.75 1
6 -3 -3 567.87 128.79 1
-6 3 -3 747.79 128.16 1
-3 6 3 563.25 127.53 1
-6 3 3 744.16 124.81 1
3 -6 3 454.8 124.21 1
3 6 3 566.27 123.14 1
6 3 3 710.17 126.07 1
6 -3 3 521.38 126.79 1
-3 6 -3 830.73 126.01 1
-6 -3 -3 702.42 126.03 1
-3 -6 -3 742.36 125.43 1
3 -6 -3 579.72 124.9 1
3 -6 5 141.56 75.84 1
-6 3 -5 302.62 73.63 1
-3 6 5 271.53 75.45 1
-6 3 5 138.43 75.72 1
6 3 5 280.81 74.67 1
-3 -6 -5 333.27 74.21 1
6 -3 -5 492.12 169.2 1
3 6 5 369.53 75.35 1
3 -6 -5 238.78 76.38 1
6 -3 5 292.96 86.78 1
-6 -3 -5 304.56 78.35 1
-3 6 -5 239.14 75.1 1
-6 3 7 15.58 19.28 1
6 3 7 91.52 22.92 1
6 -3 -7 26.86 23.84 1
6 -3 7 52.37 20.99 1
-3 6 7 27.34 20.79 1
3 -6 -7 103.25 34.19 1
-6 -3 -7 27.91 19.63 1
-3 -6 -7 95.28 21.49 1
3 -6 7 45.92 20.81 1
-3 6 -7 18.62 18.6 1
3 6 7 20.51 21.25 1
6 -3 -9 142.31 40.38 1
3 -6 9 173.49 40.3 1
-6 3 9 99.38 32.69 1
-3 6 -9 70.07 29.6 1
-3 6 9 141.94 31.12 1
6 3 9 137.66 31.81 1
-6 -3 -9 107.61 30.93 1
6 -3 9 95.59 36.79 1
-6 3 -9 83.87 31.74 1
3 6 9 169.17 30.95 1
-3 -6 -9 138.89 40.71 1
3 -6 -9 137.1 33.35 1
6 -3 -11 101.25 50.17 1
-6 3 11 15.52 117.11 1
-3 6 11 55.51 25.09 1
3 -6 11 45.49 28.99 1
-3 -6 -11 38.15 17.22 1
-3 6 -11 48.06 22.96 1
3 -6 -11 52.61 33.86 1
-6 -3 -11 60.73 18.51 1
-6 3 -11 108.17 24.55 1
3 6 11 107.34 23.93 1
6 -3 11 59.03 27.98 1
6 3 11 45.42 25.26 1
-6 3 -13 16.27 25.78 1
6 3 13 30.27 26.29 1
3 -6 -13 14.71 34.52 1
-3 6 -13 45.81 43.01 1
3 6 13 29.06 25.58 1
3 -6 13 32.42 28.93 1
-6 -3 -13 30.64 25.4 1
-3 -6 -13 40.46 31.17 1
-6 3 -15 3.77 7.04 1
3 -6 -15 7.34 14.76 1
3 -6 15 19.04 19.91 1
-6 -3 -15 17.5 13.65 1
6 3 15 16.7 6.51 1
-3 6 -15 2.42 11.26 1
-3 -6 -15 12.75 9.31 1
3 6 15 8.91 6.98 1
-3 6 15 30.94 33.52 1
6 -3 15 6.49 17.08 1
6 -3 17 6.22 12.23 1
-3 6 -17 19.8 46.42 1
-6 3 -17 9.15 10.66 1
6 -3 -17 47.73 29.9 1
3 6 17 9.42 9.64 1
-3 -6 -17 6.98 23.74 1
-3 6 17 -4.1 45.49 1
3 -6 17 4.98 9.51 1
-6 -3 -17 7.69 12.09 1
6 3 17 10.41 11.3 1
6 4 0 101.97 46.61 1
-6 4 0 147.48 33.79 1
4 6 0 122.96 37.49 1
-4 6 0 109.64 34.35 1
4 -6 0 135.5 33.43 1
-4 -6 0 140.93 36.06 1
6 -4 0 151.02 33.03 1
-6 -4 0 215.62 49.66 1
4 6 -2 47.76 28.66 1
-6 4 -2 27.98 11.02 1
4 -6 -2 14.68 11.26 1
-6 -4 -2 18.03 13.28 1
4 6 2 65.59 18.67 1
6 4 -2 8.97 13.91 1
6 -4 2 32.35 14.82 1
-4 -6 2 18.77 45.9 1
6 4 2 11.72 13.15 1
4 -6 2 35.1 14.12 1
-4 -6 -2 50.98 22.32 1
-4 6 2 32.92 11.81 1
-6 -4 2 11.46 11.34 1
-4 6 -2 33.07 12.02 1
-6 4 2 45.35 13.22 1
6 -4 -2 64.07 17.33 1
4 -6 -4 203.54 61.92 1
-4 6 4 228.62 64.04 1
4 -6 4 208.97 63.21 1
6 -4 -4 408.11 90.94 1
-6 -4 -4 182.17 60.73 1
-4 6 -4 288.38 64.4 1
6 4 4 145.94 61.44 1
4 6 4 160.64 61.79 1
-6 4 -4 186.03 62.76 1
6 -4 4 249.2 60.45 1
-6 4 4 151.11 64.16 1
-4 -6 -4 116.15 60.89 1
6 -4 -6 706.12 143.24 1
6 -4 6 799.68 141.37 1
4 -6 -6 741.44 146.99 1
-6 4 -6 606.98 143.62 1
6 4 6 848.73 141.37 1
-6 -4 -6 554.76 159.17 1
-4 6 -6 763.97 148.99 1
4 6 6 950.34 142.06 1
4 -6 6 616 146.55 1
-4 -6 -6 671.85 145.22 1
-4 6 6 735.94 145.32 1
-6 4 6 736.79 162.58 1
4 -6 8 84.36 110.95 1
-4 6 8 47.7 100.68 1
4 -6 -8 167.16 102.96 1
-4 6 -8 47.15 100.58 1
4 6 8 67.01 101.09 1
6 4 8 36.3 100.13 1
-6 4 -8 87.56 100.41 1
-6 -4 -8 55.69 100.2 1
6 -4 8 80.18 100.22 1
6 -4 -8 42 100.71 1
-4 -6 -8 46.77 100.03 1
-6 4 10 47.68 50.61 1
6 -4 10 20.18 46.13 1
4 -6 -10 32.38 47.42 1
-4 -6 -10 204.88 46.69 1
-4 6 -10 22.72 46.38 1
4 6 10 156.12 48.34 1
6 -4 -10 38.46 48.87 1
6 4 10 64.11 45.44 1
-6 -4 -10 60.51 46.03 1
4 -6 10 32.64 46.94 1
-4 6 -12 55.41 109.35 1
4 6 12 23.38 110.15 1
4 -6 12 93 110.34 1
-6 4 12 14.34 109.53 1
-6 -4 -12 32.99 109.75 1
6 4 12 45.94 109.41 1
6 -4 12 11.65 108.99 1
-6 4 -12 22.41 113.05 1
-4 -6 -12 23.77 109.13 1
-4 6 12 40.67 110.51 1
6 -4 -14 15.2 18.85 1
-4 6 14 57.45 34.03 1
4 -6 14 20.39 21.86 1
4 6 14 12.56 13.55 1
6 -4 14 22.79 10.91 1
-4 6 -14 40.34 15.19 1
-4 -6 -14 16.65 22.64 1
-6 -4 -14 27.2 12.49 1
-6 4 -14 20.69 39.48 1
6 4 14 29.7 12.83 1
-4 6 16 7.9 9.06 1
-6 4 16 7.53 14.95 1
6 -4 16 14.29 10.72 1
6 4 16 4.95 7.34 1
-6 -4 -16 13.43 9.84 1
4 -6 -16 11.46 16.67 1
4 6 16 3.84 6.74 1
-6 4 -16 16.25 11.48 1
-4 -6 -16 19.58 7.9 1
-4 6 -16 37.26 12.62 1
4 -6 16 8.24 10.09 1
5 6 1 22.81 15.33 1
5 -6 1 37.19 15.61 1
-5 6 -1 35.74 16.91 1
6 5 -1 89.57 25.04 1
-5 6 1 56.08 15.34 1
-6 -5 -1 27.37 17.75 1
-6 5 1 42.36 14.63 1
-5 -6 1 31.97 17.16 1
5 6 -1 58.35 24.74 1
-6 -5 1 21.03 15.89 1
-6 5 -1 51.99 13.78 1
6 -5 1 36.77 15.09 1
5 -6 -1 49.43 17.5 1
6 -5 -1 47.17 14.95 1
-5 -6 -1 48.94 18.61 1
6 5 1 47.48 78.04 1
-6 -5 3 51 151.46 1
5 -6 3 35.85 142.95 1
-6 5 -3 22.14 142.68 1
5 6 3 27.77 142.83 1
-6 5 3 130.8 143.46 1
6 -5 -3 158.03 143.57 1
6 5 3 199.42 142.71 1
-6 -5 -3 51.73 142.85 1
-5 6 -3 122.03 143.61 1
-5 -6 -3 40.57 142.7 1
6 -5 3 152.93 143.38 1
5 -6 -3 60.3 143.54 1
-5 6 3 81.12 143 1
-6 5 5 754.44 165.79 1
-5 6 5 732.22 180.84 1
5 -6 -5 956.48 167.06 1
5 6 5 924.34 164.09 1
6 -5 5 422.32 174.47 1
-5 -6 -5 727.64 163.58 1
-6 -5 -5 544.47 163.06 1
-5 6 -5 748.23 170.54 1
6 -5 -5 772.81 176.24 1
-6 5 -5 1105.06 166.29 1
6 5 5 690.05 163.36 1
5 -6 5 834.13 164.95 1
6 -5 -7 165.27 234.58 1
5 -6 7 633.33 238.75 1
-6 5 -7 168.03 234.68 1
5 -6 -7 136.13 233.84 1
-5 -6 -7 112.8 234.35 1
-5 6 7 219.88 235.5 1
-5 6 -7 498.3 234.52 1
5 6 7 92.01 234.02 1
-6 5 7 595.12 270.22 1
-6 -5 -7 201.97 233.74 1
6 5 7 194.54 234.08 1
-5 -6 -9 45.36 39.18 1
5 -6 9 65.62 38.53 1
6 -5 9 32.19 41.44 1
5 -6 -9 48.74 44 1
-5 6 -9 123.41 45.37 1
6 5 9 169.88 38.7 1
-6 -5 -9 85.54 38.88 1
5 6 9 98.73 38.4 1
-5 6 9 25.27 39.46 1
6 -5 -9 60.82 40.19 1
-6 5 -9 48.96 47.06 1
-6 5 11 15.31 29.97 1
5 -6 11 5.42 8.43 1
5 -6 -11 4.89 8.62 1
6 -5 -11 34.75 40.49 1
-5 -6 -11 16.74 8.53 1
-6 -5 -11 32.34 13 1
-5 6 11 19.33 18.4 1
6 5 11 16.14 9.01 1
6 -5 11 22.99 10.67 1
-5 6 -11 9.39 9.35 1
5 6 11 13.94 7.93 1
-6 5 -11 8.52 7.73 1
6 -5 -13 3.2 20.68 1
-5 6 -13 27.31 23.77 1
-6 5 13 84.9 44.91 1
5 -6 -13 49.86 18.86 1
-6 5 -13 28.99 20.36 1
-5 6 13 62.36 27.3 1
5 -6 13 3.67 14.1 1
6 -5 13 24.7 21.43 1
-5 -6 -13 71.94 23.91 1
-6 -5 -13 35.98 21.43 1
5 6 13 11.96 14.1 1
6 5 13 15.26 15.57 1
-6 5 15 26.19 37.68 1
-6 5 -15 8.16 13.87 1
-5 6 15 11.21 12.91 1
5 -6 15 3.75 9.82 1
-5 -6 -15 41.79 28.36 1
5 -6 -15 4 21.2 1
5 6 15 6.88 12.41 1
-5 6 -15 9.83 11.71 1
6 5 15 6.59 11.03 1
6 6 0 98.32 26.94 1
-6 -6 0 130.33 27.08 1
-6 6 0 147.67 25.5 1
6 -6 0 153.98 25.42 1
-6 -6 -2 286.39 52.78 1
-6 -6 2 122.11 45.26 1
-6 6 2 219.21 44.53 1
6 -6 2 151.12 44.47 1
6 -6 -2 225.09 50.49 1
6 6 2 95.46 45.42 1
6 6 -2 178.47 63.02 1
-6 6 -2 272.25 45.45 1
-6 6 4 412.85 81.12 1
6 -6 4 529.17 80.93 1
-6 6 -4 292.45 82.49 1
6 -6 -4 368.33 81.75 1
-6 -6 -4 264.02 79.66 1
6 6 4 404.64 79.8 1
-6 6 -6 10.83 6.84 1
-6 6 6 15.34 10.82 1
6 -6 -6 31.45 10.65 1
-6 -6 -6 8.52 7.13 1
6 6 6 9.5 5.63 1
6 -6 6 2.61 7.2 1
6 6 8 53.58 25.74 1
6 -6 8 38.36 22.45 1
-6 -6 -8 30 17.79 1
-6 6 -8 62.19 36.44 1
6 -6 -8 108.53 37.69 1
-6 6 8 42.06 27.05 1
6 6 10 108.2 55.57 1
-6 6 10 147.59 66.89 1
-6 6 -10 164.91 59.1 1
6 -6 -10 226.29 102 1
-6 -6 -10 81.43 53.48 1
-6 6 12 29.82 12.16 1
6 -6 12 52.05 20.39 1
6 -6 -12 37.66 26.3 1
6 6 12 25.05 12.37 1
-6 6 -12 25.28 13.51 1
-6 -6 -12 59.05 17.05 1
6 -6 -14 0.6 15.07 1
6 6 14 18.87 16.81 1
6 -6 14 29.67 29.82 1
-6 -6 -14 16.48 7.67 1
-6 6 14 4.52 11.85 1
-6 6 -14 18.21 6.59 1
6 -6 -16 4.78 12.01 1
6 -6 16 5.34 7.53 1
-6 6 16 -6.93 53.84 1
6 6 16 6.06 6.3 1
-6 -6 -16 2.09 4.87 1
-6 6 -16 5.63 8.63 1
-7 0 1 1347.46 237.46 1
7 0 1 1265.93 236.63 1
7 0 -1 1591.8 246.81 1
0 -7 1 1412.99 234.45 1
0 -7 -1 1287.97 234.34 1
0 7 1 1446.45 233.36 1
-7 0 -1 1408.52 244.19 1
0 7 -1 1310.64 235.07 1
-7 0 -3 239.04 44.17 1
0 7 -3 89.65 54.74 1
0 7 3 195.41 42.44 1
0 -7 -3 156.71 42.04 1
7 0 3 185.53 42.61 1
0 -7 3 278.52 46.58 1
7 0 5 413.04 63.39 1
0 7 -5 424.11 67.27 1
-7 0 -5 315.57 64.73 1
0 -7 5 202.54 68.84 1
0 7 5 273.05 65.57 1
0 -7 -5 336.66 64.8 1
0 7 -7 171.42 71.75 1
0 -7 -7 296.85 54.38 1
7 0 7 223.85 53 1
-7 0 -7 249.77 53.38 1
0 7 7 200.01 54.48 1
0 -7 7 349.27 82.24 1
0 7 -9 118.77 30.98 1
7 0 9 112.18 27.75 1
0 -7 9 94.14 41.58 1
0 -7 -9 77.64 22.98 1
0 7 9 93.76 23.09 1
-7 0 -9 134.25 25.32 1
0 7 -11 26.15 210.38 1
-7 0 -11 152 209.29 1
7 0 11 42.83 208.55 1
0 7 11 101.93 208.31 1
0 -7 -11 58.43 208.18 1
0 -7 -13 31.56 52.49 1
0 -7 13 141.79 54.63 1
-7 0 -13 13.47 51.43 1
7 0 13 13.98 51.4 1
0 7 13 17.56 54.28 1
0 7 -15 40.64 23.49 1
0 -7 15 16.55 14.13 1
-7 0 -15 37.14 12.96 1
7 0 15 58.72 16.14 1
0 7 15 63.33 13.77 1
0 -7 -15 22.25 14.12 1
0 7 17 28.41 24.41 1
0 -7 17 53.99 34.85 1
7 0 17 21.54 25.24 1
0 7 -17 159.54 53.04 1
-7 0 -17 21.98 24.43 1
0 -7 -17 26.44 25.34 1
1 -7 0 1356.76 199.67 1
7 1 0 1286.55 236.88 1
1 7 0 1137.56 200.59 1
-7 -1 0 996.7 218 1
7 -1 0 1204.36 203.31 1
-7 1 0 1206.04 202.58 1
-1 7 0 1221.82 200.77 1
-1 -7 0 1152.59 201.6 1
-7 -1 -2 227.96 82.62 1
-1 -7 2 226.14 82.97 1
-1 7 -2 228.25 84.86 1
-1 7 2 159.69 81.89 1
-1 -7 -2 191.73 82.62 1
1 7 -2 259.46 84.48 1
7 -1 -2 174.55 83.24 1
7 1 2 271.43 84.06 1
7 -1 2 247.66 86.34 1
1 -7 2 208.97 83.13 1
1 -7 -2 142.85 82.36 1
-7 -1 2 68.89 92.3 1
-7 1 -2 172.91 83.17 1
1 7 2 140.98 82.58 1
7 1 4 54.34 15.88 1
-1 7 4 61.5 13.15 1
-1 7 -4 62.13 14.73 1
-1 -7 -4 29.01 12.61 1
1 7 4 29.6 13.71 1
1 -7 4 42.62 19.77 1
-7 -1 -4 60.37 14.07 1
7 -1 4 66.28 15.06 1
1 -7 -4 36.74 12.05 1
-7 1 -4 40.5 21.49 1
-1 -7 6 54.59 40.49 1
1 -7 6 41.49 35.78 1
1 7 -6 33.36 40.92 1
-1 7 6 77.72 36 1
-1 7 -6 67.93 36.5 1
7 1 6 70.72 36.07 1
1 -7 -6 45.73 36.34 1
1 7 6 40.72 35.42 1
-7 1 -6 67.4 36.28 1
-1 -7 -6 72.74 35.43 1
7 -1 6 64.71 36.36 1
1 -7 -8 86.98 185.07 1
1 -7 8 160.89 184.73 1
-1 7 8 33.51 184.53 1
-1 -7 8 66.19 188.3 1
-7 -1 -8 93.45 185.63 1
-1 7 -8 262.97 188.29 1
-1 -7 -8 95.44 184.64 1
-7 1 -8 137.64 184.78 1
1 7 8 165.18 186.05 1
7 1 8 69.93 184.71 1
7 -1 8 76.17 184.66 1
-1 -7 10 144.67 40.65 1
-7 -1 -10 66.26 26.06 1
-1 7 -10 71.19 30.66 1
-1 7 10 59.05 27.79 1
1 -7 -10 120.25 25.95 1
-1 -7 -10 93.86 23.5 1
7 1 10 83.14 23.94 1
1 7 10 43.25 23.32 1
1 -7 10 82.57 42.99 1
-7 1 -10 44.62 23.23 1
7 -1 10 74.07 28.06 1
-1 -7 12 50.01 44.81 1
-7 1 -12 74.38 34.08 1
-1 7 -12 56.15 17.84 1
1 -7 -12 52.78 16.19 1
-1 7 12 33.22 17.66 1
-1 -7 -12 62.52 24.03 1
7 1 12 48.55 19.71 1
7 -1 12 87.98 26.07 1
1 -7 12 35.22 19.95 1
-7 -1 -12 53.44 22.93 1
1 7 12 60.03 17.98 1
-1 -7 14 61.77 47.08 1
7 -1 14 20.53 21.52 1
1 -7 14 102.68 37.9 1
-7 1 -14 14.6 22.35 1
-7 -1 -14 22.34 21.22 1
1 7 14 18.44 22.69 1
-1 -7 -14 9.32 21.23 1
1 -7 -14 6.56 21.21 1
-1 7 14 10.66 22.76 1
7 1 14 10.07 20.81 1
-1 7 16 13.06 11 1
-7 1 -16 3.76 7.42 1
1 7 16 15.21 10.97 1
1 -7 16 7.29 15.48 1
7 -1 16 13.1 7.85 1
7 1 16 4.86 7.11 1
1 -7 -16 34.31 11.35 1
-1 7 -16 1.14 6.17 1
-7 -1 -16 20.94 9.5 1
-1 -7 -16 16.65 9.4 1
-2 7 1 70.4 18.57 1
-7 2 1 30.54 18.77 1
2 7 1 23.2 18.65 1
7 2 1 4.76 17.6 1
7 -2 1 34.85 17.84 1
-2 7 -1 63.27 18.52 1
7 2 -1 23.54 20.93 1
2 -7 1 24.13 18.54 1
-7 -2 1 9.78 21.21 1
-2 -7 -1 41.01 20.21 1
2 -7 -1 66.68 19.34 1
-2 -7 1 36.1 18.43 1
2 7 -1 23.04 18.49 1
-7 -2 -1 14.21 19.69 1
7 2 -3 43.36 70.8 1
2 7 -3 14.87 60.58 1
-2 -7 3 16.07 61.21 1
2 7 3 131.74 61.86 1
-7 2 3 139.77 64.09 1
2 -7 3 67.93 60.72 1
-7 -2 -3 60.12 60.83 1
2 -7 -3 125.31 60.62 1
7 2 3 33.74 60.18 1
7 -2 3 33.65 60.09 1
7 -2 -3 89.9 64.98 1
-2 7 3 36.72 59.99 1
-2 7 -3 37.17 60.54 1
-2 -7 -3 64.86 60.22 1
-7 2 -3 47.92 60.07 1
-2 -7 5 94.12 51.21 1
2 -7 5 86.69 42.9 1
7 2 5 99.81 40.56 1
-2 7 -5 65.1 60.36 1
-2 7 5 178.82 40.69 1
2 7 5 133.78 42.2 1
-7 2 -5 197.83 41.05 1
7 -2 5 143.04 42.17 1
-7 2 5 261.12 103.15 1
-2 -7 -5 84.95 39.71 1
2 -7 -5 119.59 40.49 1
7 2 7 313.46 70.99 1
-2 -7 -7 178.68 70.05 1
-7 -2 -7 250.79 70.83 1
-2 7 7 196.6 72.16 1
-2 7 -7 345.13 78.75 1
-7 2 -7 306.91 73.99 1
2 -7 -7 279.06 76.93 1
2 -7 7 318.14 82.5 1
2 7 7 207.15 71.62 1
7 2 9 92.46 22.26 1
2 -7 -9 95.88 25.58 1
2 -7 9 52.03 24.52 1
7 -2 9 65.83 24.01 1
-7 -2 -9 110.68 25.2 1
2 7 9 75.67 20.69 1
-2 -7 -9 80.67 23.3 1
-7 2 -9 96.61 26.77 1
-2 7 9 129.41 33.55 1
2 -7 11 57.77 15.23 1
-2 7 11 42.84 18.83 1
-2 -7 -11 46.58 13.02 1
-7 -2 -11 38.45 17.25 1
7 2 11 68.63 20.96 1
-7 2 -11 24.11 14.56 1
2 7 11 52.57 15.35 1
7 -2 11 31.43 12.75 1
-2 7 -11 22.77 17.93 1
7 -2 13 31.4 18.18 1
-7 2 -13 19.58 16.48 1
-7 -2 -13 24.44 14.67 1
2 7 13 24.52 15.28 1
-2 7 -13 77.79 64.63 1
-2 -7 -13 28.14 16.72 1
-2 7 13 26.95 15.96 1
7 2 13 15.47 13.08 1
2 -7 13 40.21 25.92 1
2 -7 -13 12.93 12.94 1
-2 7 -15 32.57 45.45 1
-7 2 -15 7.22 9.16 1
-2 -7 -15 7.22 6.73 1
-2 7 15 5.57 10.55 1
7 -2 15 22.1 13.02 1
-7 -2 -15 24.87 13.47 1
2 7 15 28.26 10.83 1
2 -7 -15 12.23 12.1 1
7 2 15 6.29 6.82 1
2 -7 15 38.56 20.14 1
-2 7 -17 5.85 9.22 1
7 -2 17 14.33 12.73 1
-2 7 17 3.98 9.49 1
-7 -2 -17 12.24 10.28 1
7 2 17 6.23 8.27 1
-7 2 -17 5.68 11.9 1
2 -7 17 46.82 25.68 1
2 -7 -17 7.73 9.67 1
-2 -7 -17 26.26 10.68 1
2 7 17 15.45 11.5 1
7 3 0 87.03 29.36 1
3 7 0 78.04 18.53 1
7 -3 0 89.28 17.66 1
3 -7 0 84.93 16.39 1
-3 -7 0 93.25 18.85 1
-3 7 0 101.94 17.05 1
-7 -3 0 63 18.63 1
-7 3 0 75.1 17.2 1
-7 -3 -2 218.51 77.54 1
-7 -3 2 293.42 78.5 1
-7 3 2 183.62 75.52 1
7 3 2 268.75 81.16 1
3 -7 2 207.21 75.45 1
3 7 2 253.33 76.28 1
7 3 -2 189.43 76.12 1
-3 7 -2 280.96 76.99 1
3 7 -2 209.26 83.63 1
7 -3 2 295.57 75.04 1
-3 -7 -2 232.98 75.42 1
-7 3 -2 144.76 75.95 1
-3 7 2 182.15 76.71 1
3 -7 -2 315.88 75.19 1
7 -3 -2 188.94 78.37 1
-7 3 4 75.2 35.33 1
-3 7 -4 20.4 21.18 1
3 -7 4 107.92 32.39 1
7 -3 -4 79.43 41.95 1
3 -7 -4 24.95 17.04 1
3 7 4 67.46 20.21 1
-7 3 -4 56.56 18.54 1
-3 7 4 78 19.16 1
-3 -7 -4 35.89 20.52 1
-7 -3 -4 39.36 17.77 1
7 -3 4 36.25 19.3 1
7 3 4 64.81 17.46 1
-7 3 6 57 33.22 1
3 -7 -6 154.95 34.24 1
3 -7 6 116.39 31.72 1
7 -3 -6 66.05 38.07 1
-3 7 6 69.5 29.21 1
-7 -3 -6 158.81 31.74 1
-7 3 -6 27.01 26.75 1
-3 7 -6 158.99 50.26 1
3 7 6 19.98 27.84 1
7 3 6 58.27 27.32 1
7 -3 6 39.21 29.11 1
-3 7 8 197.12 59.8 1
-7 3 -8 159.01 62.03 1
3 -7 -8 380.64 69.22 1
-3 -7 -8 214.51 60.81 1
3 7 8 189.66 62.07 1
7 -3 -8 200.65 139.75 1
7 3 8 227.23 59.15 1
3 -7 8 211.86 62.35 1
7 -3 8 206.67 61.3 1
-7 -3 -8 197.45 60.46 1
7 -3 10 36.57 23.49 1
7 -3 -10 37.42 37.37 1
7 3 10 67.88 24.3 1
-7 -3 -10 42.44 23.66 1
3 -7 -10 45.5 24.27 1
-3 -7 -10 86.59 24.59 1
-3 7 10 43.47 29.76 1
3 -7 10 76.96 31.16 1
-7 3 -10 42.42 30.02 1
3 7 10 64.42 31.73 1
-7 3 12 43.98 29.83 1
-7 3 -12 22.99 16.19 1
7 -3 12 18.82 11.32 1
3 -7 12 4.22 16.5 1
-7 -3 -12 51.86 15.02 1
-3 -7 -12 11.49 8.81 1
7 3 12 16.33 11.96 1
-3 7 -12 28.25 12.4 1
3 7 12 21.08 10.74 1
-3 7 12 53.84 19.22 1
-7 3 -14 42.27 24.78 1
-3 7 14 38.46 27.56 1
3 -7 -14 137.22 53.17 1
-3 7 -14 2.85 20.64 1
3 7 14 22.46 25.35 1
-7 -3 -14 10.48 20.25 1
3 -7 14 6.44 27.5 1
-3 -7 -14 14.71 21.01 1
7 -3 14 22.73 26.38 1
7 3 14 6.65 28.96 1
-3 7 -16 19.33 19.02 1
3 -7 16 4.97 8.91 1
-7 3 -16 13.94 12.34 1
7 -3 16 10.24 10.62 1
3 7 16 11.29 6.6 1
3 -7 -16 9.1 8.99 1
-3 7 16 10.82 10.86 1
-7 -3 -16 2.44 6.86 1
7 3 16 9.19 6.18 1
-3 -7 -16 8.64 5.3 1
-7 -4 1 11.03 19.62 1
7 4 -1 13.16 13.49 1
4 7 -1 37.58 25.69 1
-4 -7 1 23.13 18.04 1
-7 -4 -1 16.03 38.95 1
4 7 1 37.41 15.03 1
7 -4 -1 32.08 15.06 1
4 -7 1 25.73 13.39 1
-7 4 1 20.28 12.19 1
-4 7 -1 43.04 14.86 1
7 -4 1 29.66 12.01 1
4 -7 -1 31.34 12.94 1
-4 7 1 29.99 13.47 1
-7 4 -1 31.65 12.37 1
-4 -7 -1 74.59 31.64 1
7 4 1 33.47 18.05 1
-7 -4 3 201.19 61.91 1
7 -4 -3 63.5 38.45 1
-7 4 3 40.59 36.51 1
-7 4 -3 60.21 35.85 1
4 -7 -3 156.12 39.51 1
-4 -7 -3 41.65 36.54 1
-4 -7 3 17.97 50.11 1
-4 7 -3 112.83 39.19 1
-7 -4 -3 35.01 36 1
7 4 3 27.2 35.84 1
4 7 3 13.84 35.98 1
4 -7 3 26.5 35.83 1
7 -4 3 35.36 35.91 1
-4 7 -5 295.08 90.62 1
7 -4 -5 392.65 90.31 1
-4 7 5 497.74 89.56 1
-7 4 5 496.36 97.66 1
4 -7 -5 342.49 87.69 1
-7 4 -5 341.67 92.78 1
7 -4 5 345.39 93.77 1
4 -7 5 266.86 88.61 1
4 7 5 514.74 90.86 1
-4 -7 -5 585.03 91.2 1
-7 -4 -5 304.43 86.76 1
7 4 5 385.98 87.18 1
-4 7 -7 139.3 51.94 1
-7 4 7 81.79 90.2 1
-7 4 -7 124.32 53.76 1
-4 7 7 128.51 54.47 1
7 -4 -7 262.29 173.31 1
4 -7 -7 115.29 54.17 1
-7 -4 -7 95.52 52.42 1
7 -4 7 101.46 52.16 1
7 4 7 109.43 52.34 1
4 7 7 148.32 53.76 1
-4 -7 -7 139.53 53.92 1
4 -7 -9 14.04 15.48 1
-4 -7 -9 24.42 14.18 1
7 -4 -9 5.36 12.45 1
-4 7 -9 19.37 14.57 1
-4 7 9 23.16 12.22 1
7 4 9 10.38 12.64 1
4 7 9 9.78 11.39 1
7 -4 9 -3.6 45.82 1
4 -7 9 7.27 12.15 1
-7 -4 -9 21.99 12.5 1
-7 4 11 3.9 15.46 1
7 -4 11 26.53 12.68 1
-7 4 -11 32.68 10.64 1
-4 7 -11 33.72 21.9 1
-4 -7 -11 12.09 8.8 1
7 4 11 14.9 9.74 1
-7 -4 -11 19.51 8.68 1
4 -7 11 2.45 8.03 1
4 -7 -11 37.68 13.08 1
-4 7 11 29.87 13.95 1
4 7 11 11.4 11.92 1
-7 4 13 241.1 89.96 1
-7 4 -13 11.12 39.84 1
4 7 13 15.64 36.12 1
7 4 13 26.7 36.05 1
4 -7 13 81.09 42.25 1
-7 -4 -13 26.26 36.64 1
7 -4 13 24.54 64.48 1
-4 -7 -13 49.4 37.56 1
4 -7 -13 75.78 56.85 1
4 -7 15 11.85 45.08 1
4 7 15 5.92 43.6 1
7 -4 15 4.82 44.4 1
-4 7 15 37.51 51 1
-7 4 15 8.49 46.62 1
-4 7 -15 3.37 43.79 1
-4 -7 -15 12.8 44.16 1
4 -7 -15 9.53 43.84 1
-7 4 -15 45.36 50.76 1
7 4 15 296.36 129.06 1
-7 -4 -15 23.7 43.61 1
7 5 0 57.93 20.49 1
-5 -7 0 91.57 21.6 1
-5 7 0 97.24 19.62 1
5 7 0 103.89 24.29 1
7 -5 0 119.94 19.74 1
5 -7 0 106.77 22.32 1
-7 5 0 94.94 20.1 1
-7 -5 0 64.51 20.24 1
5 7 -2 28.94 21.65 1
7 5 -2 30.98 20.49 1
5 -7 2 45.98 17.77 1
-5 7 -2 46.83 17.75 1
7 -5 -2 39.92 19.23 1
7 -5 2 49.29 17.54 1
-7 5 -2 43 17.2 1
5 -7 -2 74.58 20.5 1
-7 -5 -2 16.03 17.93 1
-7 -5 2 25.06 20.3 1
-7 5 2 57.68 20.1 1
-5 -7 -2 61.56 21.46 1
-5 -7 2 22.94 34.85 1
5 7 2 44.9 19.02 1
-5 7 2 71.49 20.16 1
5 7 -4 85.53 68.07 1
7 -5 -4 113.88 38.56 1
-5 7 -4 228.93 35.41 1
-7 5 -4 124.07 39.44 1
-5 -7 -4 180.3 35.55 1
-7 5 4 221.4 80.34 1
5 -7 4 217.53 39.5 1
5 -7 -4 222.48 38.77 1
-7 -5 -4 123.63 37.56 1
5 7 4 120.89 36.81 1
7 5 4 159.45 45.4 1
7 -5 4 144.78 36.32 1
-5 7 4 214.25 38.6 1
-7 5 6 190.13 44.12 1
5 -7 6 251 45.39 1
-5 7 -6 267.13 63.63 1
-7 5 -6 65.4 40.7 1
5 7 6 185.03 43.06 1
-5 -7 -6 93.26 40.67 1
7 -5 -6 95.41 41.32 1
5 -7 -6 108.33 53.72 1
-7 -5 -6 223.03 43.97 1
-5 7 6 169.72 42.78 1
7 -5 6 70.05 41.06 1
7 5 6 151.31 41.87 1
7 -5 8 39.62 41.78 1
-5 7 8 36.86 41.79 1
-7 5 -8 50.59 40.43 1
5 -7 -8 49.84 44.79 1
7 5 8 48.74 41.99 1
5 7 8 42.8 40.07 1
-7 -5 -8 41.79 41.04 1
-5 -7 -8 50.99 42.66 1
7 -5 -8 151.57 44.69 1
5 -7 8 137.64 45 1
5 -7 -10 40.4 20.19 1
7 -5 -10 41.95 33.86 1
7 -5 10 28.16 21.82 1
-5 7 10 70.74 20.06 1
7 5 10 24.11 17.04 1
-5 7 -10 21.95 66.77 1
5 -7 10 106.44 31.96 1
5 7 10 28.51 18.66 1
-5 -7 -10 32.65 18.53 1
-7 -5 -10 22.9 19.39 1
-7 5 -10 30.98 20.62 1
7 -5 -12 7.77 16.51 1
5 -7 -12 36.27 23.25 1
5 -7 12 15.67 33.17 1
-7 5 -12 20.73 16.88 1
5 7 12 4.11 16.48 1
7 5 12 13.15 16.37 1
-5 -7 -12 4.98 15.25 1
-5 7 -12 18.06 20.08 1
-5 7 12 16.82 21.15 1
-7 5 12 4.03 15.29 1
5 -7 -14 28.96 14.66 1
5 7 14 11.63 13.63 1
7 -5 14 23.8 17.26 1
-5 -7 -14 30.18 20.12 1
-7 5 -14 8.3 13.15 1
5 -7 14 37.84 45.3 1
-7 -5 -14 11.21 14.42 1
-5 7 -14 17.75 15.39 1
7 5 14 19.88 16.54 1
7 -5 -14 84.39 49.33 1
-5 7 14 6.12 13.94 1
-7 5 16 52.32 25.95 1
7 -5 -16 79.2 36.22 1
-5 7 16 5.75 14.1 1
-7 5 -16 16.61 29.45 1
7 5 16 23.88 15.91 1
7 -5 16 1.7 11.99 1
-5 7 -16 12.4 13.43 1
-7 -5 -16 7.16 17.76 1
-5 -7 -16 10.87 11.89 1
5 -7 16 15.27 14.59 1
5 7 16 20.04 16.4 1
5 -7 -16 11.37 16.48 1
7 6 1 41.86 17.22 1
-7 -6 -1 47.54 17.74 1
7 -6 -1 47.28 13.93 1
6 -7 1 51.63 14.35 1
-7 -6 1 73.62 17.76 1
-7 6 -1 38.1 13.12 1
-6 -7 1 38.45 23.58 1
-6 -7 -1 46.94 17.49 1
-6 7 1 67.23 13.6 1
6 -7 -1 37.93 13.42 1
-7 6 1 63.63 14.53 1
7 6 -1 78.96 17.48 1
-6 7 -1 55.8 14.73 1
6 7 1 73.27 17.63 1
7 -6 1 67.5 13.93 1
6 7 -1 49.22 19.28 1
7 6 -3 28.14 22.18 1
-7 6 -3 25.86 20.71 1
6 7 -3 60.13 30.24 1
-6 -7 -3 84.77 22.62 1
7 6 3 30.47 27.33 1
-7 -6 -3 68.95 21.98 1
7 -6 3 31.87 22.3 1
6 7 3 43.69 26.45 1
-6 7 3 47.32 22.12 1
-6 -7 3 30.21 22.29 1
-7 -6 3 43.57 27.07 1
6 -7 -3 61.74 23.27 1
-7 6 3 56.8 23.18 1
7 -6 -3 47.41 20.97 1
6 -7 5 219.12 51.38 1
-7 -6 -5 289.88 47.82 1
6 -7 -5 313.69 54.53 1
-6 7 5 201.07 50.5 1
-6 7 -5 135.43 51.13 1
-7 6 -5 262.02 53.57 1
7 -6 5 142.09 51.2 1
7 6 5 242.58 52.34 1
7 -6 -5 254.11 63.82 1
-6 -7 -5 213.29 52.73 1
6 7 5 134.28 52.64 1
-7 6 5 189.12 47.84 1
7 -6 -7 491.42 180.53 1
6 -7 -7 28.98 223.75 1
7 -6 7 111.23 175.36 1
-7 6 -7 44.41 173.72 1
6 -7 7 99.93 173.57 1
6 7 7 61.77 172.96 1
7 6 7 122.91 173.37 1
-7 6 7 84.28 174.85 1
-6 -7 -7 102 173.04 1
-6 7 7 31.2 172.91 1
-7 -6 -7 69.05 173.03 1
-7 6 -9 77.81 28.24 1
-6 7 -9 10.42 28.85 1
6 -7 9 88.26 30.71 1
-7 6 9 171.08 55.45 1
-6 7 9 124.14 46.3 1
7 -6 -9 47.92 33.54 1
7 6 9 82.65 29.77 1
7 -6 9 32.75 30.05 1
6 7 9 22.86 29.05 1
6 -7 -9 133.14 32.62 1
-6 -7 -9 22.44 26.03 1
-7 -6 -9 44.1 29.49 1
-6 7 11 8.55 7.91 1
7 -6 -11 23.32 28.51 1
6 -7 -11 17.14 14.95 1
7 -6 11 13.81 6.66 1
-7 6 11 16.45 12.11 1
-6 7 -11 19.53 16.66 1
-6 -7 -11 16.46 10.36 1
7 6 11 8.37 17.52 1
-7 -6 -11 18.9 9.85 1
-7 6 -11 28.73 14.48 1
6 -7 11 22.81 22.68 1
6 7 11 10.21 7.71 1
6 -7 -13 56.65 28.52 1
-7 6 13 33.69 14.86 1
6 -7 13 9.14 14.2 1
7 -6 13 8.85 13.92 1
-6 -7 -13 11.21 12.22 1
-6 7 -13 54.56 14.96 1
7 -6 -13 5.93 15.33 1
-7 6 -13 12.08 12.51 1
7 6 13 12.65 14.61 1
-6 7 13 19.32 41.51 1
6 7 13 70.4 22.98 1
-7 -6 -13 27.45 15.72 1
-6 7 15 20.25 22.11 1
6 -7 -15 18.98 12.78 1
7 -6 -15 10.18 13.13 1
-7 6 -15 16.59 19.63 1
7 -6 15 5.16 11.14 1
-7 -6 -15 3.48 7.2 1
6 -7 15 0.76 3.6 1
-6 7 -15 1.39 6.3 1
7 6 15 6.93 5.17 1
-6 -7 -15 22.06 18.13 1
6 7 15 5.5 7.5 1
-7 -7 0 98.09 26.01 1
7 7 0 61.99 27.7 1
-7 7 0 134.12 24.6 1
7 -7 0 142.54 25.89 1
-7 -7 2 107.78 37.37 1
7 7 2 224.75 37.55 1
7 7 -2 171.15 43.01 1
-7 7 2 210.47 35.1 1
-7 7 -2 160.39 35.13 1
7 -7 -2 158.7 37.4 1
-7 -7 -2 125.19 40.58 1
7 -7 2 187.31 37.68 1
-7 -7 4 106.33 62.32 1
-7 7 4 120.48 40.93 1
7 -7 -4 237.16 51.57 1
7 -7 4 189.71 40.1 1
-7 7 -4 177.96 37.83 1
7 7 4 187.9 39.8 1
-7 -7 -4 222.76 39.44 1
-7 7 -6 581.47 87.46 1
7 -7 6 458.11 91.09 1
7 -7 -6 482.97 92.15 1
-7 -7 -6 499.41 88.15 1
7 7 6 561.86 93.65 1
-7 7 6 479.78 91.07 1
-7 7 8 587.66 117.58 1
-7 7 -8 361.92 91.03 1
-7 -7 -8 300.88 89.6 1
7 -7 -8 365.48 88.93 1
7 -7 8 188.97 89.13 1
7 7 8 363.46 93.41 1
7 -7 10 183.61 45.84 1
-7 -7 -10 199.26 39.09 1
-7 7 10 162.32 51.85 1
7 -7 -10 45.63 46.31 1
7 7 10 139.08 32.29 1
-7 7 -10 74.02 56.08 1
-7 7 -12 22.46 17.47 1
7 -7 -12 28.33 13.98 1
7 -7 12 26.79 9.4 1
7 7 12 27.9 13.01 1
-7 -7 -12 30.71 8.71 1
7 -7 14 9.16 12.96 1
-7 7 14 11.62 21.12 1
-7 7 -14 58.85 24.64 1
7 7 14 36.23 17.21 1
-7 -7 -14 32.48 15.22 1
7 -7 -14 21.85 17.56 1
-8 0 0 4051.16 869.91 1
0 -8 0 3914.73 812.08 1
8 0 0 5551.84 889.86 1
0 8 0 4079.99 813.01 1
-8 0 2 378.29 64.55 1
-8 0 -2 245.45 59.12 1
8 0 -2 291.48 69.81 1
0 8 -2 252.95 57.27 1
0 -8 2 234.28 58.31 1
0 8 2 189.86 56.49 1
8 0 2 330.45 56.05 1
0 -8 -2 255.18 56.48 1
-8 0 -4 877.68 131.08 1
0 8 -4 559.85 179.63 1
8 0 4 857.75 133.23 1
0 8 4 796.91 130.64 1
0 -8 4 707.21 137.7 1
0 -8 -4 845.87 130.55 1
0 -8 -6 244.78 58.47 1
-8 0 -6 234.9 61.75 1
0 -8 6 265.7 66.76 1
0 8 -6 173.79 68.27 1
0 8 6 386.59 60.41 1
8 0 6 325.7 57.93 1
8 0 8 422.17 65.13 1
0 8 -8 339.84 151.84 1
-8 0 -8 231.42 63.75 1
0 -8 8 223.5 72.79 1
0 8 8 312.2 63.53 1
0 -8 -8 233.41 64.5 1
0 8 -10 357.35 67.13 1
0 -8 10 310.1 70.58 1
0 -8 -10 205.86 55.58 1
8 0 10 239.54 56.22 1
0 8 10 291.88 55.77 1
-8 0 -10 172.99 59.99 1
0 8 -12 22.83 40.33 1
-8 0 -12 18.89 16.3 1
0 -8 12 100.15 46.49 1
0 -8 -12 8.03 15.5 1
0 8 12 76.08 29.74 1
8 0 12 7.18 16.8 1
0 8 14 33.14 24.76 1
8 0 14 52.25 42.02 1
0 -8 14 69.11 36.74 1
0 -8 -14 72.32 29.32 1
-8 0 -14 47.61 36.26 1
0 8 -16 2.2 16.42 1
8 0 16 49.84 17.12 1
0 -8 16 28.63 16.72 1
0 -8 -16 28.44 16.39 1
0 8 16 89.61 24.22 1
-8 0 -16 46.31 19.05 1
1 8 -1 247.06 87.92 1
8 1 -1 407.08 87.88 1
-8 -1 -1 265.6 90.61 1
1 8 1 279.5 87.15 1
8 -1 -1 308.61 87.17 1
8 -1 1 311.45 88.63 1
-8 -1 1 249.63 88.79 1
-1 -8 -1 270.21 86.98 1
-1 -8 1 257.48 87.43 1
-8 1 -1 235.91 90.77 1
-8 1 1 326.51 89.55 1
1 -8 -1 498.15 87.94 1
-1 8 -1 388.58 89.18 1
-1 8 1 324.6 87.03 1
1 -8 1 313.39 87.39 1
8 1 -3 212.2 54.36 1
-8 1 3 150.97 76.49 1
-1 8 -3 118.88 38.11 1
-1 8 3 68.71 35.31 1
-1 -8 3 143.83 41.19 1
8 -1 3 180.11 37.13 1
8 1 3 115.82 36.94 1
1 8 -3 218.62 54.19 1
1 8 3 120.53 35.73 1
1 -8 3 110.4 38.74 1
-8 1 -3 230.05 36.87 1
-1 -8 -3 166.94 37.04 1
-8 -1 -3 180.67 36.04 1
1 -8 -3 150.83 36.22 1
1 8 -5 31.48 49.24 1
-1 -8 5 13.41 63.23 1
1 -8 5 198.6 60.38 1
-1 8 5 123.82 31.89 1
1 -8 -5 51.94 29.77 1
-8 1 -5 149.49 33.87 1
8 -1 5 99.32 30.78 1
-1 -8 -5 51.37 30.04 1
-1 8 -5 163.39 39.14 1
8 1 5 49.81 30.73 1
-8 -1 -5 28.23 29.59 1
1 8 5 39.5 30.08 1
1 -8 7 194.27 86.51 1
8 1 7 163.32 90.97 1
-1 8 -7 109.66 86.1 1
-8 -1 -7 173.92 85.48 1
-1 8 7 72.78 85.03 1
8 -1 7 72.2 90.71 1
1 -8 -7 104.41 85.43 1
1 8 7 141.92 84.59 1
-1 -8 -7 207.48 85.35 1
-8 1 -7 123.18 86.05 1
8 -1 9 15.73 19.52 1
1 8 9 41.68 20.73 1
1 -8 -9 28.31 16.5 1
-8 1 -9 74.15 20.25 1
-1 8 -9 83.5 30.32 1
8 1 9 106.81 27.58 1
-1 -8 -9 29.27 17.54 1
-1 8 9 78.78 19.89 1
-8 -1 -9 58.78 20.85 1
1 -8 9 79.52 21.89 1
-1 -8 11 207.82 90.59 1
-8 1 -11 45.22 33.02 1
8 -1 11 25.64 31.19 1
1 -8 11 42.35 34.75 1
-8 -1 -11 31.59 31.32 1
8 1 11 17.44 31.62 1
1 -8 -11 20.61 33.54 1
-1 8 -11 127.51 41.21 1
-1 -8 -11 40.73 31.13 1
1 8 11 34.88 31.25 1
-1 8 11 83.84 32.14 1
1 -8 -13 29.58 21.03 1
8 1 13 48.33 15.81 1
-8 -1 -13 55.62 20.01 1
-1 8 -13 76.69 36.75 1
8 -1 13 10.84 12.75 1
-1 8 13 22.01 16.05 1
1 8 13 45.67 12.98 1
-1 -8 -13 67.06 22.31 1
-8 1 -13 37.28 22.27 1
8 -1 15 15.54 36.1 1
-1 8 15 43.2 35.88 1
-1 8 -15 93.4 41.1 1
-1 -8 -15 20.77 33.03 1
8 1 15 30.84 33.04 1
-8 1 -15 17.35 32.7 1
1 -8 -15 41.65 34.06 1
1 8 15 50.45 33.9 1
-8 -1 -15 40.6 34.34 1
8 2 0 108.98 25.91 1
-2 8 0 110.66 20.19 1
-2 -8 0 111.79 21.25 1
2 8 0 98.15 19.75 1
8 -2 0 122.39 21.96 1
-8 -2 0 101.33 30.54 1
2 -8 0 107.4 19.75 1
2 8 -2 333.81 82.23 1
2 -8 2 394.34 69.68 1
8 2 2 172.16 71.53 1
8 2 -2 381.78 73.02 1
2 8 2 263.33 69.96 1
-2 -8 2 222.91 79.86 1
8 -2 -2 224.06 70.71 1
2 -8 -2 236.19 69.32 1
-8 -2 2 197.77 80.33 1
-8 2 2 237.16 74.81 1
8 -2 2 301.42 68.15 1
-8 2 -2 272.08 70.44 1
-2 8 2 242.34 69.65 1
-2 8 -2 326.9 73.74 1
-2 -8 -2 225.48 70.63 1
-2 -8 4 11.03 128.21 1
-2 8 -4 100.71 129.22 1
-8 2 -4 64.99 128.24 1
-8 2 4 44.15 131.16 1
-8 -2 -4 16.61 127.94 1
8 -2 4 34.02 128.05 1
8 2 4 39.61 128.5 1
2 -8 4 107.15 128.85 1
2 8 4 67.27 128.25 1
-2 8 4 103.33 128.49 1
-2 -8 -4 61.62 128.32 1
2 -8 -4 39.59 128.12 1
2 8 -6 7.67 72.35 1
-8 2 6 16.75 108.8 1
-2 8 6 14.76 10.68 1
2 8 6 31.92 11.95 1
-8 2 -6 32.83 15.82 1
8 2 6 46.58 15.01 1
-2 8 -6 12.95 10.7 1
-2 -8 -6 16.41 10.87 1
2 -8 -6 15.05 12.48 1
8 -2 6 30.79 15.08 1
2 -8 6 41.15 15.07 1
2 -8 -8 183.03 71.04 1
-2 8 8 113.36 71.33 1
8 2 8 298.02 73.72 1
-8 -2 -8 202.36 70.26 1
-2 -8 -8 236.46 69.47 1
8 -2 8 141.12 73.62 1
-2 8 -8 221.02 73.52 1
2 8 8 224.19 70.03 1
-8 2 -8 288.39 71.15 1
-2 8 10 21.06 25.47 1
2 -8 -10 71.16 34.09 1
8 -2 10 35.46 16.3 1
2 8 10 30.3 12.01 1
-8 2 -10 46.96 15.86 1
-2 -8 -10 46.45 12.47 1
-8 -2 -10 22.54 11.66 1
-2 8 -10 15.84 16.46 1
2 -8 10 27.01 15.38 1
8 2 10 45.78 16.37 1
8 2 12 57.82 21.74 1
2 -8 12 12.7 12.04 1
2 8 12 17.48 10.34 1
-2 -8 -12 16.25 11.33 1
-2 8 -12 17.69 12.95 1
-2 8 12 23.89 10.59 1
-8 -2 -12 27.73 11.89 1
-8 2 -12 50.12 14.3 1
2 -8 -12 11.93 14.18 1
8 -2 12 41.58 16.15 1
8 -2 14 20.88 34.11 1
2 -8 -14 28.52 8.39 1
-2 8 -14 6.53 34.31 1
8 2 14 26.11 10.19 1
2 -8 14 16.05 13.32 1
-8 -2 -14 17.43 10.38 1
-8 2 -14 4.5 10.23 1
-2 -8 -14 21.55 13.71 1
-2 8 14 11.69 9.67 1
2 8 14 12.48 5.32 1
8 2 16 11.8 6.82 1
-8 2 -16 15.2 8.01 1
2 -8 16 22.33 22.6 1
8 -2 16 21.32 14.51 1
-2 8 -16 29.32 11.94 1
-2 -8 -16 16.68 7.68 1
2 8 16 19.99 8.7 1
-2 8 16 19.91 16.23 1
2 -8 -16 18.45 19.9 1
-8 -2 -16 33.4 14.56 1
8 3 1 113.06 38.28 1
-8 -3 -1 121.11 48.09 1
-3 -8 1 56.11 39.23 1
-8 3 -1 113.59 35.52 1
-3 8 -1 102.91 39.5 1
-8 -3 1 81.48 37.07 1
8 -3 1 103.35 35.52 1
-8 3 1 140.45 36.17 1
3 -8 1 79.4 36.98 1
3 8 -1 92.42 41.4 1
8 3 -1 74.21 42.41 1
-3 -8 -1 128.88 39.25 1
8 -3 -1 99.85 35.86 1
-3 8 1 176.28 35.26 1
3 -8 -1 168.3 36.29 1
-3 -8 3 21.8 19.66 1
3 8 -3 110.09 150.85 1
-3 8 3 45.2 18.61 1
3 8 3 22.17 17.7 1
3 -8 3 16.14 16.77 1
8 -3 -3 19.29 22.84 1
8 3 3 35.71 18.02 1
-3 -8 -3 32.25 18.68 1
-8 3 3 59.22 20.44 1
8 -3 3 4.14 16.36 1
-8 3 -3 34.77 17.74 1
-8 -3 -3 6.68 16.15 1
-3 8 -3 34.51 19.62 1
3 -8 -3 35.5 18.32 1
8 -3 -5 70.02 24.16 1
-8 3 -5 28.87 13.24 1
-3 8 5 16.2 11.64 1
3 8 5 39.92 17.23 1
-8 3 5 12.76 16.06 1
-3 8 -5 47.22 18.37 1
3 -8 -5 63.81 15.34 1
8 3 5 15.36 11.31 1
3 -8 5 9.61 12 1
8 -3 5 31.14 14.44 1
-8 -3 -5 14.36 12.42 1
-3 -8 -5 7.43 13.86 1
8 -3 -7 286.73 149.95 1
3 -8 7 315.5 58.3 1
3 8 7 231.89 57.61 1
-3 8 -7 369.29 62.98 1
-3 8 7 296.15 115.93 1
-8 3 7 215.99 70.08 1
-8 3 -7 243.94 56.99 1
-3 -8 -7 243.35 56.47 1
3 -8 -7 252.48 58.39 1
-8 -3 -7 283.87 59.42 1
8 -3 7 229.15 58.59 1
8 3 7 231.96 63.3 1
-8 3 -9 74.4 17.29 1
-3 -8 -9 60.08 18.09 1
8 3 9 68.43 19.1 1
-3 8 -9 39.33 17.09 1
-8 -3 -9 39.1 16.85 1
-3 8 9 90.15 23.08 1
3 -8 9 46.32 19.81 1
-8 3 9 41.25 22.37 1
3 -8 -9 53.23 28.67 1
3 8 9 43.75 16.28 1
8 -3 9 64.37 17.84 1
-8 3 11 45.83 36.91 1
-8 -3 -11 6.76 8.47 1
8 -3 -11 20.87 26.36 1
3 8 11 11.02 10.21 1
8 -3 11 34.92 10.72 1
3 -8 11 45.84 15.86 1
-3 8 -11 38.33 20.02 1
-8 3 -11 11.61 9.22 1
-3 8 11 30.57 23.51 1
3 -8 -11 21.79 12.22 1
8 3 11 40.33 12.83 1
-3 -8 -11 12.71 10.19 1
-8 3 13 153.25 80.72 1
-8 3 -13 51.92 35.82 1
3 -8 -13 129.83 40.25 1
8 -3 13 67.48 37.25 1
3 8 13 84.68 36.09 1
-8 -3 -13 114.89 38.14 1
8 3 13 65.95 44.27 1
-3 -8 -13 63.25 37.14 1
-3 8 13 90.5 40.25 1
-8 3 15 203.33 92.93 1
3 -8 -15 10.86 34.54 1
-3 8 15 34.5 31.84 1
8 3 15 12.82 30.62 1
8 -3 15 23.76 31.49 1
-3 -8 -15 16.74 30.33 1
3 8 15 13.11 30.34 1
-8 -3 -15 18.09 30.71 1
3 -8 15 24.91 31.66 1
-3 8 -15 25.94 33.58 1
-8 3 -15 28.15 33.97 1
4 8 0 275.58 91.41 1
-4 8 0 493.78 84.15 1
4 -8 0 560.01 84.2 1
-4 -8 0 472.7 87.93 1
8 -4 0 502.63 84.72 1
-8 4 0 530.07 85 1
8 4 0 518.84 91.94 1
-8 -4 0 333.73 86.97 1
4 8 -2 69.58 35.6 1
-4 -8 -2 108.06 33.94 1
-8 -4 -2 103.59 54.03 1
-4 -8 2 110.74 39.52 1
4 8 2 177.28 35.66 1
-8 4 2 138.37 33.97 1
-8 -4 2 88.68 33.02 1
8 -4 -2 168.37 39.04 1
-8 4 -2 108.96 32.27 1
8 4 2 211.41 54.42 1
-4 8 2 127.64 35.12 1
4 -8 -2 102.31 33.11 1
-4 8 -2 130.22 33.71 1
4 -8 2 163.03 33.76 1
8 -4 2 205.25 39.5 1
-8 4 4 110.96 38.08 1
4 8 4 159.36 36.29 1
-4 8 4 134.78 38.83 1
8 4 4 110.11 36.45 1
4 -8 -4 99.62 38.28 1
-4 8 -4 80.54 39.27 1
4 -8 4 104.63 37.3 1
8 -4 4 82.62 34.97 1
-8 4 -4 88.41 35.61 1
-4 -8 -4 112.55 36.59 1
-8 -4 -4 140.61 36.88 1
-4 8 6 22.45 20.37 1
4 -8 6 59.29 21.84 1
4 8 6 21.92 16.18 1
-4 8 -6 17.23 17.47 1
-8 4 -6 47.58 17.06 1
8 -4 6 31.55 19.23 1
4 -8 -6 54.2 19.12 1
8 -4 -6 60.14 26.73 1
8 4 6 53.5 18.26 1
-8 -4 -6 45 19.64 1
-4 -8 -6 14.87 15.91 1
-8 4 6 103.46 45.25 1
-8 4 8 33.09 33.42 1
8 4 8 86.37 29.33 1
-8 -4 -8 86.95 30.6 1
-4 -8 -8 81.62 29.75 1
-4 8 8 89.97 36.61 1
4 -8 8 89.41 32.47 1
8 -4 -8 187.55 73.94 1
4 8 8 67.8 29.35 1
-4 8 -8 70.12 29.95 1
4 -8 -8 48.99 29.91 1
8 -4 8 66.48 31.07 1
-8 4 10 13.9 20.23 1
-8 4 -10 36.14 17.57 1
-4 8 10 26.9 11.32 1
4 -8 -10 31.23 24.27 1
8 -4 -10 53.63 75.06 1
8 -4 10 29.53 12.95 1
-8 -4 -10 21.27 10.38 1
-4 8 -10 28.87 24.49 1
8 4 10 22.47 9.62 1
-4 -8 -10 24.96 16.63 1
4 -8 10 22.12 37.51 1
4 8 10 31.15 14.15 1
8 -4 -12 49.35 20.1 1
-8 -4 -12 2.9 10.19 1
-8 4 12 49.94 34.77 1
-8 4 -12 20.64 12.5 1
8 -4 12 13.56 17.98 1
-4 8 -12 15.86 15.1 1
4 -8 12 5.07 13.94 1
-4 -8 -12 9.81 11.26 1
-4 8 12 27.28 17.06 1
4 8 12 24.13 13.94 1
8 4 12 18.17 23.59 1
-8 4 14 43.95 55.83 1
4 -8 -14 63.5 26.63 1
-4 8 -14 43.39 16.33 1
4 8 14 30.94 12.73 1
-4 8 14 57.37 26.39 1
-8 -4 -14 39.85 16.09 1
4 -8 14 17.65 13.82 1
8 -4 14 25.11 11.12 1
-8 4 -14 33.71 12.63 1
8 4 14 31.63 12.86 1
-4 -8 -14 31.67 12.65 1
-8 4 16 8.59 13.26 1
-4 8 16 6.66 9.71 1
-4 8 -16 10.44 165.56 1
-8 4 -16 15.41 35.74 1
8 -4 16 1.48 7.44 1
8 4 16 2.66 9.02 1
-8 -4 -16 6.57 6.35 1
-4 -8 -16 3.62 5.64 1
4 8 16 3.6 5.65 1
4 -8 16 1.05 3.64 1
4 -8 -16 -0.02 7.44 1
5 8 -1 33.49 24.27 1
-8 -5 -1 15.44 20.32 1
-5 -8 1 18.51 24.61 1
5 -8 1 22.8 20.87 1
-8 -5 1 18.4 20.49 1
-5 8 1 16.38 21.79 1
5 8 1 9.66 20.59 1
-8 5 -1 55.5 21.97 1
8 5 -1 4.72 21.26 1
8 5 1 10.07 23.43 1
-5 -8 -1 42.26 21.16 1
-5 8 -1 66.79 22.43 1
5 -8 -1 40.45 23.42 1
8 -5 1 28.26 20.25 1
8 -5 -1 17.02 19.86 1
-5 -8 3 8.96 17.37 1
5 8 -3 4.29 22.08 1
8 5 -3 22.27 19.89 1
-8 -5 -3 25.59 20.47 1
8 5 3 99.24 40.77 1
5 8 3 40.08 18.56 1
-8 -5 3 17.44 22.46 1
8 -5 -3 19.76 24.01 1
-5 8 3 41.31 18.7 1
-5 8 -3 50.06 22.21 1
-5 -8 -3 16.51 18.12 1
-8 5 3 17.46 15.86 1
8 -5 3 13.27 15.1 1
5 -8 3 10.6 15.37 1
-8 5 -3 19.28 15.88 1
5 -8 -3 27.05 15.73 1
-5 8 -5 78.69 28.07 1
-8 5 5 85.19 24.49 1
8 -5 5 73.26 23.82 1
5 -8 5 49.89 22.01 1
-5 8 5 93.78 35.51 1
5 -8 -5 97.34 28.01 1
8 5 5 134.53 33.87 1
-8 5 -5 91.83 27.05 1
-8 -5 -5 80.43 22.18 1
8 -5 -5 61.82 29.8 1
-5 -8 -5 56.2 22.21 1
5 8 5 96.36 22.91 1
5 8 7 67.34 22.37 1
5 -8 -7 46.73 21.67 1
-8 5 -7 22.86 13.65 1
8 -5 -7 62.58 29.19 1
-5 8 -7 80.92 32.32 1
-8 5 7 58.51 23.75 1
8 -5 7 28.52 18.55 1
5 -8 7 48.61 28.02 1
8 5 7 69.67 16.04 1
-5 -8 -7 38.05 14.33 1
-8 -5 -7 72.03 20.83 1
-5 8 7 35 23.92 1
-5 8 -9 120.86 35.32 1
-8 5 9 54.92 27.32 1
5 8 9 42.02 21.28 1
-8 -5 -9 73.06 19.98 1
-8 5 -9 18.93 22.71 1
-5 -8 -9 55.07 19.87 1
5 -8 9 59.04 26.27 1
-5 8 9 18.66 20.49 1
5 -8 -9 39.21 20.33 1
8 5 9 21.81 19.72 1
8 -5 9 50.96 21.04 1
8 -5 -11 8.61 10.43 1
-8 5 11 33.23 22.18 1
5 -8 -11 22.64 10.62 1
-8 5 -11 40.75 22.89 1
5 8 11 39.6 20.07 1
-5 8 -11 10.75 17.25 1
-8 -5 -11 15.7 10.73 1
8 -5 11 5.39 10.96 1
8 5 11 5.86 8.03 1
5 -8 11 9.43 14.4 1
-5 -8 -11 25.18 11.62 1
-5 8 11 7.47 7.6 1
-8 5 -13 8.93 20.32 1
5 -8 13 35.67 25.89 1
-5 8 13 30.07 23.24 1
8 -5 13 11.03 25.15 1
8 5 13 16.39 23.09 1
5 8 13 19.04 63.49 1
-5 8 -13 73.21 26.83 1
5 -8 -13 3.71 24.66 1
-8 -5 -13 15.88 24.2 1
-5 -8 -13 27.94 21.46 1
8 -5 -15 21.85 19.44 1
-8 5 15 32.53 26.28 1
-5 8 15 2.2 19.01 1
-8 5 -15 5.75 12.72 1
5 -8 -15 21.5 32.59 1
5 -8 15 21.69 10.35 1
-5 -8 -15 6.29 9.56 1
-5 8 -15 11.2 16.01 1
-8 -5 -15 13.39 10.48 1
8 5 15 13.12 8.75 1
8 -5 15 8.55 6.86 1
5 8 15 6.49 7.19 1
6 8 0 32.56 13.62 1
-8 6 0 40.72 10.26 1
-6 -8 0 42.56 11.18 1
-8 -6 0 20.69 13.27 1
6 -8 0 14.56 8.29 1
8 -6 0 26.99 12.24 1
8 6 0 33.62 15.28 1
-6 8 0 45.92 10.26 1
6 8 -2 29.06 11.62 1
-8 -6 2 32.72 26.54 1
8 6 -2 19.62 11.78 1
8 6 2 54.52 25.81 1
6 8 2 6.02 13.93 1
-6 8 -2 22.48 12.58 1
-8 -6 -2 9.66 12.88 1
-6 -8 -2 19.69 12.79 1
6 -8 -2 17.17 14.7 1
-6 -8 2 30.01 14.82 1
8 -6 2 15.12 10.29 1
-8 6 -2 27.72 11.43 1
-8 6 2 8.01 9.87 1
8 -6 -2 5.11 10.65 1
-6 8 2 29.01 10.98 1
6 -8 2 11.01 9.14 1
8 6 -4 29.48 51.28 1
-8 6 -4 26.06 20.57 1
8 -6 -4 70.56 22.52 1
8 -6 4 85.59 24.44 1
-6 8 -4 54.76 22.28 1
-8 6 4 44.7 23.57 1
6 -8 -4 53.71 22.73 1
6 -8 4 32.13 20.05 1
-6 8 4 46.27 21.56 1
-8 -6 -4 70.91 32.09 1
-6 -8 -4 13.71 20.02 1
6 8 4 43.15 21.72 1
8 -6 6 7.97 13.29 1
-8 6 -6 32.18 15.58 1
6 -8 6 12.43 15.64 1
-6 8 -6 23.69 25.34 1
-6 -8 -6 9.66 13.03 1
-8 6 6 19.73 18.24 1
6 8 6 36.17 14.43 1
8 6 6 20.69 15.58 1
-8 -6 -6 7.73 14.51 1
-6 8 6 7.54 14.99 1
6 -8 -6 8.49 13.09 1
8 -6 -8 52.33 76.34 1
-8 6 8 121.65 50.46 1
-8 -6 -8 69.71 44.38 1
6 -8 8 71.31 46.4 1
-6 -8 -8 125.26 61.4 1
-8 6 -8 34.49 43.87 1
6 -8 -8 4.11 46.67 1
8 6 8 23.39 43.42 1
-6 8 8 13.35 42.35 1
8 -6 8 19.38 42.08 1
6 8 8 39.25 42.62 1
6 -8 10 7.42 41.55 1
6 -8 -10 47.67 20.58 1
6 8 10 58.69 23.35 1
-6 8 -10 20.47 18.33 1
-8 -6 -10 27.51 18.86 1
8 6 10 61.78 21.2 1
-8 6 10 4.06 18.99 1
8 -6 -10 12.4 18.05 1
-6 -8 -10 86.6 24.95 1
-6 8 10 64.08 21.56 1
8 -6 12 23.62 13.22 1
-6 8 12 11.39 9.22 1
6 -8 12 15.11 11.82 1
8 -6 -12 16.15 14.55 1
-8 -6 -12 44.4 16.25 1
-6 -8 -12 7.55 11.35 1
-8 6 -12 13.62 10.32 1
8 6 12 8.82 9.49 1
6 8 12 22.22 9.56 1
8 -6 14 29.17 16.99 1
-8 6 14 8.5 27.5 1
-8 -6 -14 13.21 7.91 1
-6 8 -14 3.4 9.59 1
8 -6 -14 3.18 52.75 1
-6 -8 -14 2.68 9.81 1
-6 8 14 37.5 15.53 1
6 -8 14 5.05 7.42 1
-8 6 -14 24.55 20.78 1
6 8 14 3.72 7.34 1
8 6 14 10.63 7.15 1
-8 -7 1 191.71 72.38 1
-8 -7 -1 202.8 74.93 1
8 -7 -1 226.57 63.67 1
7 8 -1 238.51 81.39 1
8 7 1 267.31 74.18 1
7 8 1 194.93 63.55 1
7 -8 1 222.11 62.83 1
7 -8 -1 132.01 62.99 1
-7 8 1 284.66 63.5 1
-8 7 -1 211.45 73.22 1
-8 7 1 217.46 63.3 1
-7 -8 1 146.07 64.13 1
-7 -8 -1 232.04 63.91 1
-7 8 -1 185.09 62.63 1
8 -7 1 166.51 64.52 1
8 7 3 378.13 62.99 1
7 8 -3 246.92 64.5 1
-7 8 3 276.08 61.48 1
-8 -7 3 374.12 64.52 1
8 -7 -3 306.1 66.76 1
7 -8 -3 232.81 60 1
-8 7 -3 275.08 60.86 1
-8 -7 -3 297.44 74.58 1
-8 7 3 261.13 62.04 1
-7 8 -3 225.49 59.93 1
8 -7 3 333.53 59.69 1
7 8 3 277.98 65.95 1
7 -8 3 285.21 62.33 1
-7 -8 3 392.52 132.03 1
8 7 -3 218.11 64.27 1
-7 -8 -3 262.33 70.01 1
-7 -8 5 29.91 23.52 1
-8 -7 -5 61.26 18.6 1
-8 7 -5 57.27 18.92 1
7 -8 5 30.6 20.38 1
-8 7 5 82.67 21.41 1
-7 8 -5 106.58 28.14 1
7 -8 -5 78 24.41 1
-7 -8 -5 51.9 21.51 1
8 -7 5 54.46 19.85 1
7 8 5 40.13 18.38 1
8 7 5 63.92 19.51 1
8 -7 -5 55.3 26.03 1
-7 8 5 61.57 20.34 1
-8 7 -7 301.54 75.17 1
8 -7 -7 389.59 83.37 1
-7 8 -7 480.06 91.69 1
8 -7 7 406.08 75.99 1
7 -8 -7 502.72 136.66 1
8 7 7 418.96 75.87 1
7 8 7 249.37 76.89 1
-7 8 7 285.97 81.23 1
7 -8 7 392.37 92.05 1
-8 -7 -7 346.1 80.02 1
-7 -8 -7 322.95 76.75 1
-8 7 7 428.39 98.25 1
-7 8 -9 111.58 49.9 1
7 8 9 56.36 40.39 1
-7 8 9 9.29 39.74 1
-8 7 -9 37.27 40.44 1
-8 -7 -9 79.05 40.59 1
8 -7 -9 60.45 49.85 1
-8 7 9 20.01 41.26 1
-7 -8 -9 167.71 44.01 1
7 -8 9 21.52 40.21 1
8 7 9 19.65 39.88 1
-7 8 -11 73.79 33.02 1
8 -7 11 61.67 21.51 1
-8 7 -11 97.31 25.56 1
-8 7 11 47.55 27.8 1
7 -8 11 25.24 17.82 1
-7 8 11 41.52 19.59 1
8 7 11 23.86 17.11 1
7 8 11 42.59 16.19 1
7 -8 -11 13.58 21.5 1
-8 -7 -11 57.27 24.82 1
8 -7 -13 13.12 25.75 1
-7 -8 -13 14.52 9.82 1
7 -8 -13 5.85 13.62 1
7 -8 13 34.24 16.29 1
-8 7 -13 33.39 16.16 1
-8 -7 -13 14.71 8.77 1
7 8 13 16.21 10.63 1
-8 7 13 24.89 46.94 1
-7 8 13 24.77 11.02 1
8 -7 13 16.18 10.94 1
-7 8 -13 27.32 10.54 1
8 7 13 36.07 16.95 1
-7 8 15 11.25 17.95 1
8 7 15 90.18 65.9 1
8 -7 15 20.38 17.71 1
7 -8 -15 10.32 14.79 1
8 -7 -15 4.14 21.75 1
-7 -8 -15 32.01 18.78 1
-7 8 -15 24.34 19.48 1
7 8 15 66.79 26.1 1
-8 -7 -15 24.24 17.48 1
-8 7 -15 7.74 15.38 1
7 -8 15 14.46 16.76 1
-8 -8 0 578.47 95.23 1
8 8 0 394.29 100.55 1
8 -8 0 563.9 97.42 1
-8 8 0 622.56 93.53 1
8 8 2 174.81 62.35 1
-8 8 -2 201.99 41.2 1
-8 -8 2 157.3 47.26 1
-8 -8 -2 269.46 49.72 1
8 -8 2 246.94 44.93 1
8 8 -2 228.03 53.35 1
-8 8 2 235.63 43.98 1
8 -8 -2 145.78 41.83 1
-8 -8 4 143.62 46.92 1
8 8 -4 110.19 38.76 1
8 -8 -4 206.16 46.76 1
-8 8 -4 98.83 38.07 1
-8 8 4 91.24 37.03 1
8 -8 4 115.96 36.5 1
8 8 4 144.98 32.84 1
-8 -8 -4 105.34 31.9 1
8 -8 -6 94.45 32.84 1
8 8 6 52.6 26.7 1
-8 -8 -6 155.93 30.08 1
-8 8 -6 171.82 29.8 1
-8 8 6 164.64 49.03 1
-8 8 8 358.85 81.39 1
8 -8 8 363.12 85.5 1
8 8 8 406.33 81.49 1
8 -8 -8 534.66 139.01 1
-8 8 -8 259.74 82.6 1
-8 -8 -8 349.79 80 1
-8 8 10 111.5 35.31 1
8 -8 10 16.79 29.71 1
-8 -8 -10 57.89 30.41 1
8 8 10 56.25 37.45 1
-8 8 -10 22.12 30.58 1
8 -8 -10 197 62.39 1
8 -8 12 22.21 27.39 1
8 -8 -12 108.66 25.07 1
-8 8 12 112.5 27.61 1
-8 -8 -12 36.33 18.97 1
-8 8 -12 93.85 48.09 1
8 8 12 18.23 28.49 1
-8 8 14 9.34 11.16 1
8 -8 -14 4.78 14.23 1
8 8 14 7.59 7.21 1
-8 8 -14 14.09 26.75 1
8 -8 14 20.41 10.89 1
-8 -8 -14 10.79 8.73 1
-9 0 -1 740.15 132.1 1
-9 0 1 893.67 133.11 1
9 0 1 844.46 133.49 1
0 -9 -1 862.75 132.78 1
9 0 -1 831.49 133.66 1
0 9 -1 766.42 136.84 1
0 -9 1 785.43 135.45 1
0 9 1 815.56 135.08 1
9 0 3 27.85 13.17 1
0 -9 -3 13.83 9.88 1
0 -9 3 22.18 10.85 1
-9 0 -3 56.42 13.74 1
0 9 -3 20.7 15.77 1
0 9 3 34.52 11.61 1
-9 0 -5 17.15 9.51 1
0 9 -5 23.47 9.74 1
0 -9 5 6.8 8.38 1
9 0 5 10.41 7.09 1
0 -9 -5 10.47 6.18 1
0 9 5 22.07 6.5 1
0 9 -7 33.43 32.72 1
9 0 7 40.07 10.04 1
-9 0 -7 14.73 9.19 1
0 -9 -7 11.75 7.33 1
0 9 7 31.89 8.79 1
0 -9 7 11.56 12.91 1
0 -9 -9 20.77 10.82 1
0 -9 9 36.7 14.09 1
0 9 9 45.68 13.19 1
-9 0 -9 61.74 15.29 1
0 9 -9 17.19 80.96 1
9 0 9 21.42 12.53 1
9 0 11 83.96 22.59 1
0 9 11 86.03 20.69 1
0 -9 11 118.62 45.4 1
-9 0 -11 115.25 21.31 1
0 -9 -11 99.31 22.18 1
0 9 -13 18.4 16.3 1
0 -9 13 53.58 29.41 1
9 0 13 51.2 14.26 1
0 -9 -13 13.44 10.11 1
-9 0 -13 20.44 12.83 1
0 9 13 28.13 16.58 1
0 9 -15 3.8 19.27 1
9 0 15 14.74 16.75 1
0 9 15 37.96 18.08 1
-9 0 -15 40.93 17.57 1
0 -9 15 103.64 48.99 1
0 -9 -15 9.76 16.85 1
9 1 0 684.95 134.26 1
-9 1 0 781.95 146.8 1
1 -9 0 631.93 129.5 1
-9 -1 0 878.56 168.23 1
-1 9 0 775.32 132.98 1
-1 -9 0 705.02 133.34 1
1 9 0 704.84 132.55 1
9 -1 0 779.49 130.55 1
-9 -1 2 451.5 115.07 1
-1 -9 2 594.33 109.47 1
9 -1 -2 444.43 134.41 1
9 1 2 617.79 110.69 1
9 1 -2 506.63 109.7 1
-1 9 -2 349.95 108.93 1
1 9 2 487.62 108.7 1
1 -9 -2 447.38 107.68 1
-9 1 2 732.62 152.14 1
9 -1 2 389.62 111.12 1
1 9 -2 380.19 221.56 1
1 -9 2 482.45 109.59 1
-9 1 -2 470 109.22 1
-1 9 2 429.59 108.42 1
-1 -9 -2 388.62 108.41 1
-9 -1 -2 543.16 107.53 1
9 1 -4 51.82 45 1
-9 1 4 161.61 56.88 1
-1 9 -4 205.42 40.27 1
-1 -9 4 201.96 48.07 1
1 -9 -4 100.76 37.15 1
-1 -9 -4 142.77 38.53 1
9 1 4 102.11 39 1
-1 9 4 121.47 39.31 1
-9 1 -4 101.75 37.88 1
1 9 4 149.2 37.9 1
9 -1 4 106.52 39.42 1
-9 -1 -4 180.17 41.4 1
1 9 -6 31.43 32.24 1
-1 -9 6 143.26 39.71 1
-1 9 6 40.6 23.24 1
1 -9 6 74.38 25.9 1
9 -1 6 71.39 24.03 1
1 -9 -6 49.63 24.17 1
9 1 6 102.08 24.02 1
-9 1 -6 52.44 25.78 1
1 9 6 52.04 23.55 1
-1 -9 -6 33.03 23.23 1
-9 -1 -6 45.91 23.55 1
1 -9 8 38.86 33.06 1
-1 9 8 26.56 32.56 1
-1 -9 -8 67.17 33.44 1
9 -1 8 39.62 32.7 1
1 -9 -8 56.86 33.02 1
-9 -1 -8 27.61 32.73 1
1 9 8 38.28 32.17 1
-9 1 -8 40.97 33.36 1
9 1 8 33.53 32.96 1
1 -9 10 66.49 31.87 1
-1 9 10 41.2 25.58 1
9 1 10 30.82 23.27 1
-1 9 -10 89.05 44.98 1
1 -9 -10 55.66 22.8 1
-1 -9 -10 20.62 21.66 1
1 9 10 41.74 22.5 1
-9 1 -10 73.77 25.45 1
-9 -1 -10 89.29 31.69 1
1 9 -12 92.02 38.52 1
-1 -9 12 112.65 51.01 1
-1 9 12 53.42 23.6 1
-9 -1 -12 71.35 23.9 1
-1 -9 -12 25.23 22.27 1
9 -1 12 60.48 25.41 1
1 -9 12 27.97 23.34 1
1 9 12 71.07 23.09 1
9 1 12 51.3 24.04 1
-1 9 -12 140.2 52.65 1
1 -9 -12 48.08 22.22 1
-9 1 -12 90.81 25.97 1
-1 -9 14 54.42 48.64 1
-9 1 -14 14.08 23.53 1
1 9 14 31.01 23.27 1
1 -9 -14 16.15 23.29 1
9 1 14 37.5 23.64 1
-1 9 14 64.3 27.34 1
9 -1 14 63.53 24.36 1
1 -9 14 68.77 44.27 1
-9 -1 -14 14.45 24.15 1
-1 -9 -14 19.73 22.4 1
-1 9 16 9.48 8.72 1
-1 -9 16 11.99 18.22 1
9 1 16 30.99 9.33 1
1 9 16 5.74 8.36 1
1 -9 -16 11.49 10.49 1
9 -1 16 19.47 13.23 1
-9 1 -16 5.78 7.87 1
-1 9 -16 3.47 15.57 1
-1 -9 -16 10.87 9.12 1
-9 -1 -16 8.65 15.65 1
1 -9 16 30.65 18.86 1
-9 2 -1 120.44 65.81 1
-9 2 1 224.83 67.39 1
9 2 -1 163.24 66.8 1
9 -2 -1 154.39 68.36 1
-2 9 -1 218.02 66.96 1
2 9 -1 168.49 66.34 1
-2 -9 -1 191.58 68.13 1
-9 -2 -1 183.84 70.1 1
-2 9 1 178.12 65.59 1
2 -9 -1 181.74 65.42 1
2 9 1 159.52 66.43 1
-9 -2 1 120.92 72.3 1
2 -9 1 173.79 66.18 1
9 -2 1 145.6 66.2 1
9 2 1 198.19 71.42 1
9 -2 -3 165.51 69.79 1
-2 -9 3 213.25 74.64 1
2 9 3 114.4 66.96 1
-9 -2 3 254.15 94.8 1
-9 2 -3 280.33 65.14 1
9 2 3 246.19 65.56 1
-2 9 -3 77.77 65.67 1
2 -9 -3 184.43 66.19 1
9 -2 3 362.19 66.25 1
-2 -9 -3 253.72 64.46 1
2 9 -3 332.84 98.93 1
-2 9 3 221.85 65.39 1
-9 -2 -3 246.7 68.01 1
-9 2 3 249.43 67.57 1
-9 2 5 29.83 30.16 1
2 -9 -5 33.45 19.1 1
-9 -2 -5 70.05 20.05 1
-9 2 -5 84.18 21.7 1
2 -9 5 100.3 23.17 1
-2 9 5 99.14 24.3 1
9 2 5 88.05 22.56 1
9 -2 5 43.53 20.2 1
-2 9 -5 45.78 21.15 1
-2 -9 -5 70.03 19.43 1
-9 -2 -7 49.91 23.3 1
2 -9 7 59.59 27.69 1
2 -9 -7 93.2 24.71 1
-2 9 -7 33.8 23.35 1
-2 -9 -7 36.14 18.38 1
9 -2 7 83.92 20.65 1
2 9 7 66.14 18.83 1
9 2 7 102.51 21.47 1
-2 9 7 63.29 17.29 1
-9 2 -7 42.95 20.29 1
2 9 -9 8.59 79.88 1
9 2 9 160.94 48.01 1
9 -2 9 110.48 48 1
-2 9 9 145.25 48.85 1
-2 -9 -9 159.64 48.58 1
2 9 9 108.16 47.58 1
-2 9 -9 97.76 53.57 1
-9 -2 -9 169.52 49.45 1
2 -9 9 113.45 48.35 1
2 -9 -9 220.69 50.05 1
9 2 11 51.4 17.44 1
-2 9 11 33.09 18.49 1
-9 2 -11 31.6 15.17 1
-2 -9 -11 40.21 15.09 1
-9 -2 -11 54.66 21.12 1
2 -9 -11 33.17 21.41 1
2 9 11 74.83 15.92 1
2 -9 11 34.65 17.06 1
-2 9 -11 50.96 17.78 1
9 -2 11 47.93 17.59 1
9 2 13 29.77 15.75 1
-9 2 -13 59.98 21.58 1
2 -9 -13 49.18 21.45 1
-2 -9 -13 58.87 17.37 1
2 -9 13 62.88 22.35 1
-2 9 -13 39.9 23.58 1
-9 -2 -13 62.36 18.16 1
2 9 13 39.9 16.05 1
9 -2 13 11.55 29.72 1
-2 9 13 100.95 24.65 1
-2 9 -15 8.3 10.29 1
-9 -2 -15 2.48 9.45 1
2 -9 15 23.93 18.19 1
2 9 15 23.95 10.94 1
9 2 15 25.11 12.49 1
9 -2 15 30.7 14.74 1
-2 -9 -15 5.35 8.4 1
-9 2 -15 40.36 14.53 1
-2 9 15 14.09 11.51 1
2 -9 -15 14.95 7.9 1
9 3 0 15.84 8.35 1
9 -3 0 19.42 7.1 1
-9 -3 0 11.2 7.91 1
-3 -9 0 7.77 7.06 1
-3 9 0 27.62 8.37 1
3 9 0 32.34 9.64 1
-9 3 0 11.63 8.9 1
3 -9 0 28.8 10.32 1
9 3 2 25.79 19.46 1
9 3 -2 57.4 23.76 1
-9 -3 -2 25.91 19.46 1
3 9 -2 30.84 59.82 1
-3 -9 2 17.83 33.81 1
-3 -9 -2 24.59 15.07 1
-9 3 2 35.08 16.49 1
9 -3 -2 19.02 20.88 1
3 9 2 32.16 15.25 1
-9 3 -2 27.89 14.69 1
-3 9 2 59.97 16.05 1
-3 9 -2 72.49 15.31 1
3 -9 -2 29.53 15.39 1
9 -3 2 71.87 16.04 1
-9 -3 2 24.29 22.81 1
3 9 -4 314.33 80.34 1
-9 -3 4 500.59 110.82 1
-3 9 -4 209.92 76.39 1
-9 3 -4 280.88 75.18 1
-3 -9 -4 185.19 77.98 1
-9 -3 -4 332.99 75.87 1
3 9 4 227.49 79.61 1
9 3 4 305.69 75.45 1
-3 9 4 373.48 77.19 1
9 -3 4 283.77 75.24 1
9 -3 -4 444.87 81.73 1
3 -9 -4 185.27 81.4 1
-9 3 4 327.44 77.05 1
3 -9 4 347.87 77 1
-9 3 6 47.51 27.98 1
3 -9 6 34.51 23.5 1
-3 9 -6 134.63 42.53 1
3 9 6 127.36 24.87 1
-9 3 -6 82.92 23.75 1
9 -3 -6 110.8 41.7 1
-9 -3 -6 119.49 23.08 1
-3 9 6 62.6 22.92 1
9 -3 6 112.2 23.1 1
-3 -9 -6 83.7 22.05 1
3 -9 -6 105.58 23.94 1
9 3 6 86.52 22.78 1
-9 3 8 49.75 60.77 1
-3 -9 -8 64.32 15.55 1
3 9 8 61.81 13.36 1
3 -9 8 24.92 15.25 1
-9 3 -8 46.2 12.97 1
9 3 8 39.45 12.76 1
9 -3 -8 65.57 31.95 1
-3 9 8 65.22 17.23 1
9 -3 8 67.84 16.91 1
-9 -3 -8 61.32 14.17 1
3 -9 -8 68.74 17.8 1
3 -9 10 12.11 11.78 1
-3 9 10 18.91 10.84 1
-3 9 -10 22.36 13.35 1
-3 -9 -10 11.44 9.81 1
-9 3 -10 60.45 20.79 1
3 -9 -10 25.3 23.95 1
3 9 10 35.92 17.59 1
9 3 10 5.25 9.26 1
-9 -3 -10 25.62 11.22 1
9 -3 10 11.6 13.12 1
-9 3 12 31.62 22.91 1
3 -9 12 54.2 14.02 1
9 3 12 9.52 10.38 1
9 -3 12 11.01 10.93 1
-3 9 -12 29.88 14.49 1
-9 -3 -12 11.44 9.84 1
-3 -9 -12 37.18 11.33 1
-9 3 -12 17.22 11.57 1
3 9 12 39.04 12 1
3 -9 -12 8.66 8.94 1
3 -9 14 3.83 8.82 1
9 3 14 33.55 23.96 1
-3 9 -14 19.41 14.73 1
3 -9 -14 12.21 9.74 1
-9 -3 -14 3.55 8.19 1
9 -3 14 14.91 7.99 1
-3 9 14 1.21 7.2 1
3 9 14 24.66 10.32 1
-9 3 -14 8.57 8.3 1
-3 -9 -14 6.82 6.17 1
9 4 -1 152.06 50.38 1
9 4 1 124.99 74.92 1
4 9 1 159.72 55.5 1
9 -4 -1 220.91 45.36 1
4 9 -1 124 50.25 1
-9 -4 -1 205.44 58.9 1
4 -9 -1 239.13 47.45 1
-9 4 -1 201.79 46.77 1
-9 4 1 158 47.31 1
4 -9 1 229.77 46.38 1
-4 9 -1 195.23 46.29 1
9 -4 1 176.29 45.73 1
-4 9 1 147.4 47.24 1
-4 -9 -1 107.61 64.28 1
-4 -9 1 135.01 46.17 1
-9 -4 -3 101.53 47.44 1
9 -4 3 222.72 50.41 1
9 4 -3 222.83 55.97 1
-4 -9 3 188.7 63.86 1
-4 -9 -3 267.88 47.49 1
4 9 3 156.07 46.07 1
9 -4 -3 152.32 48.19 1
-4 9 3 231.41 45.76 1
9 4 3 299.17 85.08 1
-9 4 3 141.47 53.48 1
4 -9 3 280.99 46.98 1
-9 4 -3 159.06 44.85 1
4 9 -3 195.47 52.8 1
4 -9 -3 152.24 45.95 1
-4 9 -3 260.36 49.66 1
4 9 5 23.82 24.88 1
-4 -9 -5 58.86 26.19 1
-9 4 5 72.72 30.02 1
-9 -4 -5 52.92 24.82 1
9 -4 5 40.95 24.58 1
9 4 5 21.6 23.81 1
4 -9 -5 16.94 24.25 1
4 -9 5 38.47 28.92 1
-4 9 -5 9.12 27.19 1
-4 9 5 36.82 28.11 1
-9 4 -5 7.18 24.63 1
-9 4 7 14.21 12.71 1
-9 4 -7 41.85 23.12 1
-4 9 7 24.22 18.45 1
-4 -9 -7 34.54 13.94 1
4 -9 7 12 9.11 1
9 -4 -7 12.95 22.69 1
9 4 7 6.74 6.91 1
-9 -4 -7 33.22 11.47 1
4 -9 -7 21.2 10.03 1
4 9 7 9.49 9.62 1
9 -4 7 10.03 9.01 1
-4 9 -7 6.04 9.23 1
4 -9 9 39.68 20.57 1
-9 4 9 57.45 16.4 1
9 -4 -9 47.18 19.35 1
4 9 9 28.62 15.55 1
4 -9 -9 25.07 12.76 1
9 4 9 30.1 10.96 1
-4 9 9 45.35 19.61 1
-9 -4 -9 33.66 20.32 1
-4 -9 -9 17.49 10.95 1
-4 9 -9 60.49 21.36 1
9 -4 9 52.29 12.32 1
9 -4 -11 12.23 18.18 1
-9 4 -11 9.59 12.22 1
-9 -4 -11 21.35 12.53 1
4 -9 11 35.97 26.16 1
4 9 11 14.12 16.36 1
-4 9 11 19.5 15.4 1
4 -9 -11 32.66 21.65 1
-4 9 -11 11.07 13 1
-4 -9 -11 38.36 20.52 1
9 4 11 26.51 15.48 1
9 -4 11 12.86 15.86 1
-9 4 13 73.1 29.41 1
9 -4 -13 67.43 30.11 1
4 9 13 23.48 12.9 1
9 4 13 35.76 14.6 1
-4 9 -13 3.9 12.4 1
-4 9 13 4.4 11.56 1
-9 4 -13 25.93 22.77 1
4 -9 -13 23.41 15.61 1
9 -4 13 8.21 11.61 1
-9 -4 -13 32.18 19.36 1
-4 -9 -13 16.43 13.28 1
4 -9 13 6.05 13.12 1
9 -4 15 7.89 14.45 1
9 4 15 4.88 13.99 1
4 -9 15 4.91 14.84 1
-9 4 -15 7.6 21.95 1
-4 -9 -15 9.24 12.69 1
-9 -4 -15 3.32 11.81 1
4 9 15 12.46 12.42 1
-4 9 15 3.26 14.03 1
4 -9 -15 1.19 11.99 1
-5 -9 0 10.95 27.46 1
-9 5 0 28.88 12.38 1
5 -9 0 17.33 7.01 1
5 9 0 3.91 7.11 1
-5 9 0 8.26 6.42 1
9 5 0 19.17 12.44 1
9 -5 0 9.78 8.74 1
-9 -5 0 18.7 9.33 1
-5 -9 -2 18.18 12.5 1
9 5 -2 36.1 14.39 1
9 -5 -2 23.06 10.87 1
-9 -5 -2 5.27 20.45 1
-5 9 -2 35.69 11.31 1
9 5 2 7.74 17.3 1
9 -5 2 34.08 14.09 1
5 -9 2 48.81 13.62 1
-9 -5 2 12 14.54 1
5 -9 -2 23.35 11.58 1
-5 -9 2 16 16.1 1
-9 5 2 43.56 11.56 1
-9 5 -2 20.89 11.47 1
5 9 -2 64.77 21.59 1
5 9 2 17.94 11.85 1
-5 9 2 50.96 17.9 1
5 9 -4 159.58 118.88 1
5 -9 4 30.62 32.71 1
9 -5 -4 138.77 38.6 1
-9 5 4 124.81 32.67 1
-9 -5 -4 150.57 32.03 1
-5 9 4 38.37 30.18 1
5 9 4 91.86 30.53 1
-5 -9 -4 60.49 31.58 1
5 -9 -4 31.36 29.09 1
-9 5 -4 42.14 28.88 1
9 -5 4 50.76 29.13 1
-5 9 -4 58.9 33.89 1
9 5 4 92.5 29.49 1
-9 5 6 43.58 40.14 1
9 -5 -6 144.32 43.73 1
-5 9 6 69.54 39.52 1
-5 9 -6 68.96 41.28 1
5 9 6 13.56 38.24 1
9 -5 6 46.28 39.4 1
5 -9 -6 26.17 39 1
-9 -5 -6 26.09 38.46 1
-9 5 -6 32.44 38.88 1
9 5 6 21.6 38.62 1
5 -9 6 16.8 39.01 1
9 -5 -8 42.76 19.55 1
-5 9 -8 61.97 25.89 1
9 -5 8 66.38 18.45 1
9 5 8 64.9 23.8 1
5 -9 -8 31.08 21.48 1
-9 5 -8 31.16 17.48 1
5 -9 8 107.84 26.11 1
-9 -5 -8 47.91 19.57 1
-5 -9 -8 55.38 19.54 1
-5 9 8 37.83 17.42 1
-9 5 8 84.19 25.74 1
5 9 8 38.76 19.87 1
9 -5 -10 64.96 35.35 1
-5 9 10 33.61 31.6 1
-9 5 10 119.46 102.06 1
-5 9 -10 29.45 20.91 1
-9 5 -10 27.81 23.42 1
9 -5 10 52.75 22.23 1
5 -9 10 35.69 22.95 1
-5 -9 -10 6.16 17.7 1
9 5 10 26.97 19.66 1
-9 -5 -10 31.54 24.84 1
5 9 10 39.08 20.63 1
5 -9 -10 41.49 22.57 1
5 -9 12 33.25 18.33 1
9 -5 -12 17.65 23.18 1
9 -5 12 6.19 11.1 1
-9 -5 -12 23.64 14.7 1
-9 5 -12 6.23 18.33 1
-9 5 12 20.61 20.39 1
5 9 12 25 12.16 1
9 5 12 65.53 19.65 1
-5 -9 -12 18.5 11.79 1
5 -9 -12 19.07 12.48 1
-5 9 12 11.08 12.36 1
-5 9 -12 43.63 12.77 1
-5 9 14 19.1 12.13 1
5 -9 14 19.71 10.32 1
-5 9 -14 25.21 15.43 1
-9 -5 -14 28.86 8.97 1
9 -5 -14 7 8.22 1
-9 5 -14 21.81 15.86 1
-9 5 14 18.1 34.53 1
9 5 14 27.07 10.49 1
-5 -9 -14 32.93 12.31 1
5 9 14 35.36 11.28 1
9 -5 14 33.98 15.13 1
6 9 1 147.48 48.14 1
6 9 -1 22.97 26.37 1
-9 -6 -1 51.25 25.2 1
-6 -9 -1 13.8 24.35 1
9 6 -1 25.93 22.36 1
-9 6 1 29.3 23.07 1
-9 6 -1 26.14 22.45 1
9 -6 -1 43.51 22.89 1
-6 -9 1 23.68 24.19 1
-6 9 -1 51.53 22.74 1
9 6 1 32.82 33.34 1
9 -6 1 43.2 23.47 1
6 -9 -1 53.75 23.84 1
-6 9 1 13.96 22.52 1
6 -9 1 23.54 22.2 1
-9 -6 1 39.85 41.32 1
-9 -6 -3 32.28 50.02 1
9 6 3 18.47 50.8 1
-6 9 -3 63.35 50.42 1
-9 6 3 151.48 55.83 1
-9 -6 3 61.52 53.92 1
9 -6 -3 80.34 51.64 1
-6 -9 -3 43.25 50.38 1
6 9 3 39.23 53.64 1
-6 -9 3 33.73 56.89 1
6 -9 -3 58.13 51.35 1
6 9 -3 42.71 51.58 1
9 -6 3 68.47 50.18 1
-6 9 3 73.11 53.1 1
6 -9 3 77.24 50.49 1
-9 6 -3 48.27 49.97 1
-6 -9 5 14.33 165.89 1
-9 6 -5 183.32 49.09 1
-6 9 5 259.83 54.74 1
9 6 5 268.85 53.08 1
9 -6 5 73.79 48.89 1
9 -6 -5 167.66 52.26 1
-6 -9 -5 199.42 49.07 1
-9 -6 -5 185.29 50.19 1
6 9 5 271.29 52.05 1
6 -9 5 113.89 49.38 1
-9 6 5 156.73 70.12 1
6 -9 7 101.36 35.32 1
-6 9 -7 216.4 66.58 1
-9 6 7 168.23 231.53 1
-6 9 7 147.2 41.14 1
9 6 7 80.24 35.06 1
9 -6 -7 142.91 36.46 1
-6 -9 -7 111.76 34.18 1
-9 -6 -7 111.88 34.06 1
6 -9 -7 87.1 34.93 1
9 -6 7 218.56 47.62 1
6 9 7 83.36 34.01 1
-9 6 9 44.75 37.84 1
6 -9 9 79.04 29.18 1
9 -6 -9 82.41 39.82 1
-9 -6 -9 83.91 31.57 1
9 -6 9 112.66 30.04 1
-6 9 -9 39.47 32.1 1
6 -9 -9 64.52 30.06 1
9 6 9 76.97 33.09 1
-9 6 -9 84.82 31.21 1
6 9 9 63.42 28.54 1
-6 9 9 26.47 27.44 1
9 -6 -11 3.93 7.86 1
-9 6 -11 8.1 9.51 1
6 -9 11 44.75 15.51 1
9 6 11 21 10.95 1
-9 6 11 26.66 36.2 1
6 9 11 16.81 9.54 1
-6 9 11 2.49 8.97 1
-9 -6 -11 17.28 12.85 1
9 -6 11 6.57 8.28 1
-6 -9 -11 10.16 9.06 1
6 -9 -11 14.06 13.31 1
-6 9 -11 20.74 23.46 1
-6 -9 -13 3.44 7.14 1
9 -6 -13 12.05 49.32 1
-6 9 13 38.21 20.11 1
9 6 13 5.55 8.41 1
9 -6 13 6.72 7.74 1
6 -9 -13 20.29 9.4 1
6 -9 13 2 11.98 1
6 9 13 7.67 8.61 1
-9 -6 -13 33.76 28.09 1
-9 6 -13 6.5 9.65 1
-6 9 -13 0.4 14.83 1
-9 6 13 2.34 14.15 1
-9 6 15 59.06 33.56 1
9 -6 -15 37.96 44.48 1
6 -9 15 45.45 18.62 1
6 9 15 13.7 10.55 1
-9 6 -15 15.48 14.92 1
-6 -9 -15 3.59 10.05 1
9 -6 15 8.75 11.12 1
-9 -6 -15 9.28 10.61 1
-6 9 15 12.12 16.99 1
-6 9 -15 32.15 21.25 1
9 6 15 7.84 11.23 1
-7 -9 0 9.69 11.92 1
-9 -7 0 45.17 20.84 1
-9 7 0 10.89 8.06 1
9 7 0 5.97 9.63 1
9 -7 0 24.83 9.08 1
7 9 0 20.77 18.56 1
-7 9 0 31.22 10.66 1
7 -9 0 23.28 9.45 1
9 7 -2 13.51 9.98 1
-9 -7 -2 5.83 14.55 1
7 9 2 50.55 38.68 1
-7 -9 -2 18.22 11.47 1
-9 -7 2 20.99 15 1
7 9 -2 4.24 12.72 1
9 7 2 21.47 24.17 1
-9 7 -2 13.93 9.66 1
7 -9 -2 22.97 9.46 1
-9 7 2 51.84 14.92 1
9 -7 -2 18.88 10.05 1
-7 9 -2 39.67 11.43 1
-7 -9 2 14.96 10.08 1
-7 9 2 48.1 15.27 1
9 -7 2 25.89 9.44 1
7 -9 2 29.66 9.84 1
7 9 -4 21.98 26.81 1
9 7 -4 29.68 49.09 1
-7 9 4 34.5 10.95 1
-9 -7 -4 16.07 14.19 1
7 -9 4 16.86 8.97 1
9 -7 4 12.16 11.23 1
-9 -7 4 9.41 8.43 1
-9 7 -4 8.21 33.27 1
7 9 4 18.46 20.18 1
-9 7 4 11.37 11.39 1
-7 -9 -4 16.86 6.64 1
7 -9 -4 9.76 7.48 1
9 -7 -4 11.08 8.02 1
-7 9 -4 21.9 9.29 1
9 7 4 19.19 13.22 1
-7 9 6 79.64 30.1 1
9 -7 -6 64.73 34.45 1
7 -9 6 44.28 27.11 1
-7 -9 -6 89.5 31.42 1
-7 9 -6 108.92 30.5 1
7 9 6 38.61 28.68 1
-9 7 6 97.81 31.8 1
9 7 6 54.51 28.67 1
-9 -7 -6 95.71 28.09 1
-9 7 -6 64.8 29.64 1
-9 7 -8 27.05 16.45 1
-7 9 8 38.5 20.9 1
-7 9 -8 17.63 22.11 1
7 -9 8 63.66 21.51 1
9 -7 -8 53.32 18.43 1
-9 -7 -8 65.52 18.29 1
7 -9 -8 25.7 20.14 1
-7 -9 -8 52.19 21.58 1
7 9 8 24.75 14.37 1
9 7 8 30.07 14.96 1
-7 9 -10 14.75 21.7 1
-7 9 10 100.96 87.28 1
-9 7 10 11.58 20.89 1
-9 7 -10 31.31 27.15 1
9 7 10 17.19 21.77 1
-9 -7 -10 19.06 20.45 1
9 -7 10 26.59 21.27 1
7 -9 -10 32.97 31.64 1
-7 -9 -10 60.36 29.26 1
7 -9 10 7.92 22.95 1
7 9 10 11.18 21.61 1
7 -9 12 19.06 15.33 1
9 -7 -12 18.73 26.67 1
-7 9 12 26.51 14.31 1
9 -7 12 21 12.1 1
-9 7 12 47.87 28.44 1
7 9 12 10.75 8.37 1
-7 9 -12 18.51 12.44 1
9 7 12 20.97 9.99 1
-9 -7 -12 17.41 9.75 1
-9 7 -12 32.39 21.77 1
-7 -9 -12 35.28 15.11 1
9 -7 -14 8.84 11.41 1
-9 7 14 16.06 11.08 1
-7 -9 -14 3.22 6.57 1
7 -9 -14 23.58 19.47 1
-9 -7 -14 6.05 16.16 1
7 9 14 8.27 7.99 1
9 -7 14 7.71 10.8 1
9 7 14 12.04 8.91 1
-7 9 14 21.97 22.46 1
7 -9 14 12.43 20.59 1
-7 9 -14 22.16 22.46 1
-9 7 -14 28.36 11.67 1
8 9 -1 7.7 20.54 1
-9 -8 -1 3.43 20.34 1
9 8 1 34.07 24.29 1
-8 -9 -1 20.08 21.4 1
9 8 -1 2.3 20.45 1
8 9 1 11.27 31.39 1
8 -9 -1 38.42 20.2 1
-8 9 -1 11.19 19.8 1
8 -9 1 28.85 20.89 1
9 -8 -1 30.15 21.2 1
9 -8 1 72.28 20.78 1
-8 -9 1 108.29 52.41 1
-9 8 -1 17.57 22.33 1
-8 9 1 10.12 21.37 1
-9 8 1 19.32 20.42 1
-9 -8 -3 75.19 27.97 1
9 8 3 31.85 68.01 1
8 9 3 8.86 36.81 1
8 9 -3 13.75 20.83 1
-9 8 3 20.19 15.54 1
8 -9 3 28.45 16.2 1
9 8 -3 5.27 15.01 1
-8 9 -3 11.84 14.88 1
-8 -9 -3 16.54 15.38 1
9 -8 3 26.66 15.64 1
-8 9 3 18.66 14.41 1
8 -9 -3 36.16 15.56 1
-8 -9 3 49.45 19.47 1
-9 8 -3 18.75 15.29 1
9 -8 -3 12.36 15.77 1
-8 -9 5 95.31 36.01 1
-8 -9 -5 12.89 21.21 1
-8 9 5 45.58 22.77 1
8 -9 5 24.42 23.03 1
8 9 5 58.67 24.03 1
9 8 5 29.97 22.6 1
9 -8 5 54.92 20.66 1
-9 8 -5 51 23.52 1
-9 -8 -5 41.87 21.39 1
-8 9 -5 56.94 24.42 1
-9 8 5 86.4 30.71 1
8 -9 -5 41.38 22.51 1
9 -8 -7 265.2 106.13 1
-9 8 -7 43.6 39.69 1
-8 9 7 45.44 40.6 1
8 -9 7 8.16 39.78 1
-9 -8 -7 40.06 40.36 1
8 -9 -7 112.42 45.51 1
-9 8 7 15.74 39.06 1
-8 -9 -7 23.46 39.74 1
9 8 7 74.73 41.89 1
8 9 7 15.32 39.71 1
9 -8 7 68.72 42.45 1
-8 9 -7 46.27 42.2 1
9 -8 9 100.41 29.46 1
8 -9 -9 36.98 38.47 1
-9 8 -9 49.85 21.82 1
9 -8 -9 14.4 40.57 1
-9 -8 -9 121.51 35.44 1
9 8 9 15.36 18.26 1
8 -9 9 40.43 20.61 1
-8 9 9 16.2 23.09 1
-9 8 9 36.53 23.67 1
-8 -9 -9 64.12 24.49 1
8 9 9 14.5 18.71 1
-8 9 -9 42.81 20.56 1
8 -9 11 41.52 35.49 1
8 -9 -11 39.92 83.4 1
-9 -8 -11 11.53 8.55 1
-8 9 -11 22.23 11.25 1
-8 9 11 12.1 10.22 1
-9 8 11 18.96 17.49 1
-9 8 -11 44.25 17.21 1
9 -8 11 16.43 18.17 1
9 -8 -11 3.32 8.64 1
8 9 11 13.69 9.79 1
-8 -9 -11 13.02 10.06 1
9 8 11 34.9 12.83 1
-8 9 -13 22.33 17.55 1
-9 8 -13 4.94 15.14 1
9 -8 13 10.64 17.32 1
8 -9 13 9.95 11.89 1
9 -8 -13 11.87 15.14 1
-9 8 13 1.27 12.3 1
8 9 13 5.58 12.05 1
-9 -8 -13 5.01 11.92 1
8 -9 -13 73.18 34.23 1
-8 9 13 5.76 15.27 1
-8 -9 -13 5.21 12.59 1
9 8 13 7.8 12.48 1
-9 -9 0 11.9 10.8 1
-9 9 0 14.96 8.93 1
9 9 0 17.37 26.61 1
9 -9 0 42.83 12.04 1
9 9 2 83.49 21.92 1
-9 -9 2 46.41 19.47 1
9 9 -2 96.19 30.36 1
-9 -9 -2 114.41 74.46 1
9 -9 -2 86.37 18.77 1
-9 9 2 61.94 20.2 1
9 -9 2 94.52 19.29 1
-9 9 -2 62.97 18.63 1
9 9 -4 15.39 86.62 1
9 9 4 30.6 27.99 1
-9 -9 4 6.7 19.28 1
-9 9 4 12.19 16.13 1
9 -9 4 9.37 16.07 1
9 -9 -4 19.39 18.88 1
-9 9 -4 14.97 18.81 1
-9 9 6 110.45 30.44 1
-9 9 -6 37.09 19.86 1
-9 -9 -6 51.62 21.79 1
9 -9 6 48.75 21.55 1
9 -9 -6 18.31 17.78 1
9 9 6 27.05 17.81 1
-9 9 8 24.16 17.52 1
-9 9 -8 20.52 7.3 1
9 -9 -8 0.59 5.6 1
9 -9 8 16.93 9.18 1
-9 -9 -8 16.72 8.85 1
9 9 8 7.98 9.97 1
9 -9 -10 7.1 23.06 1
9 9 10 7.77 7.31 1
9 -9 10 18.52 8.96 1
-9 9 -10 36.41 19.01 1
-9 9 10 9.06 8.83 1
-9 -9 -10 2.59 7.49 1
9 -9 12 17.05 19.5 1
9 -9 -12 28.47 14.6 1
-9 9 12 33.4 16.99 1
9 9 12 14.99 7.25 1
-9 9 -12 27.93 15.58 1
-9 -9 -12 10.73 9.65 1
10 0 0 1046.84 218.97 1
0 10 0 1128 211.07 1
0 -10 0 1432.47 212.09 1
-10 0 0 1374.69 236.75 1
10 0 -2 13.19 25.2 1
-10 0 2 24.02 9.66 1
-10 0 -2 33.59 14.3 1
10 0 2 22.42 6.64 1
0 10 -2 25.44 11.61 1
0 10 2 27.29 8.48 1
0 -10 -2 14.25 6.59 1
0 -10 2 16.41 10.12 1
10 0 -4 106.28 79.07 1
10 0 4 79.19 76.79 1
0 10 -4 41.5 82.17 1
-10 0 -4 67.88 76.65 1
0 -10 -4 67.73 76.51 1
0 10 4 41.96 76.44 1
0 -10 4 72.45 77.06 1
-10 0 -6 50.32 14.95 1
0 -10 6 41.3 21.69 1
10 0 6 33.34 12.5 1
0 10 6 32.24 13.84 1
0 10 -6 30.12 21.69 1
0 10 -8 239.95 49.97 1
-10 0 -8 175.28 44.45 1
0 -10 8 120.64 38.91 1
10 0 8 108.92 38.44 1
0 -10 -8 140.79 37.11 1
0 10 8 73.08 36.31 1
0 -10 -10 155.86 28.33 1
0 10 -10 163.94 39.92 1
10 0 10 129.07 28.43 1
-10 0 -10 138.08 30.01 1
0 10 10 94.46 27.37 1
0 -10 10 148.79 30.83 1
0 -10 12 41.93 67.43 1
-10 0 -12 24.14 10.64 1
0 10 12 20.21 8.08 1
10 0 12 33.55 13.09 1
0 -10 -12 21.43 8.7 1
0 10 -12 24.86 18.26 1
0 10 -14 15.64 49.19 1
0 -10 14 328.87 100.49 1
0 -10 -14 55.32 49.51 1
-10 0 -14 150.47 52.83 1
0 10 14 68.27 49.52 1
10 0 14 40.22 49.21 1
10 1 -1 272.99 51.92 1
1 -10 1 327.11 50.71 1
-1 -10 1 285.92 54.05 1
10 1 1 264.5 51.92 1
10 -1 1 333.23 52.79 1
-10 -1 1 144.51 51.03 1
1 -10 -1 190.94 50.46 1
-1 10 1 218.72 50.7 1
-1 -10 -1 304.47 51.96 1
-1 10 -1 212.73 50.03 1
-10 -1 -1 198.86 53.19 1
1 10 -1 252.74 50.91 1
-10 1 -1 306.1 51.93 1
10 -1 -1 332.91 53.45 1
-10 1 1 227.64 51.89 1
1 10 1 264.71 53.29 1
10 1 -3 112.76 126.93 1
1 10 -3 4.08 33.65 1
-1 -10 3 34.21 35.14 1
10 -1 -3 91.21 129.33 1
-10 1 3 65.15 44.74 1
1 -10 -3 37.54 33.92 1
10 -1 3 134.5 37.16 1
-10 -1 -3 88.9 34.33 1
10 1 3 65.21 34.71 1
-1 10 3 67.12 34.02 1
1 -10 3 17.12 33.7 1
-1 -10 -3 93.26 34.49 1
-10 1 -3 33.12 33.8 1
-1 10 -3 15.6 34.58 1
1 10 3 51.92 34.44 1
-1 -10 5 44.05 23.36 1
-1 10 -5 25.93 18.97 1
1 -10 5 73.63 28.33 1
10 1 5 34.56 13.62 1
-10 1 -5 28.01 13.59 1
-1 -10 -5 35.14 12.82 1
10 -1 5 13.75 12.07 1
-10 -1 -5 48.37 15.04 1
1 10 5 37.78 14.02 1
1 -10 -5 73.87 15.6 1
-1 10 5 40.29 15.36 1
-1 -10 7 114.49 80.8 1
1 -10 7 21.74 78.25 1
-10 1 -7 34.4 78.83 1
10 -1 7 87.92 79.06 1
-1 10 -7 71.64 79.35 1
-10 -1 -7 121.45 82.17 1
10 1 7 38.92 77.88 1
1 10 7 76.07 78.25 1
-1 10 7 46.78 77.81 1
1 -10 -7 85.24 78.4 1
-1 -10 -7 57.95 78.3 1
1 10 -9 11.61 40.44 1
-1 -10 9 11.22 29.64 1
1 -10 -9 60.58 18.84 1
10 -1 9 62.7 15.56 1
-1 10 9 34.83 14.55 1
-1 10 -9 27.88 18.35 1
1 10 9 23.69 13.97 1
-10 1 -9 18.84 14.79 1
-10 -1 -9 22.16 13.88 1
1 -10 9 63.5 22.55 1
-1 -10 -9 19.45 13.51 1
1 -10 11 83.36 57.98 1
1 10 11 35.8 49.87 1
10 1 11 75.62 52.08 1
-1 10 -11 57.83 59.51 1
-1 -10 -11 35.71 49 1
-10 -1 -11 14 49.4 1
-1 -10 11 51.57 137.47 1
-1 10 11 53.89 49.85 1
-10 1 -11 28.17 49.01 1
1 -10 -11 43.05 50.89 1
10 -1 11 22.22 51.7 1
-1 10 13 58.98 32.56 1
-1 10 -13 55.52 39.2 1
-1 -10 13 63.23 56.43 1
-10 1 -13 17.2 32.68 1
-10 -1 -13 11.09 32.45 1
1 -10 -13 23 33.2 1
1 10 13 26.72 33.5 1
10 -1 13 19.27 32.98 1
-1 -10 -13 37.62 33.19 1
10 1 13 10.67 34.73 1
1 10 -15 17.05 138.82 1
-1 10 -15 52.75 138.92 1
-1 -10 15 112.37 143.16 1
-1 10 15 39.8 138.45 1
10 1 15 6.61 138.14 1
1 -10 -15 21.04 138.49 1
10 -1 15 10.55 138.18 1
-10 1 -15 29.53 138.4 1
1 10 15 20.84 138.16 1
-1 -10 -15 12.12 138.24 1
-10 -1 -15 8.52 138.31 1
10 2 0 13.35 19.65 1
2 10 0 17.34 14.16 1
-10 -2 0 7.71 14.81 1
2 -10 0 13.26 15.15 1
10 -2 0 16.9 14.45 1
-10 2 0 20.65 13.46 1
-2 10 0 45.95 14.84 1
-10 -2 2 199.3 69.11 1
-2 -10 -2 184.76 68.8 1
10 2 2 177.72 69.63 1
2 -10 2 339.5 70.03 1
2 -10 -2 192.34 69.62 1
2 10 -2 304.94 70.2 1
-10 2 -2 257.75 70.45 1
-2 10 -2 156.37 69.2 1
10 -2 -2 327.47 70.39 1
-10 -2 -2 166.76 68.92 1
10 -2 2 184.91 69.93 1
-10 2 2 343.73 72.55 1
2 10 2 158.46 69.61 1
-2 10 2 219.87 70.24 1
10 -2 -4 68.05 35.34 1
2 10 -4 12.47 28.66 1
-2 -10 4 37.54 21.57 1
2 10 4 126.67 45.51 1
-10 -2 -4 14.95 19.59 1
10 -2 4 31.79 19.55 1
-2 10 4 31.43 23.59 1
2 -10 4 61.36 21.08 1
10 2 -4 3.92 19.72 1
-2 10 -4 16.71 20.18 1
-2 -10 -4 31.12 19.5 1
10 2 4 12.95 19.07 1
-10 2 -4 27.33 19.05 1
2 -10 -4 8.29 19.24 1
10 -2 6 14.95 20.83 1
-2 10 -6 53.02 17.35 1
-2 10 6 31.6 17.25 1
2 10 6 30.27 18.23 1
-2 -10 -6 39.42 17.16 1
10 2 6 34.1 16.02 1
-10 2 -6 35.78 16.31 1
2 -10 -6 25.44 16.45 1
-10 -2 -6 15.81 15.75 1
2 10 -8 73.44 27.23 1
-10 2 -8 9.85 14.46 1
-2 10 -8 49.11 14.6 1
10 2 8 13.31 15.61 1
2 -10 8 63.4 23.79 1
2 -10 -8 15.11 12.66 1
-10 -2 -8 12.84 14.24 1
-2 -10 -8 14.85 12.4 1
-2 10 8 25.92 14.39 1
2 10 8 23.76 12.51 1
10 -2 8 6.32 12.48 1
2 -10 10 11.34 11.45 1
-2 10 -10 3.95 13.68 1
10 -2 10 15.97 11.54 1
-2 10 10 53.12 16.89 1
2 10 10 22.14 11.4 1
10 2 10 14.81 12.86 1
-10 -2 -10 4.85 10.53 1
-10 2 -10 67.12 24.47 1
2 -10 -10 4.66 10.68 1
-2 -10 -10 12.39 11 1
-2 -10 12 112.32 99.08 1
2 10 -12 27.04 28.72 1
2 -10 12 59.86 37.65 1
-2 10 -12 49.7 38.97 1
-10 -2 -12 96.04 33.33 1
-10 2 -12 14.08 17.65 1
-2 -10 -12 14.21 18.53 1
-2 10 12 61.63 22.46 1
2 -10 -12 65.24 27.12 1
10 2 12 40.21 19.82 1
2 10 12 54.87 20.57 1
-2 -10 14 16.9 42.56 1
-10 2 -14 18.02 8.35 1
10 -2 14 36.69 28.19 1
-2 10 -14 4.2 9.73 1
2 -10 14 27.55 11.12 1
-2 -10 -14 20.6 7.91 1
2 10 14 12.09 7.91 1
10 2 14 17.49 14.38 1
-10 -2 -14 9.38 11.06 1
2 -10 -14 18.48 11.35 1
-2 10 14 27.59 9.49 1
-10 -3 -1 37.12 19.17 1
10 3 1 28.64 21.42 1
-10 3 1 16.15 15.58 1
3 -10 1 15.32 14.36 1
-3 10 -1 49.23 17.32 1
-3 -10 1 26.32 16.95 1
-10 3 -1 31.57 14.55 1
3 10 1 18.82 22.62 1
3 -10 -1 35.27 15.91 1
10 3 -1 6.01 21.62 1
-10 -3 1 6.03 13.93 1
10 -3 1 9.4 13.42 1
-3 -10 -1 10.47 13.92 1
-3 10 1 26.4 13.96 1
3 10 -1 34.06 17.07 1
-3 -10 3 6.11 14.73 1
3 10 3 36.93 13.22 1
-10 -3 3 3.48 24.15 1
3 10 -3 20.99 12.34 1
-3 10 -3 14.4 13.47 1
10 3 3 28.59 11.85 1
-10 3 -3 24.81 10.38 1
10 3 -3 53.43 22.29 1
10 -3 3 19.77 11.36 1
-3 10 3 9.28 8.65 1
-10 3 3 14.81 15.56 1
10 -3 -3 12.75 9.72 1
3 -10 3 13.06 10.17 1
-10 -3 -3 22.32 11.74 1
-3 -10 -3 23.49 11.3 1
3 -10 -3 14.15 9 1
3 10 -5 136.19 77.24 1
-3 10 5 9.24 64.03 1
3 -10 5 44.88 64.81 1
3 -10 -5 17.99 63.85 1
-3 10 -5 57.97 64.87 1
10 -3 5 12.52 63.57 1
-10 3 -5 29.31 64.36 1
-10 -3 -5 26.95 63.98 1
3 10 5 25.89 63.87 1
-3 -10 -5 68.08 66.09 1
10 -3 -5 22.34 64.97 1
10 3 5 26.22 63.65 1
-3 10 7 28.19 17.81 1
-10 -3 -7 79.03 18.51 1
-3 -10 7 25.68 39.61 1
10 -3 7 34.86 18.38 1
-10 3 7 43.22 23.19 1
-10 3 -7 95.76 22.35 1
3 -10 -7 49.63 23.14 1
-3 -10 -7 41.38 19.49 1
10 3 7 49.21 20.98 1
3 -10 7 112.46 33.07 1
-3 10 -7 71.02 20.31 1
3 10 7 39.35 18.63 1
-10 3 9 32.73 21.58 1
-3 10 -9 7.75 10.73 1
3 -10 9 13.69 17.78 1
10 -3 9 20.43 11.32 1
10 3 9 14.36 14.01 1
3 10 9 9.24 9.81 1
-3 -10 -9 26.43 12.27 1
-10 -3 -9 24.08 11.78 1
3 -10 -9 10.04 11.46 1
-3 10 9 3.69 10.02 1
-3 10 11 12.03 13.06 1
-3 10 -11 71.8 58.1 1
10 -3 11 8.78 12.16 1
3 -10 -11 74.71 30.84 1
-10 -3 -11 4.01 12.01 1
-10 3 -11 14.83 12.83 1
10 3 11 4.25 11.27 1
-3 -10 -11 11.48 13.46 1
3 10 11 8.37 12.86 1
3 -10 11 13.12 13.98 1
10 3 13 17.55 16.71 1
10 -3 13 15.3 9.4 1
3 -10 -13 14.16 9.09 1
3 -10 13 2.43 8.99 1
-10 3 -13 15.85 7.17 1
-3 -10 -13 10.52 5.86 1
-3 10 -13 4.53 5.38 1
3 10 13 5.49 4.6 1
-3 10 13 20.08 9.61 1
-10 -3 -13 19.5 14.99 1
-3 10 -15 6.17 22.11 1
10 3 15 2.45 7.33 1
-3 -10 -15 6.84 5.08 1
-10 3 -15 10.55 18.21 1
3 -10 -15 12.63 8.62 1
10 -3 15 9.9 6.8 1
3 10 15 11.52 6.3 1
3 -10 15 7.15 9.02 1
-3 10 15 1.84 7.29 1
-10 -3 -15 2.13 8.02 1
4 10 0 34.51 15.05 1
4 -10 0 39.51 12.49 1
10 -4 0 35.81 10.06 1
-4 10 0 29.63 10.01 1
-10 -4 0 25.49 10.64 1
-4 -10 0 26.59 10.23 1
-10 4 0 42.75 11.6 1
10 4 0 48.74 16.89 1
-10 -4 2 64 52.78 1
4 10 -2 176.51 66.43 1
4 10 2 146.47 51.5 1
10 -4 -2 159.93 51.28 1
4 -10 -2 62.2 49.86 1
10 4 2 82.65 56.6 1
-4 10 2 32.71 50.09 1
-4 -10 -2 173.36 58.37 1
-4 10 -2 99.13 51.2 1
-4 -10 2 110.18 61.14 1
4 -10 2 108.41 50.9 1
10 -4 2 101.08 50.94 1
-10 4 2 97.61 50.7 1
-10 4 -2 58.95 49.94 1
10 4 -2 110.93 51.39 1
-10 -4 4 40.69 27.46 1
4 10 -4 61.73 27.36 1
-4 -10 -4 77.73 26.98 1
4 -10 -4 56.77 24.9 1
10 4 -4 152.89 74.83 1
-4 -10 4 61.03 39.12 1
-10 4 -4 86.21 26.61 1
10 -4 -4 50.46 27.91 1
4 10 4 49.35 25.22 1
10 -4 4 151.95 42.07 1
10 4 4 44.8 24.08 1
-4 10 4 48.32 24.16 1
-4 10 -4 136.71 29.56 1
4 -10 4 77.64 25.08 1
-10 4 4 92.62 29.35 1
-10 -4 -4 37.66 23.97 1
-10 4 6 87.05 49.65 1
-10 -4 -6 110.5 47.54 1
4 -10 6 139.94 51.77 1
4 -10 -6 56.44 48.92 1
10 -4 -6 114.58 67.43 1
-4 10 6 86.83 52.15 1
-4 -10 -6 66.55 47.22 1
-4 10 -6 315.73 94.06 1
4 10 6 79.48 47.7 1
-10 4 -6 80.56 47.42 1
10 4 6 74.99 46.84 1
10 -4 6 87.71 51.99 1
-10 4 8 97.63 33.06 1
10 -4 -8 44.55 26.87 1
-4 10 -8 34.22 19.34 1
-4 -10 -8 17.77 16.31 1
4 -10 -8 20.66 17.72 1
4 10 8 16.01 16.39 1
-10 -4 -8 24.83 16.01 1
10 4 8 61.9 17.31 1
-10 4 -8 40.52 19.36 1
-4 10 8 66.32 28.53 1
4 -10 8 17.06 23.26 1
10 -4 8 39.53 18.99 1
10 -4 -10 26.16 18.74 1
-10 4 -10 22.31 18 1
-4 10 -10 29.7 14.24 1
4 -10 10 38.68 14.95 1
-4 10 10 28.82 16.41 1
10 4 10 36.23 15.83 1
-10 4 10 33.75 34.49 1
10 -4 10 40.05 17.18 1
-10 -4 -10 35.73 15.29 1
4 10 10 66.8 15.56 1
4 -10 -10 27.77 16.25 1
-4 -10 -10 20.18 12.6 1
10 -4 -12 71.64 56.81 1
-10 -4 -12 33.79 15 1
-4 10 12 20.78 17.11 1
-10 4 -12 41.14 15.85 1
4 -10 12 25.61 14.27 1
10 -4 12 13.6 14.64 1
4 -10 -12 23.66 16.55 1
-4 10 -12 66.85 38.56 1
10 4 12 49.44 19.05 1
4 10 12 30.72 13.78 1
-4 -10 -12 41.42 20.14 1
-10 4 -14 53.06 21.19 1
4 -10 -14 32.82 98.15 1
-4 10 -14 35.58 15.93 1
10 -4 14 20.68 12.09 1
-4 10 14 21.21 12.23 1
4 -10 14 52.05 19.37 1
-10 -4 -14 6.78 10.14 1
4 10 14 17.35 12.32 1
10 4 14 21.9 11.18 1
-4 -10 -14 9.42 8.75 1
-5 10 1 33.24 15.26 1
-10 -5 -1 23.42 16.67 1
5 10 1 5.61 14.18 1
-10 5 1 56.58 17.63 1
-10 -5 1 36.56 21.4 1
5 10 -1 16.24 29.57 1
-5 -10 -1 12.16 22.63 1
10 5 1 24.04 16.9 1
-5 10 -1 38.83 15.93 1
5 -10 1 16.46 16.3 1
-5 -10 1 19.99 18.16 1
10 5 -1 47.89 16.35 1
10 -5 -1 58.68 20.84 1
5 -10 -1 26.1 15.47 1
10 -5 1 30.23 14.38 1
-10 -5 3 49.3 14.56 1
-5 -10 3 48.31 53.36 1
10 5 3 63.8 23.04 1
5 10 3 38.03 13.01 1
-10 5 3 55.88 16.04 1
-5 10 3 44.82 14.29 1
10 5 -3 75.46 16.29 1
-5 10 -3 40.76 13.29 1
10 -5 -3 68.33 23.03 1
5 -10 -3 62.61 16.39 1
10 -5 3 41.98 12.76 1
-5 -10 -3 71.05 22.02 1
-10 5 -3 64.52 17.05 1
5 -10 3 47.12 15.81 1
-10 -5 -3 33.81 13.92 1
5 10 -3 70.35 17.11 1
-5 10 5 178.15 39.28 1
-5 10 -5 150.81 43.34 1
-5 -10 5 141.22 83.87 1
10 -5 5 134.68 40.6 1
-10 -5 -5 235.92 41.09 1
5 -10 -5 128.88 39.15 1
5 -10 5 166.14 42.62 1
5 10 5 253.36 47.29 1
-10 5 -5 179.3 40.2 1
10 -5 -5 82.87 43.03 1
-10 5 5 201.51 41.01 1
10 5 5 138.84 38.94 1
-5 -10 -5 115.12 40.25 1
-5 10 -7 91.13 24.39 1
-10 5 -7 35.69 20.69 1
5 10 7 41.22 19.73 1
-10 5 7 120.53 51.86 1
-10 -5 -7 30.58 19.74 1
10 -5 -7 120.56 73.25 1
10 -5 7 30.82 20.6 1
10 5 7 37.29 18.96 1
5 -10 7 41.64 23.06 1
5 -10 -7 43.53 20.02 1
-5 -10 -7 42.91 19.85 1
-5 10 7 61.1 20.79 1
-5 -10 -9 48.1 21.98 1
-10 -5 -9 15.78 17.17 1
-5 10 -9 30.25 21.49 1
-5 10 9 28.23 29.15 1
5 10 9 20.46 19.05 1
-10 5 -9 17.42 17.32 1
-10 5 9 113.6 45.98 1
5 -10 9 14.41 18.18 1
10 5 9 26.56 19.14 1
10 -5 9 8.6 16.88 1
5 -10 -9 46.58 21.02 1
5 -10 11 29.45 21.19 1
10 -5 11 6.84 6.45 1
5 10 11 20.45 7.63 1
-5 10 11 15.83 14.91 1
5 -10 -11 13.09 9.4 1
-5 -10 -11 9.02 6.97 1
-5 10 -11 17.22 30.36 1
-10 -5 -11 31.95 12.99 1
-10 5 -11 11.31 12.37 1
10 5 11 8.52 10.56 1
-10 5 13 27.31 22.42 1
10 5 13 44.09 19.15 1
10 -5 13 43.48 18.23 1
-10 5 -13 21.01 25.77 1
-5 -10 -13 14.53 9.94 1
5 10 13 19.59 9.25 1
-10 -5 -13 22.54 15.68 1
5 -10 13 21.18 19.93 1
-5 10 13 8.29 10.34 1
5 -10 -13 17.31 11.76 1
-5 10 -13 11.78 9.46 1
10 6 0 19.15 16.68 1
-6 -10 0 36.11 17.15 1
-10 6 0 18.81 13.11 1
6 10 0 16.64 12.51 1
10 -6 0 36.11 13.4 1
6 -10 0 23.85 13.2 1
-6 10 0 39.96 14.42 1
-10 -6 -2 61.34 29.36 1
-6 -10 -2 51.14 20.56 1
-10 -6 2 106.21 25.53 1
-6 10 2 49.9 20.3 1
6 10 2 74.33 23.93 1
6 -10 2 43.2 20.86 1
-10 6 2 64.72 20.67 1
6 -10 -2 61.64 20.97 1
10 6 -2 77.81 26.22 1
-6 -10 2 42.44 20.76 1
6 10 -2 37.03 21.43 1
10 -6 2 107.06 22.94 1
10 -6 -2 58.74 24.49 1
-10 6 -2 85.11 21.22 1
-6 10 -2 70.03 20.17 1
-6 -10 4 196.47 75.6 1
-10 -6 -4 207.02 75.11 1
6 -10 -4 167.37 71.12 1
6 10 4 82.87 73.99 1
10 6 4 155.52 79.14 1
6 -10 4 96.29 71.6 1
-10 -6 4 372.13 91.12 1
-10 6 4 173.9 73.71 1
-6 10 -4 285.64 72.94 1
10 -6 -4 196.06 74.31 1
10 -6 4 254.96 72.08 1
-10 6 -4 205.46 72.77 1
-6 -10 -4 209.14 73.86 1
-6 10 4 160.44 73.93 1
10 6 6 256.26 46.56 1
-6 -10 -6 175.24 50.5 1
-6 10 -6 169.88 51.69 1
-6 10 6 188.07 47.39 1
6 -10 6 201.07 50.93 1
6 10 6 226.63 52.73 1
10 -6 -6 291.49 48.58 1
6 -10 -6 249.92 53.61 1
-10 -6 -6 238.03 45.72 1
10 -6 6 223.16 45.75 1
-10 6 -6 232.47 47.74 1
-10 6 6 213.92 55.42 1
-6 10 -8 50.88 40.91 1
-6 10 8 84.83 42.21 1
-6 -10 -8 27.01 41.42 1
6 10 8 72.07 41.99 1
6 -10 -8 8.86 44.34 1
10 -6 -8 265.57 219.37 1
-10 6 -8 178.58 50.49 1
10 -6 8 153.53 48.85 1
-10 -6 -8 89.55 40.74 1
10 6 8 20.87 39.11 1
-10 6 8 20.24 45.56 1
6 -10 8 93.8 41.16 1
6 -10 10 22.66 19.79 1
-10 6 -10 47.46 20.25 1
6 10 10 41.97 19.84 1
-6 10 10 44.21 31.58 1
-6 10 -10 45.4 28.21 1
6 -10 -10 46.62 22.35 1
10 -6 10 51.21 27.61 1
10 6 10 73.39 23.8 1
-10 -6 -10 61.55 22.42 1
10 -6 -10 37.23 33.15 1
6 -10 12 7.98 18.53 1
10 -6 -12 20.78 21.48 1
-6 10 12 10.9 9.2 1
6 -10 -12 11.36 19.75 1
-6 10 -12 42.74 41.95 1
-10 6 12 22.32 41.9 1
-10 6 -12 34.75 12.45 1
-10 -6 -12 50.03 24.32 1
6 10 12 23.36 9.6 1
10 -6 12 8.02 10.02 1
-6 -10 -12 30.87 13.37 1
10 6 12 46.18 17.84 1
-10 6 14 7.81 26.69 1
-6 10 -14 22.17 10.64 1
6 -10 14 6.97 13.76 1
-10 6 -14 15.19 15.29 1
10 -6 -14 15.4 40.2 1
-6 -10 -14 3.36 6.39 1
-10 -6 -14 30.8 16.29 1
10 6 14 27.99 15.14 1
6 -10 -14 6.6 9.61 1
10 -6 14 10.81 14.47 1
6 10 14 4.57 11.19 1
-6 10 14 7.33 7.94 1
-10 -7 -1 105.04 28.69 1
10 7 -1 137.94 30.5 1
10 -7 -1 69.26 24.2 1
7 10 -1 133.27 41.4 1
10 7 1 59.13 30.52 1
-7 -10 -1 68.32 32.19 1
10 -7 1 89.55 24.04 1
-7 10 1 58.13 24.59 1
-10 7 1 111.96 25.73 1
7 -10 1 98.86 25.45 1
-7 -10 1 155.76 32.06 1
7 -10 -1 136.6 26.17 1
-10 7 -1 74.51 26.45 1
-7 10 -1 77 24.1 1
-10 -7 1 72.41 25.98 1
7 10 1 78.36 29.27 1
10 7 3 106.29 39.38 1
-10 -7 3 105.31 59.18 1
10 -7 -3 52.13 35.17 1
-7 -10 -3 41.78 36.34 1
-10 7 3 80.34 37.38 1
-7 -10 3 132.49 39.04 1
7 -10 3 63.52 35.35 1
10 7 -3 65.26 52.98 1
7 -10 -3 83.57 38.74 1
10 -7 3 58.18 35.29 1
-10 7 -3 61.17 34.51 1
-7 10 -3 73.26 35.73 1
7 10 3 55.58 36.51 1
-7 10 3 69.44 35.31 1
-10 7 5 12.61 15.9 1
-7 10 5 58.74 17.56 1
-7 -10 -5 28.73 15.18 1
7 -10 -5 22.38 17.38 1
-7 10 -5 53.31 26.12 1
10 -7 5 14.79 13.59 1
10 -7 -5 55.87 17.44 1
-10 7 -5 25 14.62 1
7 10 5 32.06 16.46 1
-10 -7 -5 31.18 14.07 1
10 7 5 50.61 16.09 1
10 -7 7 75.18 21.44 1
10 -7 -7 93.12 25.06 1
-10 7 7 117.31 28.41 1
-10 -7 -7 113.37 22.63 1
7 10 7 129.2 23.69 1
-10 7 -7 120.26 29.08 1
-7 -10 -7 105.17 23.84 1
7 -10 -7 125.46 28.13 1
10 7 7 120.34 21.2 1
-7 10 7 107.81 26.51 1
7 -10 7 112.06 31.75 1
-7 10 -7 83.65 27.01 1
7 -10 9 59.24 27.92 1
10 -7 -9 15.77 33.54 1
-10 7 -9 15.47 25.69 1
10 -7 9 50.7 26.89 1
-7 10 9 46.11 31.15 1
-7 10 -9 28.44 25.51 1
10 7 9 16.33 25.33 1
7 10 9 51.3 26.6 1
-7 -10 -9 162.95 53.82 1
-10 -7 -9 32.39 25.23 1
7 -10 -9 38.53 28.74 1
-10 7 9 29.9 26.57 1
10 -7 11 48 29.61 1
10 -7 -11 42.27 40.17 1
-7 10 11 17.81 29.4 1
7 -10 11 26.82 34.93 1
-10 7 -11 45.8 40.49 1
-10 7 11 45.88 37.73 1
7 -10 -11 28.26 33.32 1
-7 -10 -11 54.67 32.95 1
7 10 11 13.32 29.27 1
-7 10 -11 191.97 84.41 1
10 7 11 32.81 28.75 1
-10 -7 -11 7.78 33.97 1
10 -7 13 32.9 13.87 1
-10 -7 -13 14.09 15.36 1
-10 7 13 2.81 34.67 1
7 -10 13 35.73 19.24 1
7 -10 -13 7.38 10.45 1
10 7 13 13.05 11.44 1
-7 10 -13 18.03 19.03 1
-7 -10 -13 6.82 7.92 1
7 10 13 9.98 9.47 1
-10 7 -13 14.05 10.87 1
10 -7 -13 11.67 9.61 1
-7 10 13 8.75 11.65 1
-8 -10 0 265.78 44.65 1
-10 -8 0 209.08 51.69 1
8 10 0 205.88 44.28 1
-8 10 0 160.32 42.11 1
-10 8 0 271.2 45.28 1
10 -8 0 256.62 44.73 1
10 8 0 229.29 48.54 1
8 -10 0 193.61 41.72 1
-10 -8 -2 29.03 45.04 1
-10 8 -2 11.1 10.55 1
8 10 -2 38.42 48.67 1
-8 -10 -2 42.81 18.28 1
10 -8 -2 14.08 8.04 1
8 10 2 29.24 13.39 1
10 8 2 29.55 18.94 1
10 8 -2 43.65 36.78 1
8 -10 -2 35.27 10.35 1
-8 10 2 33.26 9.25 1
-8 10 -2 41.27 9.7 1
-8 -10 2 47.3 18.62 1
10 -8 2 31.97 12.69 1
-10 8 2 47.84 11.58 1
10 -8 -4 36.42 10.98 1
-8 -10 -4 9.88 8.12 1
-10 -8 4 9.65 29.2 1
10 8 4 3.82 7.87 1
-10 8 -4 19.72 10.82 1
-8 -10 4 16.16 14.25 1
-10 8 4 16.88 9.11 1
-10 -8 -4 10.26 14.35 1
10 8 -4 27.9 24.41 1
-8 10 -4 45.21 18.17 1
10 -8 4 47.3 14.35 1
8 10 4 11.59 10.74 1
-8 10 4 16.86 8.55 1
8 -10 -4 17.51 10.38 1
8 -10 4 23.76 9.93 1
-10 8 -6 11.23 28.99 1
-10 8 6 7.64 29.46 1
10 8 6 48.29 32.9 1
8 -10 -6 54.33 32.53 1
-10 -8 -6 13.13 28.53 1
-8 10 -6 46.94 31.86 1
8 10 6 67.49 33.25 1
8 -10 6 17.69 29.22 1
-8 10 6 12.66 29.22 1
10 -8 6 50.62 42.76 1
-8 -10 -6 6.25 28.39 1
-10 8 8 6.31 29.14 1
10 -8 8 38.03 29.51 1
-8 10 -8 176.43 54.07 1
-8 -10 -8 22.97 26.59 1
-10 -8 -8 42.98 29.85 1
8 -10 -8 87.28 34.1 1
10 -8 -8 72.26 33.84 1
10 8 8 19.17 26.41 1
-10 8 -8 20.41 27.89 1
-8 10 8 54 27.64 1
8 10 8 30.05 26.66 1
-8 10 10 20 14.84 1
10 -8 -10 31.32 24.36 1
-10 8 10 32.23 18.53 1
8 10 10 30.33 13.37 1
8 -10 10 23.12 20.82 1
10 8 10 38.77 16.52 1
-8 -10 -10 28.92 15.55 1
-10 8 -10 21.47 14.58 1
-8 10 -10 36.53 27.81 1
-10 -8 -10 26.61 14.83 1
10 -8 10 40.46 15.64 1
-10 8 12 0.44 12.06 1
10 -8 -12 14.69 13.39 1
-8 10 12 38.39 18.8 1
8 10 12 24.03 16.8 1
10 8 12 14.73 10.1 1
-8 10 -12 6.5 9.79 1
-10 8 -12 20.13 11.09 1
-8 -10 -12 21.52 10.94 1
-10 -8 -12 14.27 11.66 1
8 -10 12 49.12 14.51 1
10 -8 12 4.16 14.4 1
8 -10 -12 14.05 16.23 1
10 9 1 6.27 14.6 1
-10 -9 -1 83.59 52.08 1
-9 -10 -1 8.48 13.11 1
9 10 -1 21.03 17.72 1
-10 -9 1 11.07 15.97 1
-9 10 1 11.8 12.93 1
9 -10 -1 17.89 13.91 1
10 9 -1 9.65 15.68 1
-10 9 -1 15.59 14.01 1
9 10 1 15.56 14.8 1
-10 9 1 10.94 13.25 1
-9 -10 1 22.46 19.57 1
10 -9 1 32.38 16.6 1
-9 10 -1 17.14 13.85 1
10 -9 -1 25.29 14.15 1
9 -10 1 14.73 13.41 1
-10 -9 3 6.22 9.81 1
10 9 -3 6.81 14.07 1
-10 9 3 29.19 14.49 1
-9 -10 3 6.44 9.08 1
9 10 3 15.03 21.07 1
10 9 3 15.16 9.88 1
-10 -9 -3 6.87 28.3 1
10 -9 -3 4.67 9.34 1
9 -10 -3 13.11 6.8 1
-9 -10 -3 10.9 11.96 1
9 10 -3 6.58 13.16 1
-10 9 -3 6.2 4.85 1
9 -10 3 24.34 9.11 1
-9 10 3 10.93 7.24 1
-9 10 -3 10.81 7.61 1
10 -9 3 20.65 7.85 1
-9 -10 5 60.52 73.92 1
9 -10 -5 14.14 19.05 1
9 10 5 10.75 11.96 1
-10 9 5 20.71 12.89 1
-9 -10 -5 22.11 10.45 1
-10 -9 -5 46.26 13.5 1
-9 10 -5 30.68 16.37 1
10 -9 5 57.37 15.72 1
9 -10 5 58.86 16.34 1
-9 10 5 10.09 11.02 1
10 -9 -5 26.74 11.43 1
-10 9 -5 30.04 12.81 1
10 9 5 23.76 12.43 1
-9 -10 -7 12.24 13.84 1
9 -10 -7 6.46 13.84 1
-9 10 -7 34.59 24.9 1
-10 9 -7 19.87 17.42 1
-9 10 7 11.34 15.45 1
9 10 7 17.96 16.06 1
-10 9 7 90.07 29.33 1
10 9 7 17.25 15.59 1
9 -10 7 20.2 18.25 1
10 -9 7 14.23 17.56 1
-10 -9 -7 11.54 13.88 1
10 -9 9 7.34 9.6 1
10 -9 -9 34.58 33.43 1
9 10 9 50.39 15.72 1
-10 9 9 14.19 11.71 1
9 -10 9 31.61 18.9 1
-9 10 9 8.82 12.92 1
10 9 9 20.31 13.04 1
-10 9 -9 7.29 10.66 1
-9 -10 -9 25.43 9.61 1
-9 10 -9 23.93 13.03 1
-10 -9 -9 25.9 13.67 1
-9 10 11 1.02 9.57 1
10 -9 -11 12.08 14.17 1
-10 -9 -11 15.9 14.89 1
10 -9 11 3.7 9.02 1
10 9 11 14.22 14.11 1
9 -10 -11 53.94 83.59 1
-10 9 -11 6.74 30.34 1
-10 9 11 11.12 10.08 1
-9 -10 -11 9.84 12.77 1
9 10 11 16.43 10.17 1
9 -10 11 4.64 11.12 1
-10 -10 0 216.93 37.94 1
10 10 0 204.37 63.07 1
-10 10 0 121.63 35.98 1
10 -10 0 92.79 34.12 1
10 10 -2 13.18 8.5 1
-10 -10 -2 6.32 36.2 1
10 -10 2 4.43 4.76 1
10 10 2 21.57 34.79 1
-10 -10 2 12.96 24.92 1
-10 10 2 11.56 8.71 1
-10 10 -2 15.08 8.58 1
10 -10 -2 8.13 6.38 1
-10 10 4 13.26 17.83 1
10 10 -4 57.66 62.45 1
-10 -10 -4 30.59 21.41 1
-10 -10 4 101.93 26.74 1
10 -10 -4 42.9 19.32 1
10 -10 4 32.68 16.7 1
-10 10 -4 65.43 21.42 1
10 10 4 25.34 20.21 1
-10 -10 6 114.92 60.59 1
10 -10 6 100.63 27.83 1
10 -10 -6 153.13 116.53 1
10 10 6 161.83 30.95 1
-10 10 -6 99.82 26.76 1
-10 10 6 161.84 45.39 1
-10 -10 -6 78.01 37.11 1
10 10 8 51.14 14.84 1
-10 -10 -8 35.06 13.96 1
10 -10 8 37.99 11.88 1
-10 10 8 31.31 17.92 1
10 -10 -8 23.19 12.12 1
-10 10 -8 44.72 12.2 1
10 -10 10 32.12 16.47 1
-10 -10 -10 16.06 8.48 1
10 10 10 15.94 12.97 1
10 -10 -10 11.3 45.89 1
-10 10 -10 12.11 8.2 1
10 -10 12 22.24 19.66 1
10 -10 -12 -0.7 6.14 1
-10 -10 -12 10.14 5.7 1
-10 10 -12 23.65 19.99 1
-10 10 12 6.2 6.97 1
10 10 12 5.85 8.54 1
-11 0 1 13.11 18.13 1
-11 0 -1 19.02 17.65 1
0 11 -1 28.78 19.37 1
11 0 1 4.58 18.36 1
0 -11 -1 26.89 17.39 1
11 0 -1 14.36 16.91 1
0 11 1 20.86 17.36 1
-11 0 3 51.36 43.8 1
0 -11 3 58.86 42.81 1
0 11 -3 38.56 41.4 1
11 0 3 72.73 41.97 1
0 11 3 37.13 41.04 1
0 -11 -3 41.31 41.41 1
-11 0 -3 60.58 41.71 1
0 -11 5 86.03 28.09 1
11 0 5 53.8 24.25 1
0 11 -5 153.86 34.56 1
0 11 5 84.56 24.89 1
-11 0 -5 75.02 24.17 1
0 -11 -5 54.38 23.76 1
11 0 7 23.5 12.78 1
-11 0 -7 79.88 16.6 1
0 -11 -7 26.56 15.26 1
0 11 -7 75.58 21.9 1
0 -11 7 23.96 13.67 1
0 11 7 30.18 13.51 1
0 -11 -9 62.73 17.48 1
0 -11 9 32.9 19.05 1
11 0 9 94.57 18.82 1
-11 0 -9 47.1 17.38 1
0 11 9 34.37 18.01 1
0 11 -9 105.93 91.73 1
0 11 -11 307.17 74.71 1
-11 0 -11 95.26 63.34 1
0 11 11 151.06 62.91 1
0 -11 11 177.28 71.3 1
11 0 11 222.55 65.17 1
11 0 13 36.22 32.88 1
-11 0 -13 53.4 34.48 1
0 11 13 21.6 31.73 1
0 -11 13 201.66 102.25 1
0 -11 -13 9.84 31.35 1
-11 -1 0 30.8 13.88 1
11 1 0 16.81 14.91 1
-1 -11 0 29.93 10.74 1
-1 11 0 33.4 12.27 1
11 -1 0 61.16 18.73 1
1 -11 0 33.72 10.88 1
1 11 0 28.7 14.28 1
-11 1 0 36.02 15.57 1
-1 -11 2 22.71 9.46 1
-11 -1 2 8.8 13.09 1
-11 1 -2 16.22 8.31 1
11 -1 -2 30.89 12.91 1
1 11 -2 9.52 9.29 1
11 1 -2 37.65 16.51 1
1 -11 2 17.61 9.64 1
-11 1 2 24.94 11.66 1
1 11 2 14.98 11.36 1
11 -1 2 27.1 10.37 1
-1 11 2 16.08 7.98 1
1 -11 -2 22.06 7.63 1
-1 11 -2 21.67 11.48 1
11 1 2 5.03 7.75 1
-1 -11 -2 19.06 10.73 1
-11 -1 -2 16.67 9.75 1
11 -1 -4 3.65 71.65 1
-1 -11 -4 18.4 7.99 1
11 -1 4 5.9 9.79 1
-1 11 -4 6.35 8.43 1
-1 -11 4 18.32 10.64 1
1 11 -4 6.47 6.85 1
11 1 4 38.11 12.46 1
1 11 4 14.82 8.23 1
-11 1 -4 11.06 13.28 1
-11 -1 -4 16.09 7.89 1
-1 11 4 13.07 7.33 1
1 -11 -4 4.79 6.6 1
1 -11 4 2.56 6.94 1
1 11 -6 10.79 13.1 1
-1 11 -6 7.03 9.73 1
11 1 6 21.87 8.35 1
-11 -1 -6 11.66 8.78 1
-1 11 6 14.9 9.47 1
1 -11 -6 6.67 7.46 1
-1 -11 -6 10.73 8.22 1
-11 1 -6 5.2 8.24 1
11 -1 6 38.01 12.28 1
1 11 6 30.81 14.41 1
1 -11 6 22.09 12.51 1
1 -11 8 44.46 56.39 1
-11 -1 -8 7.48 55.56 1
1 -11 -8 49.67 57.51 1
11 -1 8 22.72 55.82 1
-1 -11 8 19.73 56.97 1
-11 1 -8 11.37 56.1 1
-1 -11 -8 23.94 55.72 1
1 11 8 22 56.67 1
-1 11 -8 64 84.79 1
11 1 8 29.16 55.86 1
-1 11 8 86.39 57.25 1
-11 1 -10 14.28 39.85 1
1 11 -10 56.28 49.42 1
-1 11 10 39.8 41.27 1
11 -1 10 37.86 39.51 1
1 -11 10 113.78 48.65 1
-11 -1 -10 18.33 39.05 1
1 11 10 58.21 39.26 1
1 -11 -10 17.78 41.76 1
-1 -11 -10 28.93 38.95 1
11 1 10 49.75 40.59 1
-1 -11 12 2.73 21.27 1
-1 11 12 21.23 10.08 1
1 -11 12 26.33 14.9 1
-1 11 -12 2.07 17.25 1
1 11 12 8.31 6.94 1
11 1 12 22.76 11.29 1
-11 -1 -12 17.35 8.32 1
1 -11 -12 13.33 6.63 1
-1 -11 -12 6.74 10.44 1
-11 1 -12 16.21 7.45 1
11 -1 12 12.38 7.01 1
1 11 -14 3.35 9.14 1
1 -11 14 6.14 10.77 1
11 -1 14 10.72 6.29 1
11 1 14 19.51 13.09 1
-1 -11 14 11.11 11.47 1
-1 11 14 9.53 14.84 1
-1 -11 -14 6.41 5.86 1
1 -11 -14 7.3 6.17 1
-11 -1 -14 5.24 5.41 1
-1 11 -14 9.19 11.13 1
-11 1 -14 11.03 10.92 1
1 11 14 1.97 5.55 1
-2 11 1 31.77 9.75 1
-11 -2 -1 25.64 10 1
2 11 -1 21.54 8.83 1
11 -2 1 33.2 13.32 1
-11 -2 1 21.1 12.69 1
-2 -11 -1 18.67 9.44 1
-11 2 1 23.73 10.94 1
11 2 1 26.38 18.87 1
-2 11 -1 22.26 8.96 1
2 -11 1 27.99 10.15 1
2 11 1 23.1 13.04 1
-2 -11 1 36.76 16.83 1
11 2 -1 17.49 12.25 1
11 -2 -1 43.04 16.3 1
2 -11 -1 35.66 10.73 1
-11 2 -1 32 10.16 1
-11 2 3 35.94 27.16 1
-11 -2 -3 10.99 21.47 1
-11 -2 3 42.69 34.88 1
2 11 3 53.16 21.85 1
-2 -11 3 10.63 21.56 1
11 2 3 36.9 21.31 1
-2 -11 -3 1.77 20.51 1
-11 2 -3 25.3 21.44 1
2 -11 -3 24.05 22.49 1
-2 11 -3 26.7 22.1 1
2 11 -3 34.04 24.49 1
11 -2 3 44.33 22.85 1
11 2 -3 32.85 25.36 1
2 -11 3 67.79 22.85 1
-2 11 3 70.25 22.72 1
-11 -2 5 99.1 85.62 1
11 2 -5 141.49 100.24 1
11 -2 -5 92.11 111.94 1
-2 -11 5 71.32 37.65 1
2 11 5 68.5 32.03 1
2 -11 5 68.22 29.97 1
-2 11 -5 89.3 34.43 1
2 -11 -5 58.2 29.9 1
-11 -2 -5 46.94 28.8 1
-2 11 5 52.25 28.75 1
11 2 5 55.58 29.06 1
-11 2 -5 51.26 35.62 1
-2 -11 -5 77.4 28.94 1
11 -2 5 51.73 29.05 1
-2 11 -7 65.05 17.36 1
2 -11 7 66.75 17.04 1
2 -11 -7 22.29 12.01 1
-11 -2 -7 22.65 11.98 1
-11 2 -7 62.74 15.06 1
-2 11 7 56.17 11.83 1
2 11 7 46.13 12.1 1
11 -2 7 18.89 12.01 1
-2 -11 -7 56.88 14.94 1
11 2 7 31.3 12.33 1
-2 -11 9 111.99 39.65 1
-2 -11 -9 84.3 24.64 1
2 -11 -9 32.24 24.92 1
2 -11 9 140.11 29.75 1
-2 11 -9 36.72 27.14 1
11 2 9 77.8 30.89 1
-11 2 -9 40.57 26.56 1
2 11 9 64.95 23.39 1
11 -2 9 105.7 34.22 1
-11 -2 -9 91.14 25.23 1
-11 2 -11 51.22 16.59 1
-2 11 11 26.36 24.96 1
2 -11 11 13.96 14.27 1
11 -2 11 75.98 21.25 1
11 2 11 50.12 15.68 1
2 11 11 44.53 14.94 1
2 -11 -11 40.37 14.21 1
-2 11 -11 10.42 14.66 1
-2 -11 -11 43.83 14.98 1
11 -2 13 10.99 13.69 1
2 -11 -13 19.37 13.55 1
-11 -2 -13 23.87 17.55 1
2 11 13 9.82 12.14 1
2 -11 13 13.05 15.57 1
11 2 13 10.54 13.66 1
-2 11 -13 13.22 13.02 1
-2 -11 -13 14.57 18.92 1
-2 11 13 14.48 13.85 1
-3 -11 0 33.25 10.22 1
11 3 0 16.12 13.45 1
-11 -3 0 20.21 21.79 1
11 -3 0 27.43 9.26 1
-3 11 0 43.93 11.71 1
3 11 0 20.84 9.8 1
-11 3 0 21.15 8.93 1
3 -11 0 41.7 9.58 1
-3 -11 2 20.75 17.94 1
-11 3 -2 37.57 16.62 1
11 3 2 50.31 16.63 1
-11 -3 2 30.9 17.45 1
3 11 2 7.93 14.96 1
-3 11 2 12.54 14.77 1
-11 3 2 32.56 15.82 1
3 11 -2 15.97 16.91 1
-3 -11 -2 14.84 14.69 1
11 -3 2 18.92 14.71 1
3 -11 -2 16.07 15.52 1
-11 -3 -2 3.12 14.67 1
11 -3 -2 32.42 17.54 1
3 -11 2 22.66 14.85 1
11 3 -2 5.32 16.23 1
-3 -11 4 43.41 26.58 1
11 3 -4 71.01 37.9 1
-11 3 4 13.76 21.95 1
11 -3 4 16.09 19.32 1
3 11 4 49.08 20.4 1
-3 11 4 59.36 20.07 1
11 3 4 91.64 26.84 1
-11 3 -4 36.05 24.67 1
-3 -11 -4 66.7 22.22 1
3 -11 -4 9.55 20.52 1
-3 11 -4 51.79 23.51 1
-3 11 -6 38.31 24.02 1
11 -3 -6 17.48 23.95 1
3 -11 -6 58.24 21.5 1
-11 3 -6 42.4 20.84 1
3 11 6 75.05 27.33 1
-3 -11 -6 46.93 20.23 1
11 -3 6 53.73 22 1
-3 11 6 87.9 26.01 1
-11 -3 -6 60.22 23.07 1
11 3 6 43.53 21.21 1
3 -11 6 30.62 21.31 1
11 -3 -8 29.18 63.79 1
-3 11 -8 44.29 19.21 1
3 -11 8 48.71 12.48 1
-11 -3 -8 23.93 15.69 1
3 -11 -8 57.29 25.23 1
-3 11 8 14.66 10.1 1
11 -3 8 49.54 12.37 1
3 11 8 9.82 10.16 1
-3 -11 -8 43.46 12.25 1
11 3 8 52.89 12.34 1
3 -11 10 32.58 10.61 1
-3 -11 -10 13.56 7.22 1
3 -11 -10 6.46 10.99 1
-11 3 -10 20.07 8.5 1
-3 11 10 11.34 8.43 1
11 -3 10 12.69 7.39 1
-11 -3 -10 5.6 8.27 1
11 3 10 11.64 7.68 1
3 11 10 7.81 15.98 1
-3 11 -10 15.58 9.71 1
-3 11 12 22.04 16.83 1
3 -11 12 8.34 7.8 1
-11 3 -12 6.18 8.59 1
3 11 12 9.37 8.33 1
11 3 12 22.26 10.86 1
-3 11 -12 11.35 9.46 1
-11 -3 -12 13.33 6.98 1
3 -11 -12 8.05 18.63 1
11 -3 12 11.5 14.8 1
-3 -11 -12 7.04 6.16 1
-3 11 -14 35.36 21.21 1
-11 3 -14 9.7 11.15 1
11 -3 14 26.33 10.91 1
-11 -3 -14 4.93 9.96 1
11 3 14 8.09 10.48 1
3 -11 -14 5.18 7.03 1
-3 11 14 4.25 17.34 1
3 -11 14 6.59 10.78 1
3 11 14 5.19 8.56 1
-3 -11 -14 5.51 6.77 1
-11 -4 -1 8.55 9.1 1
-4 -11 1 22 19.44 1
11 4 1 11.42 8.88 1
4 -11 -1 8.25 6.42 1
11 -4 1 12.83 7.71 1
-11 -4 1 10.94 5.22 1
11 4 -1 4 7.62 1
-4 11 -1 22.4 17.65 1
4 11 1 17 10.69 1
-4 -11 -1 22.44 8.08 1
4 11 -1 13.26 8.92 1
-4 11 1 16.25 7.03 1
4 -11 1 21.66 9.23 1
-11 4 1 18.04 5.74 1
-11 4 -1 8.74 7.3 1
11 -4 -1 13.45 11.29 1
-11 -4 3 19.31 10.23 1
-11 -4 -3 10.94 17.08 1
11 4 -3 18.67 9.76 1
11 4 3 25.05 12.74 1
11 -4 -3 50.19 19.79 1
-4 -11 -3 26.24 10.05 1
-4 -11 3 4.19 9.28 1
4 11 -3 12.91 23.47 1
4 11 3 8.56 11.25 1
-4 11 -3 9.9 9.39 1
-11 4 3 33.73 9.8 1
4 -11 3 31.74 11.93 1
11 -4 3 20.88 21.67 1
-11 4 -3 16.69 12.22 1
-4 11 3 44.41 14.74 1
4 -11 -3 9.46 8.95 1
-11 4 5 30.58 18.79 1
-4 11 5 10.03 9.93 1
4 -11 -5 60.16 17.59 1
11 -4 -5 57.39 20.04 1
4 -11 5 13.99 13.17 1
11 -4 5 42.76 11.09 1
-11 -4 -5 34.13 11.93 1
-11 4 -5 28.98 11.58 1
-4 -11 -5 31.97 16.63 1
4 11 5 50.5 16.02 1
11 4 5 32.54 20.5 1
-4 11 -5 21.19 13 1
-11 4 7 29.4 21.9 1
4 -11 7 20.21 16.72 1
11 -4 7 22.41 11.33 1
4 11 7 18.64 13.05 1
4 -11 -7 24.36 14.1 1
-4 11 -7 4.08 8.84 1
11 -4 -7 2.87 14.32 1
-4 -11 -7 7.43 11.08 1
-4 11 7 34.85 13.8 1
-11 4 -7 14.74 10.05 1
11 4 7 55.09 21.37 1
-11 -4 -7 40.82 14.32 1
11 4 9 8.86 10.6 1
-4 11 9 9.55 17.29 1
11 -4 -9 31.31 26.19 1
-11 4 -9 22.35 10.1 1
4 -11 9 37.63 14.89 1
-11 4 9 10.38 39.27 1
11 -4 9 10.13 7.72 1
-4 11 -9 10.34 10.11 1
-11 -4 -9 17.56 9.76 1
-4 -11 -9 14.74 7.44 1
4 11 9 16.23 10.22 1
4 -11 -9 28.25 19.98 1
-4 11 11 14.45 13.76 1
11 4 11 16.36 13.27 1
-4 11 -11 21.77 10.12 1
4 -11 11 0.56 12.82 1
-11 -4 -11 30.27 12.33 1
11 -4 11 45.65 13.21 1
-11 4 -11 22.01 12.08 1
-4 -11 -11 19.76 11.14 1
4 -11 -11 20.75 17.5 1
11 -4 -11 11.54 33.71 1
4 11 11 13.28 10.51 1
-4 -11 -13 8.29 8.32 1
11 -4 -13 19.76 26.53 1
-11 4 -13 3.84 12.07 1
-11 -4 -13 29.22 13.57 1
4 -11 -13 21.35 17.1 1
4 11 13 23.8 11.14 1
-4 11 13 16.82 10.74 1
4 -11 13 14.74 18.06 1
11 4 13 17.54 9.11 1
-4 11 -13 2.72 11.38 1
-11 5 0 145.27 28.62 1
-11 -5 0 93.51 26.15 1
11 5 0 61.67 28.26 1
5 11 0 122.99 36.63 1
11 -5 0 79.89 23.85 1
5 -11 0 94.37 22.81 1
-5 -11 0 141.93 25.25 1
-5 11 0 58.54 22.54 1
-11 -5 2 118.7 47.1 1
5 11 2 95.81 49.97 1
-11 5 2 91.51 47.38 1
11 5 2 32.55 49.14 1
5 11 -2 111.14 49.03 1
-5 11 2 84.79 48.48 1
5 -11 2 78.89 46.75 1
11 -5 2 74.46 46.52 1
-5 11 -2 79.78 47.02 1
-5 -11 -2 108.18 49.13 1
-11 5 -2 55.22 45.89 1
5 -11 -2 95.65 47.29 1
-5 -11 2 176.34 50.42 1
11 -5 -2 80.51 47.18 1
11 -5 -4 13.74 18.5 1
5 11 -4 16.49 14.96 1
5 -11 -4 30.13 18.69 1
-11 5 -4 26.24 13.24 1
-11 -5 -4 25.23 26.09 1
5 11 4 14.36 14.77 1
-11 -5 4 36.13 28.78 1
-5 -11 4 18.58 19.9 1
-5 11 -4 31.94 14.93 1
-11 5 4 41.45 44.31 1
-5 -11 -4 42.64 14.29 1
-5 11 4 20.34 16 1
11 -5 4 27.45 15.06 1
5 -11 6 4.7 14.57 1
5 11 6 6.91 15.98 1
-11 5 6 13.56 18.22 1
-11 -5 -6 8.17 13.41 1
11 5 6 4.17 13.3 1
-5 -11 -6 18.36 18.52 1
5 -11 -6 11.32 15.94 1
11 -5 6 26.09 14.3 1
-5 11 6 8.46 14.44 1
-11 5 -6 11.03 14.46 1
-5 11 -6 57.4 37.41 1
-5 11 8 8.58 12.59 1
-5 11 -8 5.03 11.33 1
5 -11 -8 6.16 12.32 1
-11 5 -8 15.14 16.53 1
-11 5 8 23.36 31.25 1
5 -11 8 3.59 10.93 1
11 -5 -8 72.31 81.27 1
-5 -11 -8 20.52 14.83 1
5 11 8 18.76 11.52 1
11 -5 8 18.99 13.15 1
11 5 8 30.04 16.37 1
-11 -5 -8 16.52 14.75 1
11 -5 10 4.89 6.49 1
11 -5 -10 34.95 24.61 1
5 -11 10 8.75 7.54 1
-5 11 10 11.56 15.65 1
-5 11 -10 12.45 8.79 1
-11 -5 -10 16.09 9.61 1
11 5 10 2.93 8.65 1
5 11 10 18.53 12.34 1
5 -11 -10 19.61 22.1 1
-11 5 10 33.81 42.52 1
-5 -11 -10 18.88 7.92 1
-11 5 -10 11.53 6.81 1
11 -5 -12 3.83 14.92 1
5 -11 -12 27.53 11.91 1
5 -11 12 10.7 9.22 1
-5 11 12 16.5 9.17 1
-11 5 12 2.72 12.08 1
-5 -11 -12 9 9.1 1
-11 5 -12 16.21 13.01 1
-11 -5 -12 8.06 8.79 1
5 11 12 6.12 5.42 1
11 -5 12 9.01 7.44 1
-5 11 -12 5.64 9.23 1
11 5 12 9.57 10.55 1
11 -5 -14 16.94 13.08 1
11 -5 14 14.82 8.69 1
-11 -5 -14 17.29 8.71 1
-5 -11 -14 11.13 11.2 1
-5 11 -14 23.35 12.51 1
5 -11 14 44.89 34.14 1
11 5 14 12.13 11.18 1
5 11 14 7.6 10.5 1
-5 11 14 20.23 12.34 1
-11 5 -14 4.63 8.34 1
5 -11 -14 24.29 20.66 1
11 6 1 10.82 27.26 1
6 11 1 24.12 33.7 1
-11 6 -1 21.71 27.19 1
6 11 -1 5.42 27.26 1
-6 -11 -1 10.48 26.82 1
6 -11 1 28.76 26.96 1
-11 6 1 17.29 26.91 1
-6 11 -1 57.42 27.49 1
11 -6 1 18.4 26.95 1
-11 -6 -1 15.4 28.16 1
-6 11 1 12.43 26.55 1
11 6 -1 16.19 27.64 1
11 -6 -1 19.82 27.39 1
-6 -11 1 22.45 31.68 1
6 -11 -1 17.05 26.99 1
6 11 -3 50.61 49.89 1
-6 -11 3 52.26 25.45 1
11 6 -3 22.23 22.88 1
-6 -11 -3 17.68 22.93 1
11 -6 -3 48.33 24.53 1
6 11 3 47.15 23.55 1
11 6 3 32.12 27.11 1
-11 6 3 15.41 21.56 1
-11 6 -3 26.06 22.02 1
6 -11 -3 28.26 21.52 1
-6 11 3 19.5 22.81 1
11 -6 3 27.36 21.99 1
-11 -6 -3 141.25 64.1 1
-6 11 -3 18.53 21.48 1
6 -11 3 43.84 21.73 1
-11 -6 3 18.27 23.66 1
11 -6 -5 11.16 12.03 1
-6 -11 -5 9.45 7.01 1
6 11 5 15.66 9.21 1
6 -11 -5 13.3 8.52 1
-11 -6 -5 10.11 11.54 1
11 6 5 7 7.53 1
6 -11 5 5.22 8.89 1
-11 6 5 5.62 13.24 1
-6 11 5 10.13 29.25 1
-6 11 -5 6.01 11.2 1
11 -6 5 14.02 9.79 1
11 -6 -7 17.06 21.95 1
-6 11 -7 6.92 21.87 1
6 -11 -7 14.13 7.41 1
11 6 7 17.39 7.13 1
-11 6 7 19.06 12.18 1
11 -6 7 27.99 13.49 1
-11 -6 -7 19.35 7.66 1
6 11 7 11.45 11.01 1
-11 6 -7 15.24 8.34 1
6 -11 7 14.57 15.97 1
-6 11 7 22.48 15.41 1
-6 -11 -7 16.92 8.21 1
11 -6 -9 5.07 20.49 1
6 -11 -9 15.21 12.74 1
-11 6 9 19.09 28.06 1
6 -11 9 0.2 11.83 1
-6 11 -9 16.98 14.07 1
11 6 9 14.28 10.03 1
-11 -6 -9 5.38 10.06 1
6 11 9 35.2 14.01 1
-6 11 9 54.82 18.11 1
-11 6 -9 8.37 9.28 1
11 -6 9 15.15 12.89 1
-6 -11 -9 3.52 10.42 1
-11 6 11 21.86 19.36 1
11 6 11 40.43 12.22 1
11 -6 -11 9.72 17.76 1
11 -6 11 8.12 7.99 1
-6 11 11 43.94 53.72 1
-6 11 -11 11.38 22.38 1
-11 -6 -11 11.7 10.21 1
6 11 11 8.05 9.61 1
-6 -11 -11 13.38 9.63 1
-11 6 -11 18.16 18.45 1
6 -11 -11 16.76 10.59 1
6 -11 11 7.33 11.07 1
-11 6 13 0.45 8.63 1
11 -6 -13 1.89 11.94 1
6 -11 13 3.28 6.49 1
-11 6 -13 17.97 10.72 1
11 6 13 7.86 7.78 1
-6 -11 -13 6.21 5.14 1
6 -11 -13 2.71 5.92 1
-6 11 13 -1.39 16.74 1
11 -6 13 10.15 7.75 1
-11 -6 -13 3.8 4.41 1
6 11 13 8.48 6.32 1
-11 -7 0 10.64 11.25 1
11 7 0 18.18 12.77 1
7 11 0 15.42 7.6 1
-7 -11 0 14.66 10.9 1
-7 11 0 16.68 8.08 1
7 -11 0 10.79 7.62 1
-11 7 0 10.7 8 1
-7 -11 2 53.35 25.71 1
-11 7 2 20.49 24.45 1
-7 11 -2 58.32 24.75 1
7 11 -2 54.46 29.02 1
7 -11 -2 121.77 28.09 1
7 11 2 58.29 25.23 1
11 7 -2 73.09 29.17 1
-7 -11 -2 37.09 25.82 1
11 -7 -2 61.32 26.05 1
-11 7 -2 79.34 25.58 1
11 -7 2 41.35 25.37 1
7 -11 2 87.96 25.43 1
-7 11 2 39.43 24.52 1
-11 -7 -2 32.65 25.36 1
7 11 -4 3.07 13.56 1
11 7 -4 12.65 13.51 1
11 -7 4 8.52 4.83 1
-7 -11 4 6.38 8.05 1
-11 7 -4 22.65 8.85 1
-11 7 4 17.31 6.81 1
11 -7 -4 10.08 10.24 1
7 11 4 11.22 9.59 1
-7 -11 -4 8.03 7.85 1
7 -11 -4 12.05 4.94 1
-7 11 -4 7.86 7.85 1
7 -11 4 16.03 6.1 1
-7 11 4 6.66 5.33 1
-11 -7 -6 15.36 8.83 1
7 -11 -6 19.98 10.88 1
-11 7 -6 5.09 7.34 1
11 -7 6 14.36 9.25 1
11 -7 -6 7.9 7.61 1
7 11 -6 2.33 30.32 1
7 11 6 9.17 6.57 1
-11 7 6 18.12 11.89 1
11 7 6 5.13 6.36 1
-7 11 -6 32.33 14.31 1
7 -11 6 9.89 9.32 1
-7 -11 -6 22.09 10.85 1
-7 11 6 9.28 12.49 1
-7 11 -8 27.33 18.86 1
7 -11 -8 33.73 17.93 1
-11 7 8 48.39 35.32 1
11 -7 8 41.16 12 1
7 11 8 65.55 21.61 1
-11 -7 -8 30.82 14.45 1
-7 -11 -8 26.96 12.64 1
7 -11 8 41.71 18.5 1
11 -7 -8 41.4 14.78 1
-11 7 -8 45.09 13.7 1
11 7 8 72.88 14.7 1
-7 11 8 56.9 15.89 1
-7 -11 -10 20.63 11.79 1
7 -11 -10 8.68 10.73 1
-11 7 -10 62.4 32.9 1
11 -7 10 25.72 12.75 1
-7 11 10 15.12 10.52 1
-11 7 10 32.62 15.5 1
11 7 10 11.15 13.33 1
7 11 10 9.58 10.09 1
7 -11 10 7.98 14.06 1
-7 11 -10 7.87 22.61 1
-11 -7 -10 11.72 12.96 1
11 -7 -12 20.52 69.16 1
-11 7 12 7.43 9.98 1
7 -11 -12 16.38 7.75 1
-7 11 -12 6.33 10.51 1
11 7 12 16.45 10.34 1
-11 -7 -12 9.06 10.56 1
11 -7 12 -0.95 7.39 1
-7 11 12 11.24 9.38 1
-11 7 -12 18.33 15.64 1
-7 -11 -12 13.88 6.17 1
7 -11 12 13.5 15.83 1
7 11 12 11.53 12.07 1
8 11 -1 76.67 20.82 1
-11 -8 -1 34.29 17.76 1
8 -11 1 55.45 16.84 1
11 8 1 69.43 20.01 1
-11 8 -1 61.16 18.57 1
-11 -8 1 77.37 28.04 1
11 -8 1 64 19.47 1
11 8 -1 66.96 73.42 1
-8 -11 1 104.16 18.89 1
8 -11 -1 70.27 18.47 1
8 11 1 85.75 22.09 1
11 -8 -1 86.33 20.52 1
-8 -11 -1 37.72 39.51 1
-8 11 1 34.3 16.58 1
-11 8 1 28.35 17.83 1
-8 11 -1 40.95 15.67 1
-8 -11 3 10.32 8.87 1
11 8 3 6.39 30.32 1
8 -11 3 11.8 12.33 1
-11 -8 -3 42.41 17.89 1
8 11 -3 18.03 16.09 1
-8 11 -3 23.22 10.48 1
11 8 -3 6.75 12.14 1
-11 -8 3 27.36 28.47 1
11 -8 3 13.64 11.32 1
8 -11 -3 17.05 11.12 1
11 -8 -3 21.96 11.38 1
-8 -11 -3 13.64 10.29 1
8 11 3 10.08 10.75 1
-8 11 3 10.11 9.52 1
-11 8 3 43.92 16.12 1
-11 8 -3 8.21 7.81 1
11 8 -5 21.22 80.81 1
-11 -8 5 -1.22 20.93 1
11 -8 -5 14.29 9.43 1
8 11 5 16.43 11.37 1
-11 8 -5 21.34 21.42 1
-8 11 5 11.8 5.77 1
-8 -11 5 3.87 6.02 1
-11 8 5 10.45 9.92 1
-8 11 -5 14.19 10.66 1
-11 -8 -5 3.61 4.84 1
11 8 5 5.25 5.04 1
8 -11 5 9.91 9.12 1
11 -8 5 8.11 6.81 1
-8 -11 -5 10.45 7.32 1
8 -11 -5 8.8 21.66 1
-11 8 -7 24.4 12.32 1
11 -8 7 48.6 12.08 1
8 -11 7 10.2 12.94 1
-11 8 7 19.24 12.82 1
-8 11 -7 43.49 15.38 1
-11 -8 -7 54.06 12.23 1
-8 -11 -7 53.15 44.77 1
-8 11 7 30.68 12 1
11 -8 -7 57.66 52.36 1
11 8 7 28.8 13.17 1
8 -11 -7 23.98 47.94 1
8 11 7 54.85 26.46 1
-8 11 -9 4.54 6.11 1
-8 11 9 8.38 10.23 1
-11 8 9 15.78 9.71 1
-11 8 -9 14.74 13.66 1
11 -8 9 25.09 10.38 1
8 11 9 8.27 5.51 1
8 -11 -9 5.05 6.18 1
-11 -8 -9 16.94 8.52 1
-8 -11 -9 9.16 7.31 1
11 -8 -9 8.48 13.44 1
8 -11 9 24.35 11.14 1
11 8 9 4.69 4.41 1
-11 -8 -11 17.67 17.75 1
-8 11 -11 26.14 41.92 1
-11 8 -11 30.22 16.83 1
-8 11 11 12.01 14.48 1
11 -8 -11 64.9 37.5 1
8 11 11 18.61 14.14 1
-8 -11 -11 5.46 13.16 1
8 -11 -11 75.28 63.39 1
8 -11 11 8.75 18.74 1
11 8 11 3.53 13.78 1
-11 8 11 6.05 20.97 1
11 -8 11 22.63 15.64 1
9 11 0 13.32 10.84 1
-11 9 0 38.38 12.02 1
-9 11 0 62.91 14.07 1
-9 -11 0 22.65 19.84 1
-11 -9 0 17.91 15.96 1
11 9 0 34.55 17.39 1
11 -9 0 36.78 11.79 1
9 -11 0 45.72 16.61 1
9 11 -2 51.85 21.12 1
-9 -11 -2 50.58 20.2 1
11 9 -2 40.38 22.14 1
-11 -9 -2 27.12 24.54 1
11 9 2 95.89 23.83 1
-9 -11 2 51.2 39.34 1
-9 11 -2 88.72 18.72 1
9 -11 -2 85.22 18.89 1
-11 -9 2 89.39 39.65 1
-11 9 2 70.8 21.03 1
9 11 2 61.58 18.12 1
11 -9 2 99.25 17.66 1
9 -11 2 100.9 22.35 1
-11 9 -2 93.8 18.46 1
11 -9 -2 84.61 18.09 1
-9 11 2 74.68 20.84 1
11 9 -4 18.57 18.07 1
-9 -11 4 21.75 29.01 1
-11 -9 4 9.55 17.95 1
11 9 4 7.91 18.6 1
11 -9 4 6.92 15.6 1
-9 11 -4 4.3 15.27 1
11 -9 -4 44.57 46.88 1
9 -11 -4 10.09 16.09 1
9 11 4 10.42 17.72 1
-11 9 4 9.48 16.44 1
9 11 -4 101.86 84.84 1
-9 -11 -4 9.08 15.77 1
9 -11 4 4.95 16.04 1
-11 9 -4 8.34 15.71 1
-9 11 4 8.1 16.85 1
-11 -9 -4 17.81 17.87 1
11 -9 -6 20.57 17.86 1
9 -11 6 25.51 12.37 1
-9 11 -6 17.3 9.09 1
-9 11 6 9.68 8.6 1
9 11 6 5.74 8.94 1
-11 9 6 15.53 9.36 1
11 -9 6 7.06 7.72 1
-9 -11 -6 4.09 6.78 1
-11 9 -6 35.12 12 1
11 9 6 7.37 7.12 1
-11 -9 -6 9.98 7.42 1
9 -11 -6 11.24 9.7 1
-9 11 8 93.59 40.2 1
-9 -11 -8 7.89 14.76 1
-11 9 -8 11.6 16.41 1
9 -11 -8 7.66 15.81 1
11 -9 8 8.85 15.29 1
11 9 8 9.29 15.26 1
9 11 8 10.28 17.34 1
-11 -9 -8 14.27 16.57 1
-9 11 -8 18.06 15.72 1
-11 9 8 16.12 24.67 1
11 -9 -8 13.89 19.32 1
9 -11 8 10.15 20.76 1
-11 9 10 3.24 13.55 1
-9 -11 -10 6.55 8.63 1
-9 11 -10 5.73 11.91 1
-9 11 10 7.45 8.25 1
9 -11 -10 11.08 21.86 1
9 11 10 9.49 11.65 1
-11 -9 -10 7.58 8.98 1
9 -11 10 4.39 9.27 1
11 -9 10 15.11 14.98 1
11 9 10 11.03 10.14 1
-11 9 -10 18.67 11.31 1
-11 9 12 8.68 15.43 1
-9 11 12 18.01 8.14 1
9 -11 12 20.09 24.24 1
9 -11 -12 27.14 32.29 1
11 -9 12 28.49 11.3 1
-11 -9 -12 6.21 7.36 1
-9 11 -12 17.11 15.25 1
11 -9 -12 2.12 34.83 1
11 9 12 10.38 7.42 1
-9 -11 -12 13.14 8.81 1
9 11 12 18.11 13.44 1
-11 9 -12 11.4 16.91 1
11 10 1 69 32.47 1
-10 -11 -1 61.24 33.47 1
-11 -10 -1 138.65 29.26 1
10 -11 1 163.7 32.05 1
-10 11 -1 116.33 29.12 1
11 10 -1 149.16 30.85 1
-11 10 -1 75.8 28.56 1
11 -10 -1 73.88 28.07 1
11 -10 1 111.6 28.93 1
-11 -10 1 175.38 37.9 1
-10 -11 1 37.51 36.69 1
-11 10 1 109.23 34.54 1
10 -11 -1 52.28 31.2 1
-10 11 1 108.97 29.73 1
10 11 1 157.43 42.76 1
10 11 -1 151.31 33.43 1
-11 -10 -3 6.28 14.29 1
11 10 -3 3.73 6.69 1
-11 -10 3 15.78 26.19 1
10 11 3 4.25 8.03 1
11 -10 -3 8.18 5.12 1
-10 -11 3 19.71 10.39 1
-11 10 -3 17.01 14.82 1
-10 11 3 15.67 8.49 1
11 10 3 7.58 8.2 1
-10 -11 -3 8.75 15.46 1
-10 11 -3 7.09 4.86 1
10 -11 3 7.1 6.59 1
10 -11 -3 13.03 7.87 1
-11 10 3 15.48 7.57 1
10 11 -3 18.02 11.46 1
11 -10 3 13.07 7.61 1
10 11 -5 16.14 9.54 1
-10 -11 5 14.07 15.39 1
11 10 -5 29.96 27.64 1
-11 -10 5 6.06 16.1 1
11 -10 -5 7.98 9.17 1
10 -11 -5 17.66 8.63 1
-10 -11 -5 15.71 15.96 1
-10 11 -5 3.8 6.61 1
-11 10 5 8.46 11.19 1
10 -11 5 14.53 12.67 1
11 -10 5 16.45 6.72 1
-10 11 5 20.13 8.26 1
10 11 5 15.8 13.45 1
11 10 5 9.02 8.73 1
-11 10 -5 11.81 8.06 1
-11 -10 -5 12.12 9.8 1
-10 -11 7 42.5 43.03 1
11 -10 -7 6.82 16.18 1
10 11 7 35.13 17.03 1
10 -11 -7 31 16.95 1
11 -10 7 35.94 20.43 1
-10 11 -7 39.78 21.84 1
-10 11 7 21.91 20.01 1
-11 -10 -7 50.71 17.44 1
-11 10 7 99.59 28.74 1
-10 -11 -7 23.33 17.05 1
-11 10 -7 36.95 18.18 1
10 -11 7 14.43 19.19 1
11 10 7 29.07 17.02 1
11 -10 9 17.52 8.43 1
11 -10 -9 5.06 13.02 1
10 -11 -9 15.61 7.64 1
11 10 9 2.61 3.86 1
-10 11 -9 7.81 11.8 1
-10 -11 -9 8.71 7.9 1
-11 -10 -9 8.12 4.85 1
-11 10 9 10.16 6.92 1
-10 11 9 0.53 19.7 1
-11 10 -9 6.74 6.21 1
10 -11 9 8.82 7.73 1
10 11 9 11.66 6.74 1
11 10 11 13.19 12.26 1
11 -10 11 8.75 12.84 1
-11 10 -11 22.57 12.78 1
-10 11 11 9.4 12.33 1
-11 10 11 20.05 21.79 1
-10 11 -11 37.22 19.48 1
11 -10 -11 73.42 135.22 1
-11 -10 -11 14.82 12.11 1
10 -11 -11 12.38 15.27 1
10 11 11 21.02 14.33 1
10 -11 11 10.46 11.59 1
-10 -11 -11 9.59 12.63 1
-11 11 0 420.77 67.88 1
11 11 0 216.28 69.76 1
11 -11 0 316.25 71.17 1
-11 -11 0 353.47 67.41 1
-11 -11 2 2.31 18.85 1
11 11 2 6.33 11.7 1
-11 -11 -2 7.79 12.41 1
11 -11 2 5.98 6.59 1
-11 11 2 9.38 7.72 1
-11 11 -2 26.68 11.1 1
11 -11 -2 11.12 5.59 1
11 11 -2 12.86 13.88 1
11 11 -4 0.55 4.47 1
11 11 4 -0.52 14.37 1
-11 -11 4 2 11.49 1
-11 11 4 8.72 5.4 1
-11 -11 -4 1.84 4.1 1
11 -11 -4 5.84 5.52 1
11 -11 4 9.25 4.29 1
-11 11 -4 6.31 4.77 1
-11 -11 6 56.35 90.43 1
11 -11 -6 12.16 14.57 1
11 -11 6 8.36 11.77 1
11 11 6 14.94 9.53 1
-11 -11 -6 38.92 12.84 1
-11 11 -6 26.45 29.25 1
-11 11 6 32.69 14.58 1
11 -11 8 21.52 11.54 1
-11 11 -8 12.31 8.74 1
11 -11 -8 9.5 9.68 1
-11 -11 -8 13.53 11.31 1
11 11 8 12.35 6.5 1
-11 11 8 6.49 11.46 1
-11 11 -10 13.39 8.1 1
-11 11 10 30.78 15.36 1
11 -11 10 21.03 12.66 1
11 -11 -10 22.29 14.95 1
-11 -11 -10 36.92 9.82 1
11 11 10 19.54 9.37 1
0 -12 0 61.67 13.06 1
12 0 0 43.42 22.52 1
-12 0 0 57.51 17.84 1
0 12 0 53.83 13.46 1
12 0 -2 123.01 66.41 1
0 -12 -2 33.37 22.27 1
12 0 2 31.41 22.33 1
0 -12 2 71.41 25.72 1
0 12 2 82.91 23.68 1
-12 0 -2 80.04 25.87 1
-12 0 2 53 24.17 1
0 12 -4 5.26 7.21 1
-12 0 -4 23.64 7.18 1
0 -12 4 11.98 7.29 1
0 12 4 6.23 7.34 1
12 0 4 6.62 5.52 1
0 -12 -4 5.11 6.48 1
0 12 -6 17.71 17.21 1
-12 0 -6 20.41 15.96 1
0 12 6 55.6 18.4 1
0 -12 -6 38.66 15.97 1
12 0 6 26.3 18.81 1
0 -12 -8 23.85 13.13 1
12 0 8 42.58 13.42 1
-12 0 -8 56.69 14.27 1
0 -12 8 27.43 14.86 1
0 12 -8 62.93 38.18 1
0 12 8 29.52 12.49 1
-12 0 -10 89.74 28.25 1
0 -12 10 66.57 23.05 1
0 12 -10 113.38 79.42 1
12 0 10 82.75 109.09 1
0 12 10 38.29 18.45 1
0 -12 -10 111.5 34.34 1
0 -12 12 54.29 29.19 1
-12 0 -12 55.3 17.91 1
0 12 -12 7.29 12.02 1
0 12 12 9.26 10.38 1
0 -12 -12 33.33 31.08 1
12 0 12 36.05 16.82 1
0 -12 -14 5.17 12.11 1
0 12 -14 28.97 21.83 1
-12 0 -14 3.47 9.88 1
0 -12 14 63.37 61.73 1
0 12 14 7.61 11.32 1
12 0 14 1.52 11.03 1
-12 -1 1 43.18 17.57 1
12 1 -1 99.02 20.42 1
-12 -1 -1 107.22 46.06 1
12 1 1 61.68 19.76 1
1 12 -1 58.15 29.66 1
-1 -12 1 82.01 20.66 1
12 -1 1 105.13 23.32 1
-12 1 1 64.93 25.97 1
1 -12 -1 68.36 18.68 1
1 12 1 59.65 19.79 1
1 -12 1 86.25 19.18 1
-1 12 -1 109.2 18.58 1
-1 12 1 98.17 18.13 1
-12 1 -1 90.28 23.64 1
-1 -12 -1 72.92 19.76 1
12 -1 -1 92.42 20.61 1
-12 1 -3 46.55 12.14 1
12 1 3 50.86 16.8 1
12 1 -3 58.7 38.15 1
12 -1 3 55.5 13.33 1
-12 1 3 50.76 38.61 1
-12 -1 -3 63.62 14.51 1
1 12 3 55.48 12.14 1
-1 12 3 67.26 11.62 1
12 -1 -3 55.38 28.89 1
-1 -12 -3 63.45 12.45 1
-1 12 -3 44.07 12.39 1
-1 -12 3 41.5 34.45 1
1 12 -3 66.7 17.26 1
1 -12 3 55.57 12.34 1
1 -12 -3 44.33 12.98 1
-1 12 -5 94.14 50.5 1
12 1 5 173.19 50.63 1
12 -1 5 105.15 48.73 1
1 12 -5 198.67 51.39 1
-1 12 5 170.01 48.84 1
1 -12 -5 90.77 48.72 1
-12 -1 -5 85.23 49.06 1
-1 -12 5 91.73 52.27 1
-1 -12 -5 94.06 48.26 1
-12 1 -5 82.41 48.28 1
-1 -12 7 70.3 20.44 1
1 -12 7 30.77 17.06 1
1 12 -7 83.08 26.36 1
12 1 7 57.26 15.46 1
-12 -1 -7 30.59 15.99 1
-1 -12 -7 23.25 15.1 1
1 -12 -7 50.67 17.5 1
1 12 7 35.98 14.65 1
-1 12 -7 46.03 17.71 1
-1 12 7 51.43 14.95 1
-12 1 -7 62.5 21.49 1
12 -1 7 58.78 17.14 1
-1 -12 9 72.95 30.68 1
-12 1 -9 82.12 19.81 1
1 -12 9 45.02 18.47 1
12 1 9 30.92 15.38 1
1 -12 -9 59.26 15.6 1
-1 12 -9 26.44 20.26 1
1 12 -9 82.76 45.9 1
-1 -12 -9 34.87 13.95 1
-12 -1 -9 27.11 15.79 1
12 -1 9 25.02 13.68 1
-1 12 9 50.02 14.66 1
1 12 9 19.33 13.71 1
1 12 -11 40.49 19.34 1
-12 -1 -11 11.66 10.79 1
-1 -12 11 6.24 12.05 1
-1 -12 -11 13.81 11.16 1
-1 12 11 4.47 9.71 1
12 1 11 7.44 9.43 1
-1 12 -11 15.57 15.37 1
1 12 11 21.9 13.07 1
1 -12 11 57.49 26 1
1 -12 -11 41.08 20.58 1
12 -1 11 14.26 11.01 1
-12 1 -11 19.75 11.73 1
-1 -12 -13 9.02 59.22 1
-12 -1 -13 11.87 59.41 1
12 1 13 9.51 59.8 1
1 -12 -13 5.89 59.01 1
-1 12 13 19.22 59.4 1
1 -12 13 22.93 59.82 1
1 12 13 14.36 59.12 1
12 -1 13 16.94 59.87 1
-12 1 -13 2.16 59.53 1
-1 12 -13 48.09 60.73 1
2 12 0 83.79 19.98 1
12 2 0 75.21 56.13 1
-2 -12 0 45.63 14.21 1
-12 -2 0 75.88 26.09 1
-12 2 0 59.51 18 1
2 -12 0 51.08 17.33 1
12 -2 0 44.86 17.16 1
-2 12 0 37.96 13.54 1
12 -2 -2 142.32 53.78 1
-12 2 -2 193.47 53.88 1
12 2 2 65.85 58.36 1
-2 12 2 272.42 52.84 1
-12 2 2 160.84 53.87 1
-2 -12 -2 190.46 53.46 1
2 12 2 173.28 53.65 1
-12 -2 -2 222.14 59.23 1
2 12 -2 251.71 60.58 1
-2 -12 2 330.48 63.06 1
2 -12 2 278.7 53.54 1
12 2 -2 197.89 60.09 1
-2 12 -2 170.4 52.82 1
12 -2 2 184.26 55.1 1
12 -2 -4 137.31 53.56 1
-12 2 -4 52.22 51.62 1
-2 -12 -4 118.94 52.74 1
-2 12 4 70.65 50.83 1
-2 12 -4 89.99 52.21 1
2 -12 -4 46.92 51.31 1
-2 -12 4 64.37 53.66 1
2 -12 4 76.33 53.3 1
12 -2 4 76.63 51.13 1
2 12 4 89.18 53.18 1
-12 2 4 138.11 77.63 1
12 2 4 70.7 52.93 1
-12 -2 -4 89.2 53.12 1
-2 -12 6 55.39 27.15 1
-2 12 -6 88.9 28.35 1
2 -12 6 93.45 26.98 1
2 12 -6 148.5 154.2 1
-12 2 -6 42.04 23.63 1
12 -2 6 51.94 24.26 1
-2 12 6 29.86 25.55 1
2 12 6 113.06 27.28 1
12 2 6 40.64 22.88 1
-12 -2 -6 84.18 23.27 1
2 -12 -6 37 24.25 1
-2 -12 -6 77.03 23.78 1
2 -12 -8 2.49 5.98 1
2 -12 8 17.19 13.51 1
-2 12 -8 3.86 10.3 1
-2 12 8 23.22 9.93 1
-12 -2 -8 16.46 8.06 1
-12 2 -8 11.71 6.93 1
-2 -12 -8 25.75 10.98 1
12 -2 8 27.63 7.06 1
12 2 8 16.34 10.19 1
2 12 8 21.18 9.59 1
-2 -12 10 75.56 50.34 1
2 12 10 15.11 13.26 1
2 -12 -10 61.16 16.33 1
2 -12 10 46.21 21.05 1
-2 -12 -10 31.5 16.44 1
-12 -2 -10 26.4 15.9 1
-2 12 -10 22.82 16.65 1
12 2 10 26.02 14.64 1
12 -2 10 65.51 22.75 1
-12 2 -10 11.52 13.55 1
12 -2 12 24.58 28.81 1
12 2 12 24.17 28.69 1
2 -12 12 42.47 31.95 1
-2 12 -12 191.9 69.83 1
-12 -2 -12 63.42 34.25 1
-2 12 12 42.3 30.4 1
-12 2 -12 63 30.61 1
2 -12 -12 39.24 28.73 1
-2 -12 -12 111.55 33.25 1
2 12 12 46.07 29.06 1
2 -12 14 22.42 15.8 1
-2 -12 14 29.66 18.97 1
-2 12 -14 16.93 22.02 1
12 -2 14 17 8 1
-12 2 -14 25.5 16.91 1
-12 -2 -14 12.89 10 1
2 -12 -14 22.87 9.99 1
-2 12 14 11.08 7.46 1
12 2 14 40.56 15.8 1
2 12 14 13.55 7.87 1
-2 -12 -14 37.84 11.8 1
-12 -3 -1 20.18 14.6 1
-3 -12 1 60.7 19 1
3 12 -1 71.16 56.9 1
12 -3 -1 28.24 11.95 1
12 3 -1 29.56 15.45 1
-12 3 1 36.78 13.1 1
-12 3 -1 40.64 13.85 1
-12 -3 1 28.05 16.35 1
3 -12 -1 36.14 13.3 1
12 -3 1 63 14.34 1
12 3 1 33.76 16.68 1
3 12 1 43.6 16.14 1
-3 12 1 33.95 12.14 1
-3 -12 -1 13.78 18.02 1
-3 12 -1 53.79 13.4 1
3 -12 1 42.4 14.81 1
12 3 -3 24.45 30.55 1
3 12 3 85.42 33.12 1
-12 3 -3 42.46 22.93 1
12 -3 -3 110.39 45.17 1
-12 3 3 92.43 30.58 1
-3 -12 3 68.68 31.91 1
12 3 3 50.69 21.43 1
-3 -12 -3 56.11 22.72 1
-3 12 -3 52.75 22.13 1
-12 -3 3 54.93 23.36 1
-3 12 3 71.14 22.6 1
3 -12 -3 72.97 25.95 1
-12 -3 -3 99.51 26.75 1
12 -3 3 51.02 22.95 1
3 12 -3 46.45 43.83 1
-3 -12 5 15.97 84.12 1
12 -3 -5 264.36 117.19 1
3 -12 5 111.62 84.41 1
-3 12 -5 58.15 83.01 1
3 -12 -5 42.43 82.78 1
-12 3 -5 99.14 83.31 1
-12 -3 -5 29.41 82.67 1
12 -3 5 50.9 83.19 1
12 3 5 25.23 82.49 1
-12 3 5 17.78 83.61 1
-3 12 5 15.74 83.81 1
-3 -12 -5 22.48 82.73 1
3 12 5 121.16 87.12 1
3 -12 -7 10.95 6.44 1
-3 12 -7 30.77 12.22 1
-3 12 7 16.11 10.08 1
12 -3 -7 5.75 15.96 1
3 12 7 7.52 6.09 1
12 3 7 9.07 7.62 1
12 -3 7 4.73 7.74 1
3 -12 7 16.75 9.2 1
-3 -12 -7 13.68 7.96 1
-12 -3 -7 24.75 8.41 1
-12 3 -7 12.42 12.55 1
-3 -12 9 199.36 72.74 1
-12 3 -9 8.97 29.83 1
3 12 9 61.52 32.38 1
12 -3 9 34.46 29.94 1
-12 -3 -9 27.49 29.65 1
-3 12 -9 44.3 33.44 1
12 3 9 43.87 29.96 1
3 -12 9 109.39 39.16 1
3 -12 -9 22.95 30.85 1
-3 12 9 40.01 39.93 1
-3 -12 -9 50.86 30.46 1
-3 -12 11 16.59 20.35 1
-12 3 -11 58.24 21.39 1
3 -12 -11 14.73 11.17 1
-12 -3 -11 16.5 10.71 1
12 3 11 6.03 11.7 1
3 12 11 7.78 9.78 1
12 -3 11 7.79 10.69 1
-3 -12 -11 11.74 11.86 1
-3 12 11 25.19 13.82 1
3 -12 11 11.87 14.23 1
-3 12 -11 17.77 19.86 1
-3 -12 13 61.26 32.16 1
3 -12 13 51.03 35.45 1
12 -3 13 36.53 13.8 1
-3 -12 -13 10.28 11.64 1
-3 12 -13 34.37 28.92 1
-3 12 13 21.53 14.72 1
3 12 13 32.29 14.81 1
-12 3 -13 29.89 15.29 1
-12 -3 -13 18.35 12.31 1
3 -12 -13 73.31 18.15 1
12 3 13 37.11 13.86 1
-12 -4 0 14.41 12.59 1
12 4 0 15.91 11.59 1
-4 -12 0 11.78 10.89 1
4 -12 0 9.96 5.54 1
12 -4 0 30.69 12.41 1
-4 12 0 13.43 7.69 1
4 12 0 15.02 8.33 1
-12 4 0 15.81 8.46 1
4 12 -2 52.59 22.78 1
-12 4 -2 56.34 20.45 1
-12 -4 -2 38.19 21.99 1
12 4 -2 64.29 25.7 1
12 4 2 34.27 20.89 1
12 -4 2 85.72 21.27 1
-12 -4 2 38.46 21.89 1
-4 12 -2 59.2 22.32 1
-12 4 2 93.83 23.18 1
4 -12 -2 70.4 22.15 1
-4 -12 -2 54.27 21.31 1
4 -12 2 81.88 21.23 1
4 12 2 21.14 23.33 1
-4 12 2 73.42 23.12 1
12 -4 -2 58.57 22.28 1
12 4 -4 106.22 101.66 1
-12 -4 4 32.93 42.01 1
4 12 -4 24.69 55.9 1
-12 4 4 96.23 46.85 1
-12 -4 -4 88.35 41.13 1
-4 -12 -4 46.73 41.78 1
-4 12 -4 31.08 41.62 1
4 -12 -4 43.86 40.96 1
-12 4 -4 38.72 40.37 1
12 4 4 77.9 42.3 1
-4 12 4 67.13 43.6 1
4 12 4 69.31 40.44 1
4 -12 4 36.31 41.33 1
12 -4 4 88.45 41.5 1
-4 -12 4 45.37 54.11 1
-12 4 -6 33.13 18.8 1
4 12 -6 90.04 24.34 1
4 -12 6 103.96 24.53 1
-12 4 6 30.68 18.61 1
-4 -12 -6 66.85 34.77 1
4 12 6 94.39 19.26 1
4 -12 -6 72.83 22.47 1
-4 12 6 83.19 23.83 1
-12 -4 -6 37.2 18.05 1
12 4 6 58.17 22.6 1
12 -4 6 53.5 17.61 1
-4 12 -6 103.26 25.74 1
12 -4 -8 10.95 25.28 1
4 -12 8 13.63 19.96 1
-4 12 -8 54.51 26.41 1
-12 4 -8 20.62 23.89 1
-4 12 8 17.02 25.84 1
-12 -4 -8 53.18 21.77 1
4 12 8 36.22 20.98 1
-12 4 8 133.42 60.53 1
12 -4 8 55.97 21.03 1
-4 -12 -8 42.82 23.38 1
12 4 8 20.75 20.57 1
4 -12 -8 62.52 30.6 1
-12 4 10 50.76 67.59 1
-4 12 10 45.92 12.15 1
-4 12 -10 13.9 10.14 1
4 -12 10 2.48 10.16 1
4 -12 -10 19.94 15.39 1
-12 4 -10 28.64 13.21 1
12 -4 -10 16.42 16.13 1
-4 -12 -10 32.28 17.87 1
12 -4 10 23.49 11.06 1
12 4 10 23.28 11.91 1
4 12 10 28.49 11.77 1
-12 -4 -10 14.51 9.57 1
-12 4 12 11.76 8.53 1
4 -12 12 3.91 17.75 1
-4 12 12 18.4 9.31 1
-12 4 -12 23.86 15.02 1
-4 -12 -12 15.75 9.26 1
12 4 12 18.24 13.45 1
12 -4 12 18.49 8.03 1
-4 12 -12 23.1 13.81 1
4 12 12 25.49 8.67 1
-12 -4 -12 20.54 11.46 1
4 -12 -12 29.1 13.24 1
-12 -5 1 205.9 50.06 1
5 12 1 198.64 48.96 1
5 12 -1 225.53 54.92 1
-5 -12 -1 255.15 46.71 1
5 -12 1 86.07 43.68 1
-12 -5 -1 291.76 98.68 1
-12 5 -1 159.66 47.79 1
5 -12 -1 108.82 45.66 1
-5 12 1 137.64 44.44 1
-5 12 -1 130.17 44.52 1
12 5 1 216.15 50.95 1
12 5 -1 198.69 49.11 1
-5 -12 1 183.06 47.1 1
12 -5 1 132.86 49.77 1
12 -5 -1 236.18 45.22 1
-12 5 1 108.22 46.97 1
5 12 -3 304.98 114.09 1
-5 -12 3 91.86 117.42 1
5 12 3 300.52 104.05 1
-12 -5 -3 304.33 106.6 1
12 -5 3 318.71 106 1
-12 -5 3 272.92 104.49 1
-5 -12 -3 169.73 104.19 1
12 -5 -3 172.18 104.68 1
-12 5 -3 144.37 105.25 1
-12 5 3 78.64 105.05 1
5 -12 -3 248.51 103.95 1
-5 12 3 140.63 104.3 1
-5 12 -3 178.39 104.43 1
5 -12 3 119.9 104.74 1
-12 -5 5 241.66 85.29 1
12 5 5 118.36 74.64 1
12 -5 5 126.67 76.4 1
5 -12 5 110.83 75.92 1
-12 -5 -5 198 76.34 1
-5 -12 -5 222.09 79.22 1
-5 12 -5 317.79 85.41 1
-12 5 -5 190.18 75.53 1
12 -5 -5 223.64 85.03 1
5 12 5 190.88 75.07 1
5 -12 -5 65.05 76.29 1
-5 12 5 102.55 79.59 1
5 -12 7 94.57 43.99 1
-12 -5 -7 37.96 28.31 1
-12 5 -7 33.03 27.38 1
-5 -12 -7 21.31 28.46 1
5 12 7 105.55 29.77 1
-5 12 7 18 28.12 1
12 -5 -7 39.13 33.2 1
12 -5 7 12.2 32.15 1
12 5 7 29.9 28.58 1
5 -12 -7 54.69 32.11 1
5 -12 -9 33.64 20.13 1
-5 12 -9 37.61 24.79 1
12 5 9 63.35 25.08 1
-12 5 9 23.7 15.94 1
5 -12 9 45.91 13.45 1
-12 -5 -9 14.26 12.29 1
-5 -12 -9 46.9 23.32 1
-12 5 -9 24.8 11.88 1
-5 12 9 55.27 18.69 1
12 -5 -9 19.64 35.31 1
5 12 9 17.01 14.75 1
12 -5 9 57.12 16.21 1
5 -12 -11 36.05 12.8 1
12 -5 -11 56.37 57.06 1
5 12 11 37.13 12.07 1
5 -12 11 24.94 23.28 1
-12 -5 -11 28.55 13.01 1
-5 12 -11 11.29 11.38 1
-12 5 -11 14.93 10.05 1
-5 12 11 7.39 13.08 1
-5 -12 -11 8.1 9.01 1
12 5 11 15.29 10.2 1
12 -5 11 5.71 9.56 1
5 -12 13 58.71 31.17 1
5 -12 -13 66.74 27.06 1
-12 5 13 86.66 36.75 1
12 -5 -13 57.61 37.82 1
12 5 13 71.73 19.95 1
-12 5 -13 45.52 20.72 1
-12 -5 -13 66.79 29.42 1
-5 12 13 112.9 36.53 1
12 -5 13 59.32 19.17 1
-5 -12 -13 72.24 25.67 1
-5 12 -13 41.17 23.94 1
5 12 13 92.55 30.04 1
-12 -6 0 70.36 29.97 1
-6 -12 0 62.15 31.84 1
12 -6 0 69.62 19.36 1
12 6 0 96.12 22.46 1
-12 6 0 102.03 21.75 1
6 -12 0 76.32 18.89 1
-6 12 0 72.97 20.3 1
6 12 0 117.6 51.33 1
-12 -6 2 151.01 45.28 1
6 12 2 124.4 41.34 1
6 12 -2 94.31 38.65 1
-12 -6 -2 86.49 43.59 1
-12 6 2 97.22 38.31 1
-6 -12 -2 146.8 39.63 1
-6 12 2 96.47 38.35 1
6 -12 -2 138.64 38.89 1
12 -6 -2 121.05 38.44 1
6 -12 2 159.83 38.98 1
-6 12 -2 72.41 40.22 1
-6 -12 2 97.76 39.7 1
12 6 -2 107.51 42.29 1
12 6 2 155.55 45.98 1
-12 6 -2 89.65 39.52 1
12 6 -4 91.85 26.06 1
-12 -6 4 147.24 42.91 1
6 -12 4 67.96 25.18 1
6 12 4 101.3 24.8 1
-6 12 4 40.39 23.98 1
-12 6 -4 41.13 24.51 1
6 12 -4 137.08 34.96 1
-12 6 4 91.88 29.22 1
-12 -6 -4 51.26 35.41 1
-6 -12 4 20.87 25.19 1
12 -6 -4 69.19 26.31 1
-6 -12 -4 106.84 25.48 1
6 -12 -4 64.77 23.71 1
12 -6 4 27.02 24.39 1
-6 12 -4 89.51 27.56 1
12 6 4 94.54 29.57 1
6 12 -6 65.68 69.86 1
-6 -12 6 185.98 79.1 1
-6 12 -6 68.26 29.99 1
12 6 6 81.04 31.11 1
-12 6 6 88.3 114.05 1
-12 6 -6 52.72 28.59 1
-6 -12 -6 49.89 28.12 1
6 -12 6 70.99 29.77 1
12 -6 6 62.88 31.31 1
-6 12 6 58.4 33.02 1
-12 -6 -6 37.52 31.8 1
6 -12 -6 23.3 28.33 1
6 12 6 112.74 51.7 1
12 -6 -8 18.37 21.72 1
6 -12 8 64.34 24.58 1
-6 12 8 8.99 10.95 1
6 12 8 37.76 16.51 1
-12 6 8 22.57 14.46 1
-12 -6 -8 41.44 12.77 1
-6 -12 -8 14.75 10.93 1
-12 6 -8 37.97 21.79 1
12 6 8 46.13 12.64 1
6 -12 -8 16.78 11.31 1
12 -6 8 14.05 11.95 1
-6 12 -8 43.67 22.46 1
-6 -12 -10 24.28 12.99 1
-12 6 -10 20.57 12.03 1
-12 6 10 41.51 26.4 1
12 -6 10 16.42 12.34 1
12 -6 -10 62.9 40.12 1
6 -12 -10 17.98 13.67 1
6 12 10 17.22 10.76 1
6 -12 10 30.83 46.26 1
12 6 10 48.88 70.81 1
-6 12 10 56.31 18.66 1
-12 -6 -10 46.6 13.99 1
6 -12 12 36.54 88.75 1
-6 12 -12 26.33 24.09 1
12 -6 -12 148.97 106.9 1
-12 6 12 29.29 25.85 1
12 -6 12 48.64 27.44 1
-6 -12 -12 13.56 22.6 1
-6 12 12 80.11 37.02 1
12 6 12 15.91 23.01 1
6 -12 -12 31.95 23.85 1
6 12 12 37.79 23.93 1
-12 -6 -12 45.48 26.14 1
-12 6 -12 34.94 33.62 1
-12 -7 -1 68.66 47.81 1
12 7 -1 36.25 14.75 1
-7 -12 -1 53.54 28.25 1
-12 7 -1 46.37 12.32 1
-12 -7 1 15.31 15.04 1
12 -7 1 38.99 11.79 1
12 7 1 26.33 16.53 1
7 12 1 12.14 15.33 1
12 -7 -1 37.75 15.57 1
-7 12 1 19.7 12.89 1
7 12 -1 16.35 15.25 1
7 -12 1 48.17 13.59 1
-7 12 -1 43.56 13.01 1
-12 7 1 27.4 11.89 1
-7 -12 1 17.72 12.92 1
7 -12 -1 29.77 15.43 1
-12 7 3 10.42 21.18 1
12 7 -3 23.45 34.66 1
7 12 -3 15.24 24.47 1
-7 -12 3 23.45 23.12 1
-7 12 -3 22.45 20.84 1
-12 -7 -3 18.37 26.11 1
7 12 3 31.39 23 1
-12 7 -3 11.1 20.57 1
12 7 3 2.88 21.28 1
12 -7 -3 9.48 20.5 1
12 -7 3 18.1 21.45 1
-7 12 3 6.5 20.52 1
7 -12 -3 14.44 20.54 1
7 -12 3 19.38 20.6 1
-7 -12 -3 16.67 24.65 1
12 7 -5 4.21 90.32 1
-12 -7 5 4.99 89.83 1
7 12 -5 33.92 90.96 1
12 -7 -5 614.75 344.04 1
-12 7 -5 15.85 89.85 1
7 12 5 31.18 89.96 1
-7 12 5 20.02 89.98 1
-12 -7 -5 6.62 89.77 1
7 -12 -5 20.24 89.9 1
-12 7 5 61.61 90.43 1
-7 12 -5 9.56 90.28 1
7 -12 5 85.5 91.18 1
-7 -12 -5 22.79 89.95 1
12 -7 5 53.81 92.51 1
12 -7 7 20.01 11.12 1
-12 7 7 29.84 20.94 1
-7 -12 -7 23.9 9.47 1
7 -12 -7 33.19 10.42 1
12 -7 -7 41.02 34.29 1
7 -12 7 9.63 10.39 1
7 12 7 23.92 7.68 1
-12 -7 -7 29.08 7.92 1
-7 12 7 13.55 13.59 1
-7 12 -7 30.95 15.86 1
-12 7 -7 29.43 11.83 1
12 7 7 17.93 9.02 1
-7 12 9 37.77 19.67 1
7 12 9 33.88 18.96 1
-12 7 -9 64.37 23.23 1
-7 12 -9 19.94 20.11 1
12 -7 9 41.22 21.63 1
-12 -7 -9 13.61 18.78 1
-12 7 9 32.52 19.83 1
-7 -12 -9 33.51 16.91 1
12 7 9 28.47 18.6 1
7 -12 9 35.64 24.45 1
7 -12 -9 60.08 22.39 1
-12 7 11 22.4 15.25 1
12 -7 11 9.21 12.44 1
7 -12 11 18.72 9.03 1
12 7 11 16.56 8.81 1
7 -12 -11 6.43 5.94 1
-12 7 -11 27.43 20.58 1
12 -7 -11 6.17 10.61 1
7 12 11 21.4 14.74 1
-7 -12 -11 17.35 8.65 1
-7 12 -11 3.05 8.31 1
-7 12 11 4.85 8.31 1
-12 -7 -11 8.49 15.39 1
-8 -12 0 55.72 17.02 1
8 -12 0 15.84 12.16 1
8 12 0 26.08 9.81 1
-12 -8 0 34.87 17.41 1
-12 8 0 14.33 10.76 1
-8 12 0 15.56 9.71 1
12 -8 0 33.57 10.9 1
12 8 0 44.78 15.45 1
-12 -8 -2 2.83 25.73 1
8 12 2 10.17 13.25 1
-12 -8 2 6.22 9.21 1
8 -12 2 17.59 7.27 1
-8 12 -2 6.4 3.71 1
-12 8 2 13.31 7.57 1
-8 12 2 14.65 7.58 1
8 12 -2 2.96 12.57 1
-12 8 -2 13.57 7.1 1
12 -8 -2 10.53 5.68 1
12 8 2 14.85 18.83 1
8 -12 -2 13.43 7.64 1
-8 -12 -2 5.88 6.68 1
12 -8 2 11.89 7.14 1
8 12 -4 4.32 10.4 1
12 8 -4 38.22 47.99 1
12 -8 4 12.82 12.47 1
12 -8 -4 18.8 13.62 1
12 8 4 5.48 17.62 1
-12 8 4 60.13 19.9 1
-8 -12 -4 20.32 10.6 1
-8 -12 4 11.21 32.47 1
8 -12 4 14.48 10.47 1
8 12 4 11 11.56 1
-8 12 -4 18.8 10.63 1
-12 8 -4 32.54 14.29 1
8 -12 -4 12.38 14.18 1
-12 -8 4 17.79 11.58 1
12 8 6 58.45 30.14 1
-12 8 6 19.68 14.85 1
-12 -8 -6 21.56 13.41 1
8 -12 6 53.67 18.45 1
-8 12 -6 3.66 25.06 1
12 -8 -6 23.3 26.76 1
-12 8 -6 2.16 15.12 1
8 -12 -6 8.49 9.89 1
12 -8 6 10.15 17.46 1
-8 12 6 10.54 9.59 1
-8 -12 -6 12.64 10.54 1
8 12 6 17.04 12.3 1
-12 8 8 49.49 27.5 1
-8 12 -8 41.5 17.37 1
-8 12 8 60.25 27.9 1
12 8 8 18.25 12.13 1
8 -12 -8 40.16 19.02 1
12 -8 -8 18.98 19.72 1
-8 -12 -8 18.74 11.74 1
12 -8 8 65.29 17.09 1
-12 8 -8 17.24 19.28 1
8 -12 8 43.56 12.83 1
8 12 8 36.66 14.3 1
-12 -8 -8 25.41 10.96 1
-12 8 10 16.47 12.29 1
12 -8 -10 14.99 28.23 1
8 -12 10 20.26 17.74 1
12 -8 10 18.1 13.43 1
-8 12 -10 43.99 16.12 1
8 -12 -10 13.34 9.68 1
12 8 10 14.76 8.87 1
8 12 10 17.35 8.84 1
-8 -12 -10 16.75 8.7 1
-12 8 -10 16.83 18.82 1
-12 -8 -10 11.22 12.28 1
-8 12 10 23.1 11.44 1
-9 -12 1 46.55 23.53 1
-12 -9 -1 47.57 25.05 1
12 9 -1 17 19.06 1
-12 9 1 57.62 22.57 1
-9 -12 -1 21.34 18.86 1
-12 -9 1 32.29 26.29 1
12 9 1 18.9 21.85 1
12 -9 -1 21.99 15.19 1
12 -9 1 36.67 14.74 1
9 -12 -1 28.99 15.62 1
9 12 -1 7.41 16.28 1
-9 12 1 16.8 14.65 1
-9 12 -1 43.21 17.88 1
9 -12 1 17.4 14.56 1
9 12 1 45.57 18.98 1
-9 -12 -3 97.62 32.18 1
9 12 -3 73.47 32.27 1
-9 -12 3 25.7 24.2 1
-12 -9 -3 58.47 21.72 1
-9 12 3 64.09 22.87 1
9 -12 3 33.44 22.39 1
9 12 3 46.65 24.76 1
-12 9 3 8.59 24.68 1
-9 12 -3 64.14 22.94 1
12 -9 3 60.42 21.87 1
12 9 -3 35.93 25.64 1
12 9 3 137.82 58.93 1
-12 9 -3 37.55 21.69 1
9 -12 -3 31.9 21 1
12 -9 -3 86.74 24.34 1
-9 -12 5 64.32 21.26 1
-12 -9 5 65.59 54.18 1
-9 12 5 36.81 19.17 1
12 9 5 58.83 20.8 1
9 12 5 52.6 22.62 1
9 -12 -5 37.93 20.47 1
-9 -12 -5 23.42 18.33 1
12 -9 5 85.2 21.72 1
-12 -9 -5 24.97 18.8 1
9 12 -5 64.35 35.33 1
9 -12 5 80.63 27.1 1
12 -9 -5 30.53 20.06 1
-12 9 5 116.28 28.91 1
-9 12 -5 43.69 22.75 1
-12 9 -5 45.66 19.93 1
-9 12 7 32.33 24.81 1
-9 12 -7 61.1 27.02 1
-12 9 -7 36.01 12.97 1
12 -9 -7 24.5 16.8 1
-12 -9 -7 39.77 13.46 1
9 -12 7 34.31 14.59 1
12 9 7 27.62 14.42 1
-9 -12 -7 27.75 21.56 1
-12 9 7 20.02 13.74 1
9 -12 -7 47.28 16.64 1
9 12 7 72.1 19.34 1
12 -9 7 11.67 11.34 1
12 -9 -9 23.74 12.19 1
9 -12 -9 31.05 14.62 1
-12 9 9 62.68 26.79 1
9 12 9 35.33 12.39 1
-9 12 9 7.35 12.92 1
-9 12 -9 12.85 22.08 1
12 -9 9 9.32 15.25 1
-9 -12 -9 4.24 10.83 1
9 -12 9 25.13 16.32 1
-12 9 -9 31.16 42.89 1
-12 -9 -9 24.5 14.92 1
12 9 9 13.91 12.21 1
9 -12 -11 5.64 8.93 1
-12 9 11 22.96 12.35 1
12 -9 -11 2.33 10.97 1
-9 12 -11 24.21 49.29 1
-9 -12 -11 2.66 6.27 1
-9 12 11 3.85 8.23 1
-12 9 -11 5.63 8.47 1
-12 -9 -11 15.69 7.1 1
9 -12 11 19.03 20.22 1
12 -9 11 14.03 8.21 1
9 12 11 4.6 11.07 1
12 9 11 5.63 7.93 1
10 12 0 12.49 14.17 1
-12 -10 0 29.28 14.14 1
12 10 0 34.94 18.22 1
10 -12 0 34.81 8.77 1
-12 10 0 12.51 7.58 1
-10 -12 0 14.79 13.2 1
12 -10 0 18.95 8.32 1
-10 -12 2 28.8 21.16 1
10 12 -2 48.83 17.97 1
10 -12 -2 36.45 18.14 1
12 10 -2 -2.06 30.72 1
-12 -10 2 75.85 24.55 1
-12 -10 -2 58.03 30.78 1
-12 10 2 30.19 17.2 1
12 10 2 104.84 23.64 1
-10 12 -2 19.39 17.18 1
12 -10 -2 66.08 19.87 1
10 12 2 39.29 18.5 1
10 -12 2 81.14 24.85 1
-10 12 2 83.72 20.2 1
12 -10 2 56.85 17.77 1
-12 10 -2 33.29 18.88 1
-10 -12 -2 72.64 29.73 1
10 12 -4 51.37 35.64 1
12 -10 -4 37.08 13.6 1
12 10 -4 6.61 13.95 1
-12 -10 -4 59.94 22.9 1
-10 -12 -4 9.1 16.68 1
-10 -12 4 18.98 23.33 1
-10 12 4 28.88 11.48 1
10 12 4 28.47 22.74 1
-12 -10 4 12.36 30.3 1
12 10 4 16.02 15.94 1
12 -10 4 20.29 11.11 1
10 -12 4 29.61 11.03 1
10 -12 -4 7.01 13.4 1
-12 10 4 8.38 12.41 1
-10 12 -4 37.56 13.23 1
-12 10 -4 15.15 11.42 1
-10 -12 6 30.77 38.84 1
12 -10 6 57.02 20.59 1
-12 10 6 25.96 15.32 1
-12 -10 -6 7.96 9.75 1
10 -12 6 55.57 21.84 1
10 12 6 28.91 8.99 1
-10 12 -6 20.65 13.75 1
12 10 6 26.74 12.55 1
-10 -12 -6 27.09 13.02 1
12 -10 -6 31.84 19.91 1
-10 12 6 23.21 11.37 1
-12 10 -6 10.12 10.05 1
10 -12 -6 43.29 16.77 1
10 -12 8 13.38 6.73 1
-10 -12 -8 11.13 7.47 1
-10 12 -8 10.64 8.42 1
-10 12 8 19.76 17.83 1
12 -10 -8 13.81 9.02 1
12 10 8 25.17 14.24 1
-12 10 -8 7.1 23.73 1
-12 10 8 29.88 14.45 1
12 -10 8 3.82 9.91 1
10 12 8 28.14 10.57 1
10 -12 -8 3.15 5.55 1
-12 -10 -8 16.34 8.95 1
-10 12 10 3.56 5.17 1
10 -12 -10 4.53 6.34 1
-12 10 -10 11.92 7.69 1
-12 10 10 6.75 6.45 1
10 -12 10 4.39 6.21 1
12 10 10 6.37 5.74 1
-12 -10 -10 10.27 7.45 1
10 12 10 6.41 5.34 1
12 -10 10 18.76 8.61 1
-10 12 -10 2.82 12.9 1
12 -10 -10 1.88 5 1
-10 -12 -10 15.98 6.86 1
11 -12 1 39.02 21.23 1
11 12 -1 12.05 31.06 1
-11 -12 -1 7.99 41.06 1
-12 -11 -1 3.44 10.06 1
12 11 1 3.67 12.09 1
-12 11 1 19.14 14.62 1
-12 11 -1 19.31 16.1 1
11 -12 -1 5.53 12.41 1
-11 -12 1 10.44 8.84 1
-12 -11 1 20.91 21.73 1
-11 12 1 16.84 9.75 1
12 11 -1 10.29 24.91 1
12 -11 -1 10.42 9.4 1
12 -11 1 3.2 6.82 1
11 12 1 16.78 15.23 1
-11 12 -1 15.81 9.43 1
-11 -12 -3 5.75 18.11 1
-12 -11 3 2.32 13.77 1
-11 -12 3 19.14 17.29 1
12 11 3 38.7 74.07 1
11 12 -3 2.28 9.28 1
12 11 -3 3.3 13.4 1
12 -11 -3 2.71 7.49 1
12 -11 3 6.19 6.94 1
-12 11 3 12.69 8.14 1
-11 12 -3 5.34 6.82 1
11 12 3 10.92 25.83 1
11 -12 -3 16.26 8.27 1
11 -12 3 10.41 8.12 1
-12 -11 -3 11.29 16.11 1
-11 12 3 6.52 7.01 1
-12 11 -3 5.68 6.96 1
12 11 -5 46.15 32.01 1
-12 -11 -5 5.09 11.42 1
-11 -12 5 19.09 12.56 1
11 12 -5 2.18 13.22 1
-12 -11 5 10.43 13.09 1
12 -11 -5 41.8 38.67 1
-11 12 -5 20.24 11.84 1
-11 -12 -5 11.69 10.04 1
-11 12 5 6.68 7.48 1
12 -11 5 10.05 10.74 1
11 12 5 2.42 8.53 1
11 -12 -5 8.61 8.1 1
-12 11 5 12.85 10.68 1
11 -12 5 14.94 10.97 1
-12 11 -5 5.31 8.34 1
-11 -12 7 59.04 111.7 1
12 -11 -7 14.5 12.31 1
-12 11 7 5.14 11.99 1
11 -12 7 9.15 10.92 1
-12 11 -7 7.42 16.79 1
12 -11 7 2.98 9.7 1
11 -12 -7 7.9 25.42 1
12 11 7 1.34 9.1 1
-11 -12 -7 10.47 11.91 1
-12 -11 -7 4.61 9.36 1
11 12 7 6.18 9.99 1
-11 12 7 8.86 12.86 1
-11 12 -7 15.34 14.95 1
11 -12 -9 3.94 10.44 1
-12 11 -9 7.45 10.79 1
-11 12 -9 15.81 17.41 1
12 -11 9 7.97 9.15 1
-12 -11 -9 2.97 8.74 1
-11 12 9 -0.37 9.45 1
-11 -12 -9 5.52 10.66 1
12 11 9 3.25 7.69 1
12 -11 -9 10.3 9.4 1
-12 11 9 24.1 13.28 1
11 -12 9 44.53 23.66 1
11 12 9 2.91 7.09 1
-12 -12 0 8.97 8.82 1
12 -12 0 26.07 10.58 1
12 12 0 5.6 8.71 1
-12 12 0 8.38 6.66 1
12 12 -2 50.14 22.33 1
12 -12 -2 58.13 14.68 1
-12 -12 -2 44.33 31.3 1
-12 12 -2 41.01 12.42 1
-12 12 2 45.72 11.4 1
12 -12 2 62.01 14.48 1
-12 -12 2 59.48 20.02 1
12 12 -4 30.34 15.82 1
-12 -12 -4 15.03 15.51 1
-12 -12 4 74.11 34.71 1
12 -12 -4 13.62 13.03 1
12 -12 4 20.11 12.79 1
-12 12 -4 23.42 14.59 1
-12 12 4 14.72 11.57 1
-12 -12 -6 21.37 10.7 1
12 12 6 22.87 13.8 1
12 -12 6 18.72 11.82 1
-12 12 -6 36.38 12.52 1
12 -12 -6 21.31 11.41 1
-12 12 6 8.9 7.62 1
13 0 1 193.39 49.25 1
0 13 -1 218.5 49.88 1
-13 0 -1 279.1 52.45 1
0 -13 -1 140.43 49.3 1
-13 0 1 322.39 57.12 1
0 -13 1 128.32 50.03 1
0 13 1 153.9 49.05 1
13 0 -1 258 53.55 1
-13 0 3 142.08 119.61 1
13 0 -3 74.78 34.48 1
0 -13 3 157.1 37.23 1
13 0 3 39.04 31.58 1
0 -13 -3 124.24 33.03 1
-13 0 -3 53.01 30.1 1
0 13 3 87.15 30.57 1
-13 0 -5 22.17 19.57 1
0 13 -5 24.76 19 1
0 13 5 69.02 19.34 1
0 -13 -5 19.38 17.15 1
13 0 5 17.69 18.79 1
0 13 -7 35.88 29.49 1
-13 0 -7 18.82 23.59 1
0 -13 -7 103.99 24.85 1
13 0 7 26.16 21.48 1
0 13 7 51.4 22.55 1
0 13 -9 48.84 24.34 1
13 0 9 32.69 15.04 1
0 -13 -9 26.42 10.85 1
0 13 9 11.88 10.77 1
0 -13 9 31.44 16.91 1
-13 0 -9 19.1 12.66 1
13 0 11 94.99 37.72 1
0 13 -11 162.3 72.84 1
-13 0 -11 96.31 30.5 1
0 -13 11 185.13 45.34 1
0 -13 -11 101.78 28.79 1
0 13 11 160.03 30.7 1
-13 0 -13 16.13 10.58 1
0 13 -13 33.98 17.32 1
0 -13 13 41.44 18.58 1
13 0 13 33.02 14.21 1
0 13 13 15.54 13.42 1
0 -13 -13 21.72 14.25 1
-13 -1 0 18.18 35.01 1
13 -1 0 28.12 29.6 1
-1 -13 0 23.28 28.26 1
-1 13 0 71.89 29.58 1
-13 1 0 91.89 33.28 1
1 -13 0 33.38 28.2 1
13 1 0 9.52 28.74 1
13 -1 -2 59.67 24.12 1
13 1 -2 106.98 63.56 1
13 -1 2 38.57 18.35 1
-13 -1 -2 73.15 19.55 1
1 13 -2 33.87 21.49 1
-1 -13 -2 69.96 17.64 1
-1 13 -2 85.07 18.02 1
-13 1 -2 33.53 18.56 1
-13 -1 2 42.08 19.57 1
1 -13 -2 73.09 16.94 1
-1 13 2 55.55 17.38 1
-13 1 2 50.2 33.68 1
13 1 2 49.49 45.91 1
-1 -13 2 21.98 20.4 1
1 -13 2 64.06 18.13 1
1 13 2 82.79 18.6 1
-13 1 4 123.12 48.25 1
-13 -1 -4 41.47 23.78 1
13 -1 4 37.26 20.59 1
-1 13 -4 32.52 20.71 1
-1 -13 4 18.99 19.47 1
1 13 -4 32.56 26.15 1
-13 -1 4 90.41 28.69 1
13 1 4 29.34 19.55 1
1 -13 -4 24.9 19.01 1
1 -13 4 51.8 24.9 1
-13 1 -4 41.56 24.3 1
-1 -13 -4 15.25 18.51 1
-1 13 4 19.37 21.1 1
1 13 4 35.62 19.49 1
13 1 6 36.99 13.68 1
1 -13 6 31.05 18.64 1
1 13 -6 31.35 17.23 1
-13 1 -6 17.85 11.28 1
-13 -1 -6 25.86 13.41 1
-1 -13 -6 17.86 12.03 1
-1 -13 6 63.84 25.14 1
13 -1 6 22.34 11.59 1
1 -13 -6 29.13 11.58 1
1 13 6 29.88 13.98 1
-1 13 -6 8.78 13.88 1
-1 13 6 22.6 10.8 1
-1 13 -8 92.84 27.27 1
1 13 8 13.01 20.21 1
1 -13 -8 25.26 20.11 1
13 1 8 44.35 21.58 1
-13 1 -8 52.96 21.45 1
1 -13 8 70 29.88 1
-1 13 8 56.77 19.62 1
-1 -13 8 127.67 43.48 1
13 -1 8 42.87 22.29 1
1 13 -8 89.08 52.43 1
-13 -1 -8 43.08 20.38 1
-1 -13 -8 29.21 20.88 1
1 13 -10 78.73 29.82 1
1 -13 -10 45.9 23.55 1
13 1 10 21.57 21.99 1
1 -13 10 15.88 22.18 1
13 -1 10 41.16 29.5 1
-13 -1 -10 19.1 21.85 1
-13 1 -10 34.28 22.44 1
1 13 10 23.69 21.85 1
-1 -13 -10 31.97 23.2 1
-1 13 10 56.74 22.24 1
1 -13 12 26.67 18.07 1
-13 -1 -12 5.25 7.68 1
-1 13 -12 36.17 32.6 1
-1 -13 -12 2.97 7.29 1
-13 1 -12 10 10.82 1
1 -13 -12 46.46 16.69 1
13 -1 12 5.96 8.54 1
13 1 12 3.59 12.22 1
1 13 12 31.61 10.42 1
-1 13 12 14.73 10.43 1
13 2 1 278.3 55.32 1
-13 -2 -1 181.54 52.64 1
2 13 -1 195.81 47.76 1
-13 -2 1 246.7 51.78 1
2 13 1 162.79 45.58 1
13 2 -1 215.27 48.09 1
-2 -13 1 100.93 47.77 1
13 -2 1 111.88 45.3 1
13 -2 -1 141.02 49.17 1
2 -13 -1 119.24 44.49 1
-13 2 -1 170.1 48.4 1
-2 -13 -1 135.57 45.85 1
-2 13 -1 104 44.18 1
-2 13 1 205.92 45.72 1
2 -13 1 189.59 46.04 1
-13 -2 3 62.12 35.44 1
-13 -2 -3 91 38.54 1
13 -2 -3 73.41 24.94 1
13 2 -3 120.28 40.65 1
-2 13 -3 94.68 24.77 1
2 13 -3 61.98 28.15 1
13 2 3 60.39 24.17 1
-2 13 3 76.4 22.8 1
13 -2 3 91.05 24.25 1
2 -13 3 74.34 24.94 1
-2 -13 3 69.86 24.55 1
-13 2 3 73 27.55 1
2 -13 -3 85.82 23.64 1
2 13 3 74.35 24.16 1
-13 2 -3 59.3 24.89 1
13 -2 -5 82.34 26.15 1
-13 -2 -5 26.09 20.87 1
2 13 -5 38.61 30.89 1
-2 -13 5 27.95 19.07 1
13 2 5 17.46 13.76 1
-13 2 -5 24.14 14.01 1
-2 13 -5 18.48 16.26 1
2 -13 5 27.04 15.46 1
-2 13 5 18.23 12.7 1
13 -2 5 34.46 15.01 1
2 -13 -5 23.51 15.47 1
-13 2 5 60.48 20.96 1
-2 -13 -5 16.07 13.28 1
2 13 5 27.78 14.41 1
-13 -2 -7 9.16 9.87 1
-2 13 -7 23.71 15.29 1
-13 2 -7 6.3 11.89 1
2 13 -7 2.44 25.61 1
13 -2 7 5.09 10.96 1
2 -13 -7 20.58 11.14 1
-2 -13 7 12.15 17.69 1
-2 13 7 15.65 12.26 1
-2 -13 -7 4.01 13.56 1
13 2 7 20.77 12.88 1
2 13 7 17.79 11.94 1
-2 -13 9 25.32 20.11 1
-2 13 -9 61.33 40.87 1
-13 -2 -9 32.53 17.8 1
-2 -13 -9 37.85 17.79 1
13 2 9 55.07 19.71 1
2 -13 -9 33.48 16.52 1
13 -2 9 43.17 17.73 1
2 13 9 69.02 20.69 1
-13 2 -9 59.34 18.72 1
2 -13 9 35.22 18.98 1
-2 -13 11 97.6 29.45 1
2 -13 11 40.65 24.54 1
13 -2 11 63.71 21.93 1
13 2 11 40.32 19.89 1
-13 2 -11 13.21 18.9 1
2 -13 -11 58.26 20.54 1
-2 13 11 35.66 20.09 1
2 13 11 34.69 19.13 1
-2 13 -11 9.87 18.23 1
-2 -13 -11 22.7 18.96 1
2 13 -13 45.76 71.22 1
2 -13 13 46.41 25.97 1
-2 13 13 61.58 38.94 1
13 -2 13 35.38 25.79 1
-13 2 -13 18.01 25 1
13 2 13 45.72 23.71 1
2 -13 -13 153.85 75.7 1
-2 13 -13 29.33 31.21 1
2 13 13 19.79 23.42 1
-2 -13 -13 30.11 24.3 1
-13 -2 -13 28.18 25.05 1
-3 -13 0 168.24 41.57 1
3 13 0 197.58 35.25 1
3 -13 0 107.29 33.28 1
-13 3 0 214.14 35.53 1
-13 -3 0 138.47 57.18 1
-3 13 0 182.32 33.66 1
13 -3 0 89.36 34.08 1
13 3 0 138.12 55.12 1
3 13 -2 82.33 28.35 1
13 3 2 93.62 32.35 1
-13 -3 2 44.95 25.86 1
-3 13 -2 88.69 21.29 1
13 -3 2 73.68 23.62 1
13 3 -2 123.97 23.34 1
3 13 2 54.45 20.97 1
-13 -3 -2 122.89 36.4 1
-3 -13 2 45.42 21.1 1
-3 13 2 89.92 21.71 1
-13 3 2 97.04 22.73 1
-13 3 -2 126.79 23.6 1
3 -13 -2 48.05 20.16 1
-3 -13 -2 63.18 20.89 1
3 -13 2 121.21 27.1 1
-13 -3 4 10.89 23.08 1
13 -3 -4 9.33 18.71 1
3 -13 4 31.36 13.01 1
-13 3 4 5.12 8.81 1
-13 -3 -4 23.65 10.04 1
-13 3 -4 9.11 7.74 1
3 -13 -4 16.22 7.49 1
-3 13 -4 12.19 8.29 1
3 13 -4 22.88 44.08 1
-3 -13 4 9.17 7.93 1
13 -3 4 19.79 7.84 1
-3 -13 -4 21.21 10.54 1
-3 13 4 22.17 9.26 1
3 13 4 6.87 8.11 1
13 3 4 33.91 10.48 1
-3 -13 6 70.43 33.2 1
3 13 -6 7.01 19.51 1
13 -3 -6 54.94 47.01 1
13 -3 6 40.79 16.44 1
-13 -3 -6 48 14.56 1
3 -13 6 16.06 14 1
3 -13 -6 24 12.55 1
-3 13 -6 24.73 17.01 1
13 3 6 31.81 13.28 1
-3 13 6 11.89 13.59 1
-3 -13 -6 25.2 12.68 1
3 13 6 30.5 13.83 1
-13 3 -6 19.07 11.23 1
13 3 8 46.54 31.06 1
-3 -13 -8 100.46 30.7 1
3 13 8 69.17 31.41 1
-3 13 8 91.61 28.93 1
-3 13 -8 187.45 35.84 1
-13 -3 -8 95.51 30.75 1
13 -3 8 119.98 44.39 1
-3 -13 8 61.96 35.77 1
-13 3 -8 56.63 28.73 1
3 -13 8 181.13 44.88 1
3 13 -10 5.76 29.88 1
-3 13 -10 12.83 14.29 1
-3 13 10 6.21 10.03 1
13 -3 10 22.68 9.49 1
-13 -3 -10 23.5 24.36 1
-13 3 -10 43.32 45.68 1
13 3 10 8.62 8.73 1
-3 -13 -10 12.78 10.75 1
3 13 10 35.35 15.91 1
3 -13 -10 26.03 13.28 1
3 -13 10 9.42 9.59 1
-3 13 -12 55.98 16.77 1
13 3 12 30.92 20.9 1
3 -13 -12 57.13 17.14 1
-3 -13 -12 41.13 14.56 1
3 -13 12 33.24 15.99 1
13 -3 12 63.31 20.63 1
-13 -3 -12 64.79 28.68 1
-13 3 -12 76.36 17.83 1
3 13 12 38.14 14.84 1
-3 13 12 20.94 15.06 1
13 4 1 11.64 14.26 1
-13 -4 -1 46.59 20.84 1
-4 -13 1 15.96 12.78 1
-4 -13 -1 18.73 11.6 1
4 13 -1 8.47 17.27 1
4 13 1 23.44 11 1
13 -4 1 17.11 8.88 1
13 4 -1 14.71 19.64 1
-4 13 1 21.47 9.66 1
-13 -4 1 10.69 11.03 1
-13 4 1 17.37 8.88 1
4 -13 -1 31.26 30.08 1
-13 4 -1 30.92 12.49 1
-4 13 -1 18.56 10.47 1
13 -4 -1 27.93 10.14 1
4 -13 1 14.76 8.75 1
4 13 -3 6.43 15.45 1
-4 13 3 21.25 12.14 1
-13 4 3 16.18 14.69 1
-4 -13 -3 8.35 12.45 1
-13 4 -3 15.37 11.66 1
4 -13 3 13.28 10.99 1
-13 -4 3 4.16 18.29 1
-4 13 -3 16.75 12.22 1
13 4 -3 69.64 69.22 1
4 13 3 16.5 11.93 1
13 4 3 26.95 21.82 1
-13 -4 -3 10.19 13.62 1
13 -4 3 12.93 11.39 1
4 -13 -3 12.42 11.86 1
13 -4 -3 14.72 11.99 1
-4 -13 3 27.5 15.1 1
13 4 -5 25.96 25.92 1
4 -13 5 99.29 34.48 1
-13 -4 5 132.08 36.14 1
-4 -13 5 41.16 25.59 1
-4 13 -5 47.95 21.92 1
4 13 -5 35.57 43.03 1
4 -13 -5 27.17 23.91 1
-13 4 5 57.47 24.51 1
13 -4 -5 44.79 24.44 1
-4 -13 -5 65.37 21.39 1
-13 4 -5 22.59 20.03 1
-13 -4 -5 36.38 20.67 1
13 4 5 65.56 20.03 1
13 -4 5 43.74 22.19 1
-4 13 5 20.14 20.91 1
4 13 5 78.65 24.56 1
13 -4 7 89.69 31.97 1
13 -4 -7 104.74 33.4 1
-4 13 7 61.45 29.54 1
-13 -4 -7 68.84 27.5 1
4 -13 -7 47.02 27.56 1
-13 4 7 46.28 84.57 1
-4 -13 -7 54.71 27.66 1
-4 13 -7 111.86 34.88 1
-13 4 -7 54.92 28.11 1
4 13 7 66.6 26.88 1
13 4 7 68.8 26.68 1
13 -4 -9 25.85 103.43 1
-13 4 9 19.66 35.23 1
-13 4 -9 16.91 10.2 1
13 4 9 3.39 6.19 1
-4 -13 9 17.37 39.43 1
4 -13 9 0.35 10.48 1
-4 -13 -9 7.32 6.62 1
13 -4 9 19.65 7.73 1
4 13 9 1.99 7.32 1
4 -13 -9 20.2 11.38 1
-4 13 -9 2.71 15.61 1
-4 13 9 6.6 13.7 1
-13 -4 -9 8.51 7.38 1
13 4 11 9.21 8.22 1
-13 4 -11 28.55 16.91 1
-4 13 -11 22.95 25.71 1
4 -13 11 12.32 22.19 1
-4 13 11 17.86 10.32 1
-13 -4 -11 17.66 11.41 1
4 13 11 13.05 8.68 1
-4 -13 -11 9.53 7.54 1
13 -4 11 7.57 12.22 1
4 -13 -11 9.54 12.07 1
5 13 0 31.97 24.6 1
-5 -13 0 35.13 25.18 1
13 5 0 95.54 36.09 1
-13 -5 0 64.23 25.57 1
5 -13 0 72.45 18.63 1
-5 13 0 91.68 18.75 1
-13 5 0 49.31 17.4 1
13 -5 0 32.86 18.72 1
13 5 -2 41.25 28.89 1
5 -13 -2 29.69 10.39 1
5 13 2 33.8 13.66 1
5 -13 2 25.24 11.12 1
-13 -5 -2 39.26 16.09 1
13 5 2 48.36 60.39 1
13 -5 -2 24.72 11.62 1
-5 13 2 19.06 11.02 1
-13 5 2 54.31 12.22 1
13 -5 2 47.67 12.47 1
-5 -13 2 41.18 14.27 1
-13 -5 2 25.76 15.75 1
5 13 -2 30.37 13.53 1
-5 13 -2 29.85 10.33 1
-5 -13 -2 21.23 19.42 1
-13 5 4 71.27 30.63 1
-13 -5 4 92.08 30.16 1
13 5 4 78.43 29.82 1
13 -5 4 66.33 25.73 1
5 -13 4 60.99 29.08 1
5 13 -4 70.37 32.56 1
-5 13 4 44.91 27.48 1
13 -5 -4 29.37 27.09 1
-13 5 -4 83.24 27.42 1
5 13 4 32.4 25.65 1
13 5 -4 36.42 72.25 1
5 -13 -4 63.09 25.61 1
-5 -13 4 61.16 28.45 1
-5 13 -4 67.75 25.17 1
5 13 -6 48.72 46.1 1
-13 5 -6 70.93 15.67 1
-5 13 -6 37.66 14.73 1
5 -13 -6 71.66 20.83 1
5 13 6 23.86 13.89 1
5 -13 6 37.77 13.47 1
-13 5 6 18.08 37.74 1
-13 -5 -6 62.38 13.52 1
-5 -13 -6 35.92 21.59 1
-5 13 6 29.1 14.88 1
13 -5 -6 17.53 15.59 1
13 5 6 70.29 15.73 1
13 -5 6 24.68 14 1
5 13 8 18.72 10.47 1
-5 13 -8 60.66 21.36 1
13 -5 8 20.37 12.13 1
-13 -5 -8 26.99 11.94 1
-5 -13 -8 13.56 16.14 1
-13 5 -8 11.28 11.13 1
5 -13 8 53.89 15.68 1
5 -13 -8 33 21.22 1
13 5 8 8.34 10.05 1
-5 13 8 27.16 14.75 1
-13 5 8 30 39.51 1
13 -5 -10 17.39 46.72 1
-13 5 10 75.95 29.07 1
5 -13 10 13.43 15.13 1
5 13 10 20.09 14 1
-5 13 -10 22.11 33.97 1
13 5 10 24.61 13.73 1
-13 5 -10 28.6 14.36 1
-5 13 10 5.04 11.4 1
5 -13 -10 44.44 18.05 1
13 -5 10 8.09 11.86 1
-5 -13 -10 28.68 15.84 1
-13 -5 -10 9.7 13.42 1
13 -5 -12 95.19 70.76 1
-13 5 12 159.15 133.51 1
13 -5 12 56.64 27.94 1
5 -13 12 33.12 30.69 1
13 5 12 26.4 24.12 1
-5 13 -12 31.6 25.15 1
5 -13 -12 15.29 27.99 1
-13 -5 -12 65 26.9 1
-5 -13 -12 37.55 25.13 1
-5 13 12 35.08 24.62 1
-13 5 -12 29.93 24.28 1
5 13 12 28.73 24.69 1
-13 -6 1 15.03 9.95 1
-13 -6 -1 20.43 11.55 1
13 -6 -1 8.92 11.72 1
13 6 1 4.35 11.01 1
13 6 -1 3.62 7.83 1
6 -13 -1 0.65 5.17 1
6 13 1 2.53 7.18 1
-6 -13 1 10.23 11.46 1
-13 6 1 10.19 6.83 1
-6 13 -1 34.72 16.65 1
-6 13 1 17.82 8.03 1
-13 6 -1 9.59 6.53 1
13 -6 1 19.64 10.77 1
6 13 -1 14.62 9.73 1
-6 -13 -1 33.75 13.81 1
6 -13 1 6.45 7.22 1
-13 -6 3 18.31 7.93 1
6 13 -3 22.23 28.35 1
-6 13 3 18.86 11.53 1
6 13 3 29.2 10.83 1
-6 13 -3 15.44 11.52 1
6 -13 3 12.2 9.5 1
13 -6 -3 30.94 9.8 1
13 -6 3 29.23 8.28 1
13 6 3 7.62 11.25 1
-13 6 -3 10 8.71 1
6 -13 -3 12.55 7.73 1
-6 -13 3 36.81 26.86 1
-6 -13 -3 14.9 9.7 1
13 6 -3 25.68 10.17 1
-13 6 3 16.92 11.46 1
-13 -6 -3 22.25 20.82 1
-6 -13 5 2.4 21.23 1
13 -6 -5 12.1 25.31 1
13 6 5 5.68 20.85 1
-13 -6 5 6.79 28.51 1
6 -13 -5 21.86 22.44 1
13 6 -5 14.97 28.09 1
-13 6 5 8.35 25.23 1
-13 6 -5 20.68 20.51 1
13 -6 5 30.31 22.28 1
6 13 -5 1.51 20.35 1
6 13 5 19.14 19.92 1
-13 -6 -5 11.42 20.85 1
-6 13 5 11.02 20.15 1
-6 13 -5 18.92 21.44 1
6 -13 5 21.42 20.94 1
-6 -13 7 144.63 166.38 1
6 -13 7 35.06 27.95 1
6 13 7 7.73 21.98 1
13 -6 -7 36.12 25.87 1
-6 -13 -7 16.19 24.86 1
-13 6 -7 27.33 22.55 1
-13 -6 -7 17.33 21.65 1
13 -6 7 11.73 21.66 1
-6 13 -7 74.18 28.91 1
-13 6 7 20.38 23.51 1
-6 13 7 8.53 28.09 1
13 6 7 6.21 21.46 1
6 -13 -7 10.28 22.28 1
6 -13 9 9.95 14.65 1
6 -13 -9 14.32 13.46 1
-6 13 9 12.59 14.21 1
13 -6 -9 83.21 34.87 1
6 13 9 4.66 13.03 1
-6 -13 -9 9.03 13.64 1
-13 -6 -9 6.58 13.19 1
-13 6 -9 3.62 13.86 1
-6 13 -9 74.23 31.83 1
13 6 9 7.64 13.28 1
13 -6 9 12.51 13.78 1
-6 13 -11 6 8.62 1
-13 6 11 1.37 6.22 1
-13 -6 -11 5.44 8.7 1
13 -6 -11 2.43 12.51 1
6 -13 11 1.87 9.69 1
13 -6 11 10.71 10.75 1
-6 13 11 4.09 4.7 1
6 -13 -11 5.3 5.27 1
13 6 11 3.7 4.96 1
-13 6 -11 7.91 6.83 1
6 13 11 4.44 7.99 1
-6 -13 -11 6.54 7.47 1
13 7 0 158.47 45.43 1
-7 13 0 28.83 43.8 1
-13 7 0 70.43 44.99 1
7 13 0 171.3 53.01 1
-7 -13 0 69.68 47.08 1
-13 -7 0 142.43 63.01 1
13 -7 0 60.75 43.89 1
-13 -7 -2 22.65 17.17 1
-7 -13 2 40.65 44.29 1
13 7 2 25.7 12.7 1
13 -7 -2 39.85 15.33 1
7 -13 2 35.4 22.48 1
-13 7 2 40.54 14.31 1
-7 13 2 24.58 12.78 1
7 13 -2 62.53 18.11 1
-13 -7 2 43.05 18.29 1
7 13 2 9.43 10.81 1
13 -7 2 29.22 11.24 1
13 7 -2 34.98 24.36 1
-13 7 -2 30.39 14.25 1
-7 13 -2 18.04 11.1 1
7 -13 -2 20.26 11.36 1
-7 -13 -2 54.01 26.76 1
-7 -13 4 259.01 75.25 1
7 13 -4 48.42 47.75 1
13 -7 -4 150.41 48.97 1
-13 -7 4 74.56 39.04 1
7 -13 4 71.28 39.36 1
-7 -13 -4 68.16 39.45 1
-13 7 4 173.61 48.62 1
-13 7 -4 72.23 39.16 1
-13 -7 -4 120.53 40.23 1
-7 13 -4 74.9 41.96 1
13 -7 4 85.94 40.03 1
13 7 -4 57.59 49.41 1
7 -13 -4 75.67 41.62 1
13 7 4 101.33 49.52 1
7 13 4 67.55 41.63 1
-7 13 4 94.32 39.69 1
-13 7 6 33.7 14.35 1
7 -13 6 13.24 14.63 1
-13 7 -6 35.14 16.38 1
13 -7 -6 24.6 13.61 1
-7 13 -6 57.44 18.25 1
13 -7 6 26.02 12.17 1
-7 -13 -6 12.4 13.81 1
7 13 6 50.06 16.08 1
-7 13 6 30.02 13.56 1
7 -13 -6 36.93 17.12 1
13 7 6 31.39 21.03 1
7 -13 -8 15.08 11.58 1
-7 13 8 14.21 16.41 1
-7 -13 -8 5.93 11.43 1
7 13 8 14.74 15.9 1
-7 13 -8 31.04 23.73 1
13 -7 -8 20.49 20.58 1
13 7 8 10.19 11.52 1
13 -7 8 4.56 11.58 1
-13 -7 -8 4.97 10.8 1
-13 7 -8 18.83 12.62 1
-13 7 8 35.99 29.67 1
7 -13 10 3.69 8.75 1
13 -7 -10 22.71 15.2 1
-7 13 10 22.81 24.02 1
-7 -13 -10 9.08 6.91 1
-7 13 -10 7.08 9.51 1
-13 7 10 7.26 5.32 1
-13 7 -10 15.5 8.68 1
7 13 10 12.02 6.12 1
7 -13 -10 15.94 10.43 1
13 -7 10 7.48 6.93 1
13 7 10 8.82 8.6 1
-13 -7 -10 11.56 7.23 1
8 13 1 119.49 40.02 1
13 8 -1 48.97 38.1 1
-8 -13 1 113.11 42.86 1
13 8 1 250.91 258.6 1
-13 -8 -1 66.79 43.14 1
8 -13 1 35.98 38.48 1
-8 13 1 58.7 38.23 1
-8 -13 -1 92.9 40.14 1
13 -8 -1 74.1 39.64 1
-13 8 -1 78.03 38.15 1
-8 13 -1 65.56 39.08 1
-13 8 1 57.13 37.48 1
8 -13 -1 51.9 37.14 1
13 -8 1 53.38 37.6 1
-13 -8 1 47.16 40.45 1
13 8 3 251.4 47.31 1
-13 -8 3 220.19 46.01 1
-13 -8 -3 181.99 44.42 1
-8 -13 3 267.97 47.29 1
-8 -13 -3 201.07 41.62 1
8 13 3 216.24 49.67 1
-8 13 3 156.82 40.98 1
-13 8 3 122.35 45.12 1
13 8 -3 162.14 49.05 1
8 -13 -3 133.88 40.77 1
13 -8 -3 214.44 42.08 1
8 -13 3 177.76 43.56 1
-8 13 -3 150.32 42.99 1
-13 8 -3 160.14 43.01 1
13 -8 3 163.35 41.48 1
8 13 -3 73.22 47.83 1
13 8 5 34.35 29.14 1
-13 -8 -5 52.86 35.39 1
-13 -8 5 88.06 25.07 1
13 8 -5 35.2 30.89 1
13 -8 -5 108.31 28.45 1
8 13 5 104.4 41.5 1
-8 13 5 48.08 23.14 1
-8 -13 5 139.91 38.29 1
-8 -13 -5 43.44 22.27 1
13 -8 5 49.63 21.52 1
-13 8 -5 49.95 24.12 1
-8 13 -5 40.67 21.98 1
-13 8 5 73.82 26.39 1
8 -13 5 44.96 24.21 1
8 -13 -5 41.29 22.22 1
8 13 -7 0.55 21.17 1
8 13 7 60.8 16.58 1
-8 13 7 31.8 15.45 1
8 -13 -7 14.19 15.72 1
13 8 7 19.75 16.86 1
13 -8 -7 39.74 19.63 1
-8 13 -7 27.31 15.53 1
-13 8 -7 74.58 20.17 1
-8 -13 -7 85.27 25.96 1
13 -8 7 13.27 17.85 1
8 -13 7 35.1 24.69 1
-13 8 7 8.38 13.49 1
-13 -8 -7 55.42 17.54 1
-13 8 9 7.95 10.28 1
8 -13 9 23.5 12.79 1
8 -13 -9 2.64 41.12 1
-13 8 -9 -5.21 37.83 1
13 -8 9 9.69 7.28 1
13 -8 -9 12.94 10.13 1
13 8 9 3.7 7.92 1
8 13 9 7 6.87 1
-8 13 -9 3.58 12.45 1
-8 -13 -9 14.46 7.18 1
-13 -8 -9 8.24 5.64 1
-8 13 9 3.7 4.76 1
-13 -9 0 13.08 31.21 1
-13 9 0 1.89 4.5 1
9 13 0 21.44 9.28 1
13 -9 0 13.65 6.69 1
-9 -13 0 13.13 7.86 1
-9 13 0 7.51 6.18 1
9 -13 0 13.97 12.04 1
13 9 0 3.85 11.65 1
9 13 -2 106.19 50.45 1
13 9 2 96.26 34.95 1
9 13 2 179.22 70.48 1
13 9 -2 49.49 29.46 1
-9 -13 -2 73.4 30.14 1
-9 13 -2 28.2 26.91 1
13 -9 2 87.96 36.26 1
-13 -9 2 68.08 59.87 1
-13 -9 -2 26 29.79 1
13 -9 -2 51.21 27.96 1
-13 9 2 91.13 28.2 1
-9 -13 2 62.12 50.91 1
-13 9 -2 49.4 26.94 1
9 -13 -2 62.45 28.15 1
9 -13 2 49.37 26.84 1
-9 13 2 89.59 30.07 1
-9 -13 -4 32.97 27.72 1
13 9 -4 5.28 11.78 1
-13 -9 4 3.97 11.26 1
9 -13 -4 16.18 12.14 1
13 9 4 4.65 11.3 1
9 -13 4 4.25 12.16 1
-9 -13 4 7.46 18.74 1
13 -9 -4 9.43 11.45 1
-13 9 -4 6.89 12.14 1
-9 13 -4 8.62 11.63 1
-13 -9 -4 33.99 21.91 1
13 -9 4 6.51 11.31 1
9 13 4 8.2 13.28 1
-9 13 4 3.54 10.47 1
9 -13 -6 9.8 7.46 1
-9 13 6 9.02 7.76 1
-9 13 -6 11.14 15.03 1
-13 -9 -6 1.88 7.48 1
-13 9 -6 9.37 10.48 1
9 -13 6 12.68 15.57 1
13 -9 6 17.24 7.99 1
13 -9 -6 21.02 13.28 1
13 9 6 2.98 6.07 1
-9 -13 -6 8.31 15.48 1
-13 9 6 10.36 6.02 1
9 13 6 7.71 6.92 1
-13 9 8 -0.06 21.49 1
9 13 8 3.26 13.93 1
-9 13 -8 11.35 6.05 1
9 -13 8 8.36 7.59 1
9 -13 -8 20.3 9.43 1
13 9 8 11.46 7.19 1
-9 13 8 1.44 9.29 1
13 -9 8 4.04 7.44 1
-13 -9 -8 12.21 8.94 1
13 -9 -8 8.11 9.22 1
-13 9 -8 10.49 7.4 1
-10 -13 -1 122.84 30.41 1
13 10 1 66.25 58.47 1
-10 -13 1 119.81 51.43 1
-13 -10 -1 58.83 36.83 1
13 -10 -1 125.07 30.11 1
10 13 -1 108.73 36.99 1
-13 10 1 51.67 29.54 1
10 -13 -1 55.84 28.46 1
-10 13 1 52.1 27.01 1
10 -13 1 56.83 29.33 1
-13 10 -1 32.33 30.93 1
-10 13 -1 44.09 28.19 1
13 -10 1 162.55 35.48 1
-13 -10 1 55.18 29.89 1
10 13 1 91.36 30.66 1
-13 -10 -3 11.94 18.04 1
-10 -13 -3 4.32 9.47 1
13 -10 -3 4.03 7.46 1
10 13 -3 6.23 11.49 1
-10 13 -3 10.83 13.48 1
-13 10 3 17.89 9.52 1
-10 -13 3 31.11 54.58 1
13 10 -3 17.92 18.38 1
13 -10 3 10.6 6.78 1
-13 10 -3 8.93 6.94 1
13 10 3 11.94 19.18 1
-13 -10 3 16.48 36.76 1
10 13 3 39.94 34.95 1
10 -13 3 6.38 10.47 1
-10 13 3 12.62 14.63 1
10 -13 -3 8.94 10.02 1
10 13 -5 24.68 23.14 1
13 10 -5 17.11 28.4 1
-13 10 5 4.78 6.28 1
-10 -13 -5 6.82 8.35 1
10 -13 -5 24.43 9.1 1
-10 -13 5 4.18 14.8 1
10 -13 5 17.7 14.12 1
13 -10 -5 21.45 9.33 1
10 13 5 29.8 8.37 1
13 -10 5 6.82 5.68 1
13 10 5 6.79 15.74 1
-10 13 -5 8.22 7.59 1
-13 10 -5 10.75 6.49 1
-13 -10 5 2.38 7.53 1
-10 13 5 17.4 16.51 1
13 -10 -7 26.3 10.04 1
10 -13 -7 13.27 8.8 1
-13 10 7 6.86 6.52 1
10 13 7 23.09 12.28 1
-13 -10 -7 7.38 9.41 1
10 -13 7 17.58 12.56 1
13 10 7 19.02 8.48 1
-10 13 7 32.01 13.23 1
-10 13 -7 19.52 16.55 1
-13 10 -7 7.07 7.88 1
-10 -13 -7 6.63 7.05 1
13 -10 7 22.13 8.62 1
13 -10 -9 4.34 5.7 1
10 -13 -9 7.91 17.5 1
-10 13 9 12.05 10.12 1
-10 -13 -9 11.59 6.89 1
10 -13 9 4.05 4.83 1
13 -10 9 9.75 6.93 1
-10 13 -9 20.86 16.28 1
13 10 9 17.09 8.44 1
10 13 9 3.43 4.7 1
-13 10 -9 22.48 32.06 1
-13 -10 -9 11.37 8.66 1
13 11 0 175.02 77.44 1
-11 -13 0 93.19 77.82 1
-13 -11 0 81.5 77.81 1
13 -11 0 100.08 75.62 1
-11 13 0 20.55 74.67 1
11 -13 0 72.19 75.1 1
-13 11 0 129.18 75.96 1
11 13 -2 6.55 13.06 1
13 11 -2 9.56 8.87 1
-13 -11 -2 21.65 16.5 1
-11 -13 2 20.96 14.66 1
11 13 2 19.21 11.23 1
-11 13 2 22.07 8.7 1
-13 -11 2 16.82 21.53 1
-13 11 -2 13.21 8.26 1
13 11 2 5.75 7.45 1
11 -13 -2 19.77 10.82 1
-11 -13 -2 42.69 81.43 1
11 -13 2 6.49 6.55 1
13 -11 2 13.86 8 1
-11 13 -2 14.63 10.47 1
13 -11 -2 13.52 8.71 1
-13 11 2 21.36 10.28 1
-11 13 -4 15.8 9.81 1
-13 -11 4 3.94 7.74 1
11 13 -4 17.82 11.8 1
-13 11 -4 8.13 9.5 1
-11 13 4 9.78 7.39 1
-11 -13 4 14.25 17.76 1
13 11 4 3.27 12.31 1
-11 -13 -4 6.29 7.29 1
-13 -11 -4 12.24 52.9 1
13 11 -4 2.66 8.49 1
11 13 4 11.54 8.34 1
-13 11 4 6.04 6.67 1
11 -13 4 14.11 7.73 1
13 -11 4 13.77 9.75 1
11 -13 -4 6.55 6.52 1
13 -11 -4 7.93 7.98 1
-11 -13 6 4.82 5.82 1
13 11 6 2.79 6.53 1
-13 -11 6 5.25 5.57 1
11 -13 -6 3.72 5.78 1
-11 13 -6 11.43 10.09 1
11 -13 6 9.81 7.76 1
-11 -13 -6 5.97 17.95 1
-13 -11 -6 3.12 4.97 1
11 13 6 2.48 4.06 1
-11 13 6 4.63 7.54 1
13 -11 -6 1.3 18.16 1
-13 11 6 4.57 4.75 1
-13 11 -6 14.23 6.62 1
13 -11 6 11.15 3.89 1
13 12 -1 79.66 28.42 1
13 12 1 38.41 47.84 1
-12 13 -1 18.88 12.76 1
12 -13 1 71.75 23.1 1
-13 -12 1 23.32 14.03 1
-13 -12 -1 24.76 19.47 1
13 -12 -1 15.16 12.65 1
-12 -13 1 60.74 19.86 1
-13 12 -1 26.61 14.11 1
12 13 1 38.54 16.67 1
-12 13 1 8.85 12.86 1
13 -12 1 30.65 13.56 1
12 -13 -1 46.87 15.41 1
-12 -13 -1 54.71 35.94 1
12 13 -1 43.39 23.61 1
-13 12 1 33.62 13.63 1
13 12 -3 18.23 25.54 1
-12 -13 -3 31.26 25.28 1
-13 -12 -3 15.79 36.5 1
13 12 3 38.14 21.35 1
-12 -13 3 32.01 21.58 1
13 -12 3 37.65 22.21 1
12 13 3 32.75 40.33 1
-13 12 3 60.34 21.97 1
12 13 -3 67.04 27.6 1
12 -13 3 21.97 19.67 1
12 -13 -3 21.73 19.66 1
-13 -12 3 128.97 138.49 1
-13 12 -3 80 22.36 1
-12 13 -3 58 20.84 1
-12 13 3 34.1 20.4 1
13 -12 -3 55.96 21.76 1
-12 13 5 33.35 13.17 1
12 13 -5 39.97 16.96 1
-13 -12 5 34.86 42.93 1
-13 -12 -5 26.47 12.61 1
13 -12 5 43.22 13.72 1
-12 -13 -5 44.94 15.59 1
12 13 5 42.7 17.34 1
12 -13 -5 72.69 14.77 1
13 12 -5 18.98 14.44 1
-13 12 -5 46.98 15.29 1
13 -12 -5 18.88 13.21 1
-12 -13 5 67.06 19.48 1
-12 13 -5 28.29 12.96 1
-13 12 5 58.24 21.44 1
12 -13 5 37.74 16.91 1
13 13 0 65.3 22.99 1
-13 -13 0 19.04 13.17 1
-13 13 0 21 12.42 1
13 -13 0 23.96 12.53 1
-13 -13 2 19.4 11.48 1
-13 -13 -2 38.36 15.74 1
13 13 -2 28.34 15.9 1
-13 13 2 22.54 10.32 1
13 -13 -2 23.5 8.15 1
13 13 2 21.64 10.25 1
13 -13 2 24.48 8.44 1
-13 13 -2 35.29 7.4 1
0 14 0 684.15 105.49 1
14 0 0 576.92 103.95 1
-14 0 0 654.55 107.17 1
0 -14 0 640.57 103.36 1
14 0 -2 70.82 50.38 1
-14 0 -2 83.1 49.61 1
14 0 2 159.77 55.2 1
0 -14 -2 103.48 49.9 1
0 -14 2 187.64 51.02 1
0 14 2 145.1 50.41 1
0 14 -2 134.75 52.7 1
-14 0 -4 25.27 14.09 1
0 14 -4 28.22 16.24 1
14 0 4 27.49 15.3 1
0 -14 4 53.95 15.13 1
0 -14 -4 77.09 14.79 1
0 14 4 66.06 15.16 1
-14 0 6 12.2 32.58 1
0 14 -6 216.87 172.23 1
0 -14 6 44.02 35.48 1
0 -14 -6 18.11 32.02 1
-14 0 -6 26.54 32.12 1
14 0 6 11.04 32.12 1
0 14 6 30.5 32.1 1
0 -14 -8 13.71 16.17 1
-14 0 -8 24.59 17.64 1
0 14 -8 106.7 35.09 1
0 14 8 20.26 17.16 1
14 0 8 7.61 16.49 1
0 -14 8 58.14 20.36 1
-14 0 -10 138.46 37.1 1
0 -14 10 60.19 40.56 1
0 -14 -10 101.42 37.57 1
0 14 10 90.14 37.65 1
14 0 10 83.71 40.02 1
0 14 -10 237.58 113.11 1
0 14 -12 65.07 40.47 1
0 -14 12 90.83 33.79 1
14 0 12 15.03 14.98 1
0 -14 -12 58.14 19.79 1
-14 0 -12 39.77 15.52 1
0 14 12 11.18 14.3 1
-1 -14 -1 4.08 9.77 1
-1 14 -1 11.27 11 1
14 1 1 7.24 9.91 1
14 -1 1 6.53 9.04 1
-14 1 -1 5.05 8.1 1
1 -14 1 4.18 8.64 1
-14 1 1 11.03 11.71 1
1 14 1 15.58 10.06 1
1 14 -1 46.21 33.08 1
-1 -14 1 2.9 9.54 1
-14 -1 -1 12.75 8.54 1
14 -1 -1 3.75 8.97 1
-14 -1 1 4.33 11.16 1
14 1 -1 11.25 16.62 1
1 -14 -1 15.42 8.55 1
-1 14 1 17.64 8.39 1
14 1 -3 20.83 23.69 1
14 -1 3 29.75 23.2 1
1 14 -3 79.16 26.74 1
14 1 3 77.55 24.43 1
-1 14 -3 42.76 23.1 1
-14 1 3 15.65 25.97 1
1 -14 -3 41.65 22.11 1
14 -1 -3 146.53 72.21 1
-14 1 -3 45.99 32.59 1
-14 -1 3 98.63 28.36 1
-1 -14 -3 46.05 23.53 1
-14 -1 -3 30.05 21.75 1
1 -14 3 37.61 23.55 1
-1 -14 3 46.16 27.83 1
1 14 3 30.36 22.35 1
-1 14 3 37.63 22.31 1
14 -1 -5 3.14 87.35 1
-14 -1 5 22.94 16.99 1
-1 14 -5 67.83 20.11 1
1 14 5 41.25 13.95 1
-1 14 5 42.02 15.62 1
1 -14 5 20.82 13.76 1
14 -1 5 30.65 13.38 1
14 1 5 24.54 16.68 1
-1 -14 5 62.76 19.77 1
-1 -14 -5 21.32 13.05 1
1 14 -5 42.85 18.93 1
-14 1 -5 22.65 11.18 1
1 -14 -5 24.7 12.07 1
-14 -1 -5 24.22 10.8 1
1 -14 7 49.57 24.06 1
1 14 -7 102.44 55.96 1
1 -14 -7 34.07 18.28 1
-1 14 -7 24.26 16.25 1
1 14 7 24.73 16 1
14 1 7 24.72 16.44 1
-1 14 7 58.56 17.58 1
-1 -14 -7 43.17 16.02 1
-1 -14 7 75.07 22.03 1
14 -1 7 39.34 20.26 1
-14 -1 -7 16.54 16.12 1
-14 1 -7 27.99 17.95 1
-1 14 -9 149.08 59.64 1
-14 1 -9 4.82 29.21 1
14 -1 9 20.85 29.3 1
14 1 9 9.24 29.25 1
1 -14 9 38.95 31.67 1
1 14 9 35.1 30.45 1
1 -14 -9 46.73 32.46 1
-14 -1 -9 14.39 29.47 1
-1 -14 -9 22.63 31.33 1
-1 14 9 12.17 29.45 1
-1 -14 9 28.21 38.25 1
1 14 -11 10.68 48.2 1
-14 1 -11 0.56 3.87 1
1 -14 11 6.53 11.81 1
1 -14 -11 0.62 5.8 1
-1 -14 -11 6.13 6.27 1
1 14 11 1.39 4.31 1
-14 -1 -11 11.42 9.66 1
14 1 11 2.29 6.37 1
-1 -14 11 24.07 17.24 1
14 -1 11 5.9 6.47 1
-1 14 11 14.74 5.43 1
-1 14 -11 2.8 8.23 1
-14 -2 0 211.89 55.01 1
-14 2 0 225.3 53.34 1
14 2 0 157.73 49.12 1
2 14 0 211.15 47.65 1
-2 -14 0 203.54 41.61 1
-2 14 0 172.4 39.75 1
2 -14 0 130.36 44.1 1
14 -2 0 260.75 42.34 1
2 -14 -2 35.09 13.53 1
14 2 2 28.24 15.77 1
-14 -2 -2 59.15 15.66 1
-14 2 2 41.63 16.64 1
-2 14 -2 54.5 15.92 1
2 14 -2 50.59 16.72 1
14 -2 -2 40.18 13.77 1
14 2 -2 77.79 20.61 1
2 -14 2 68.33 17.85 1
-2 -14 -2 37.47 12.86 1
14 -2 2 77.82 30.67 1
-2 -14 2 34.17 15.71 1
-14 2 -2 19.43 14.1 1
-14 -2 2 63.44 15.32 1
-2 14 2 43.2 14.95 1
2 14 2 35.17 13.18 1
-14 -2 4 11.7 11.81 1
14 2 -4 0.81 11.23 1
14 -2 4 12.76 9.02 1
14 2 4 7.85 8.49 1
-14 2 -4 11.46 8.12 1
14 -2 -4 7.05 14.07 1
2 -14 4 26.24 10.34 1
-14 2 4 23.65 15.76 1
-14 -2 -4 17.15 11.28 1
2 -14 -4 14.85 10.26 1
-2 -14 4 31.33 21.22 1
2 14 4 22.98 7.45 1
-2 14 -4 12.53 30.06 1
-2 -14 -4 13.72 7.96 1
2 14 -4 46.18 31.86 1
-2 14 4 16.24 9.14 1
14 2 -6 15.1 24.86 1
-2 -14 6 9.67 11.81 1
2 14 -6 25.62 29.99 1
-14 -2 -6 16.31 9.56 1
2 -14 6 26.63 14.58 1
-2 14 6 7.62 7.07 1
-2 -14 -6 10.62 7.13 1
-2 14 -6 12.52 21.69 1
2 -14 -6 12.47 9.4 1
14 -2 6 19.11 7.71 1
-14 2 -6 10.63 7.34 1
2 14 6 8.26 7.52 1
14 2 6 36.35 16.31 1
-2 -14 8 45.67 30.94 1
14 -2 8 17.46 8.8 1
-2 14 -8 7.75 8.61 1
2 14 8 21.66 10.26 1
2 -14 -8 11.28 23.57 1
-2 -14 -8 16.7 11.73 1
14 2 8 9.79 8.18 1
-2 14 8 9.58 9.52 1
-14 -2 -8 12.88 9.32 1
2 -14 8 19.59 44.38 1
-14 2 -8 20.95 13.76 1
-2 -14 10 34.72 39.59 1
2 -14 -10 28.74 11.2 1
-2 -14 -10 20.28 11.45 1
2 -14 10 17.47 16.85 1
2 14 -10 27.52 103.78 1
-2 14 -10 67.58 25.94 1
14 -2 10 32.89 13.1 1
-14 -2 -10 9.88 13.66 1
-2 14 10 16.84 13.5 1
2 14 10 26.15 11.76 1
14 2 10 22.27 23.91 1
-14 2 -10 40.33 13.96 1
2 -14 12 25.77 19.7 1
14 2 12 7.99 13.91 1
-14 -2 -12 25.89 15.28 1
-2 -14 -12 17.26 11.42 1
-2 14 -12 6.74 13.51 1
-14 2 -12 71.36 23.76 1
2 14 12 7.42 11.38 1
14 -2 12 24.76 16.65 1
-2 14 12 42.92 18 1
2 -14 -12 27.35 13.52 1
3 14 1 31.54 14.75 1
14 3 -1 56.41 20.06 1
-14 -3 -1 66.9 25.15 1
14 -3 -1 29.97 14.16 1
14 3 1 47.13 16.42 1
-14 -3 1 26.61 16.48 1
-14 3 -1 29.38 15.32 1
-3 -14 -1 66.43 15.67 1
-14 3 1 32.98 13.71 1
3 14 -1 76.96 20.49 1
3 -14 1 25.39 14.9 1
-3 14 -1 13.32 12.07 1
3 -14 -1 32.07 13.42 1
-3 -14 1 37.35 48.74 1
14 -3 1 21.98 15.83 1
-3 14 1 26.56 13.61 1
3 14 -3 4.57 8.35 1
-3 -14 -3 8.64 7.45 1
-14 3 3 5 7.26 1
-3 -14 3 17.09 27.67 1
3 14 3 20.23 7.87 1
-3 14 3 29.2 11.23 1
-14 3 -3 6.71 5.86 1
14 3 -3 2.37 11.65 1
3 -14 -3 8.64 6.77 1
-14 -3 3 5.71 6.8 1
14 -3 -3 16.95 10.67 1
14 3 3 22.56 40.47 1
3 -14 3 4.47 6.82 1
-14 -3 -3 4.41 9.63 1
-3 14 -3 26.86 11.2 1
14 -3 3 6.52 5.61 1
-14 3 5 129.48 100.35 1
3 -14 5 6.39 19.81 1
-3 -14 5 14.69 26.12 1
-3 -14 -5 5.8 19.41 1
-3 14 -5 28.95 22.01 1
-14 -3 -5 11.19 20.36 1
14 3 5 6.53 19.8 1
14 -3 5 21.16 21.01 1
-14 3 -5 30.89 21.14 1
-3 14 5 18.28 19.68 1
-14 -3 5 32.9 23.04 1
3 14 5 9.52 19.26 1
3 -14 -5 7.07 19.88 1
3 14 -7 19.02 15.32 1
3 -14 7 18.28 13.19 1
-14 3 7 17.41 27.69 1
-3 14 -7 12.93 26.82 1
3 -14 -7 27.2 12.23 1
-3 14 7 11.65 8.18 1
3 14 7 31.69 15.02 1
14 -3 7 27.38 11.48 1
-3 -14 -7 18.94 8.37 1
14 3 7 44.71 11.48 1
-14 3 -7 22.12 8.92 1
-14 -3 -7 16.42 9.37 1
-14 3 9 15.28 22.89 1
14 3 9 3.4 13.64 1
-3 14 9 84.09 42.15 1
14 -3 9 14.38 14.47 1
3 -14 -9 21.61 17.79 1
3 14 9 12.22 14.6 1
3 -14 9 6.79 14.31 1
-3 -14 -9 11.78 13.49 1
-14 3 -9 11.97 14.19 1
-14 -3 -9 15.04 14.59 1
-3 14 -9 26.71 17.13 1
-3 14 -11 19.14 11.78 1
3 -14 -11 9.61 11.48 1
14 -3 11 19.34 7.23 1
-14 3 -11 25.81 14.46 1
-14 -3 -11 16.08 12.22 1
3 14 11 12.14 6.43 1
-3 14 11 11.41 11.05 1
14 3 11 12.96 7.61 1
-3 -14 -11 14.83 7.94 1
3 -14 11 15.6 11.13 1
-14 -4 0 158.27 34.58 1
4 14 0 95.14 27.52 1
-4 -14 0 54.35 27.83 1
-14 4 0 77.32 26.88 1
-4 14 0 64.93 25.19 1
14 -4 0 64.45 25.77 1
14 4 0 87.19 27.94 1
4 -14 0 51.74 26.59 1
-14 -4 -2 12.56 13.35 1
14 4 2 35.33 17.14 1
14 4 -2 49.44 15.55 1
14 -4 -2 16.74 10.5 1
4 -14 2 28.79 12.34 1
4 -14 -2 26 14.49 1
-4 14 2 38.31 12.52 1
4 14 -2 23.57 11.94 1
-4 -14 -2 53.52 15.12 1
-4 -14 2 21.71 12.72 1
-14 4 -2 37.22 14 1
-14 -4 2 31.68 24.86 1
-14 4 2 22.41 21.09 1
-4 14 -2 21.55 10.71 1
14 -4 2 27.59 9.83 1
4 14 2 24.6 13.73 1
-14 -4 -4 15.27 12.79 1
14 4 -4 3.96 10.03 1
-4 14 4 19.59 7.43 1
-4 -14 -4 7.28 9.25 1
14 -4 -4 10.39 10.16 1
-14 4 4 37.43 90.02 1
4 14 -4 3.36 9.57 1
-14 -4 4 14.65 11.57 1
4 -14 4 24.91 13.15 1
-4 -14 4 7 8.76 1
4 14 4 8.62 7.6 1
14 -4 4 10.93 11.17 1
-4 14 -4 5.39 8.84 1
14 4 4 21.34 13.39 1
-14 4 -4 8.82 7.63 1
4 -14 -4 11.39 8.05 1
4 14 -6 31.15 49.58 1
-14 -4 6 17.29 30.88 1
-4 -14 6 31.29 67.77 1
-4 14 -6 93.82 34.62 1
-14 -4 -6 8.24 14.56 1
14 -4 6 41.34 18.52 1
4 -14 6 25.7 16.83 1
-14 4 -6 24.24 15.38 1
14 -4 -6 27.7 19.77 1
14 4 6 26.35 16.22 1
4 -14 -6 7.62 14.55 1
-4 14 6 31.02 18.47 1
-4 -14 -6 10.71 14.86 1
4 14 6 10.89 14.84 1
-14 4 6 23.99 16.89 1
-4 -14 8 8.64 15.92 1
-14 4 -8 69.62 31.58 1
-4 14 -8 31.35 14.23 1
14 -4 8 7.46 14.54 1
4 -14 -8 14.89 11.63 1
-4 14 8 5.38 23.73 1
-4 -14 -8 23.75 14.36 1
-14 -4 -8 8.04 10.98 1
4 14 8 34.77 12.66 1
14 4 8 8.81 10.99 1
4 -14 8 10.09 15.78 1
-14 4 8 27.13 15.39 1
14 -4 -10 27.33 36.56 1
4 -14 10 18.56 12.99 1
14 -4 10 22.09 8.29 1
-4 14 10 8.68 6.72 1
-14 -4 -10 12.36 9.62 1
-14 4 10 12.29 23.31 1
4 -14 -10 19.38 10.52 1
14 4 10 10.74 6.76 1
-4 -14 -10 23.47 8.06 1
-4 14 -10 24.92 12.6 1
4 14 10 23 8.19 1
-14 4 -10 3.3 6.59 1
5 14 1 76.19 38.28 1
-14 5 -1 170.63 36.89 1
-5 -14 1 100.08 37.29 1
14 5 -1 100.35 43.05 1
14 -5 -1 105.37 38.7 1
-5 14 1 89.98 34.64 1
5 -14 -1 97.49 35.67 1
14 5 1 124.78 40.55 1
-14 -5 1 82.93 37.66 1
-5 -14 -1 120.7 38.32 1
5 14 -1 79.63 35.45 1
5 -14 1 62.61 35.42 1
-14 5 1 123.09 36.91 1
14 -5 1 57.07 34.48 1
-5 14 -1 111.31 36.26 1
-5 -14 3 16.09 31.87 1
14 5 3 27.97 52.62 1
5 14 -3 4.83 12.99 1
-14 -5 -3 20.97 23.38 1
14 -5 -3 22.85 14.2 1
-14 5 -3 32.77 10.28 1
14 5 -3 42.79 27.08 1
5 -14 3 18.98 9.77 1
5 14 3 18.3 9.51 1
-5 14 -3 33.92 12.27 1
-5 -14 -3 26.52 10.9 1
-5 14 3 24.72 11.25 1
5 -14 -3 56.01 19.99 1
-14 5 3 14.46 10.03 1
-14 -5 3 6.69 10.01 1
14 -5 3 22.29 13.1 1
-14 -5 5 123.98 167.27 1
14 5 -5 48.24 44.16 1
5 14 -5 16.18 25.14 1
-14 -5 -5 39.59 20.69 1
-14 5 5 47.66 21.04 1
14 5 5 27.16 19.94 1
-5 -14 -5 17.62 19.38 1
-5 14 5 55.54 21.24 1
5 -14 5 36.7 21.02 1
-5 -14 5 31.53 26.89 1
14 -5 -5 24.58 19.63 1
5 -14 -5 37.19 21.34 1
14 -5 5 65.52 21.82 1
5 14 5 20.23 18.88 1
-5 14 -5 26.46 23.81 1
-14 5 -5 57.93 25.66 1
-5 14 -7 10.75 15.93 1
14 -5 7 35.06 18.64 1
-5 -14 -7 5.98 14.23 1
14 -5 -7 75.16 51.48 1
5 -14 -7 26.91 17.71 1
14 5 7 13.77 14.35 1
5 -14 7 26.2 24.34 1
-14 5 7 13.41 16.42 1
-14 5 -7 15.46 19.57 1
5 14 7 13.78 15.89 1
5 14 -7 91.18 95.17 1
-14 -5 -7 11.1 15.12 1
-5 14 7 2.59 14.45 1
14 -5 -9 77.02 19.8 1
5 -14 9 20.74 13.08 1
-14 5 -9 27.45 14.22 1
-14 -5 -9 22 13.6 1
-5 14 -9 47.36 19.04 1
14 -5 9 25.81 15.9 1
-14 5 9 72.7 39.03 1
-5 -14 -9 33.88 13.63 1
14 5 9 23.48 14.74 1
5 14 9 29.75 21.57 1
-5 14 9 36.42 17.73 1
5 -14 -9 32.28 16.93 1
-14 5 -11 18.13 9.78 1
-14 5 11 17.66 28.42 1
14 -5 -11 52.2 53.28 1
14 -5 11 29.75 24.92 1
-5 14 11 25.35 14.38 1
-5 14 -11 16.65 13.22 1
5 14 11 34.62 15.13 1
-14 -5 -11 25.72 11.33 1
-5 -14 -11 24.41 11.44 1
5 -14 -11 12.12 10.66 1
5 -14 11 16.29 12.48 1
14 5 11 14.25 9.58 1
-14 6 0 18.61 10.63 1
14 6 0 15.06 10.8 1
14 -6 0 12.49 8.17 1
-6 -14 0 14.28 10.83 1
-14 -6 0 25.47 19.68 1
6 -14 0 10.21 9.76 1
-6 14 0 35.91 23.76 1
14 6 2 19.44 18.9 1
14 6 -2 4.76 35.63 1
6 -14 2 9.47 9.26 1
-6 -14 2 35.08 13.95 1
-6 14 2 13.68 10.66 1
14 -6 -2 30.61 12.57 1
-14 6 -2 4.56 9.95 1
-14 6 2 19.75 10.4 1
14 -6 2 22.83 10.48 1
-6 -14 -2 24.67 13.16 1
-14 -6 -2 14.48 37.28 1
-14 -6 2 14.27 16.44 1
-6 14 -2 14.29 11.23 1
6 14 -2 57.43 70.59 1
6 -14 -2 20.74 12.22 1
6 14 2 6.36 10.55 1
6 14 -4 38.95 21.24 1
6 -14 -4 24.97 16.47 1
-14 -6 -4 25.73 24.31 1
-14 -6 4 51.7 28.17 1
14 6 -4 20.22 15.31 1
14 6 4 89.38 29.54 1
6 -14 4 83.21 23.53 1
-14 6 -4 26.58 14.59 1
-14 6 4 4.88 15.79 1
-6 14 -4 25.54 17.84 1
-6 -14 -4 35.41 15.55 1
14 -6 4 33.52 15.93 1
-6 14 4 16.05 15.03 1
14 -6 -4 29.33 18.21 1
6 14 4 32.61 19.41 1
-6 -14 4 54.53 25.82 1
-6 14 -6 9.66 26.85 1
6 14 6 38.17 14.39 1
-6 -14 -6 71.47 20.84 1
14 -6 -6 62.56 31.4 1
14 -6 6 18.53 14.95 1
-14 6 6 26.46 21.65 1
6 -14 6 47.24 15.8 1
-14 6 -6 21.88 14.68 1
-14 -6 6 17.8 24.12 1
-14 -6 -6 15.36 13.44 1
6 -14 -6 17.61 15.21 1
14 6 6 26.9 12.58 1
-6 14 6 22.1 17.32 1
14 -6 -8 23.12 10.45 1
6 -14 8 18.91 10.37 1
-14 -6 -8 18.87 6.16 1
-6 14 -8 18.24 10.72 1
6 -14 -8 12.57 7.24 1
-6 14 8 6.19 9.45 1
-6 -14 -8 25.49 8.95 1
-14 6 -8 7.06 6.2 1
6 14 8 19.14 10.63 1
14 6 8 21.91 8.36 1
14 -6 8 9.22 6.37 1
6 -14 10 7.87 8.77 1
6 -14 -10 14.51 11.12 1
-14 6 10 3.35 14.66 1
-6 -14 -10 6.74 5.87 1
-14 -6 -10 10.4 8.1 1
14 6 10 3.68 4.91 1
-6 14 -10 11.08 7.73 1
-14 6 -10 1.76 3.97 1
14 -6 -10 4.46 9.56 1
-6 14 10 0.9 60.11 1
6 14 10 21.61 8.4 1
14 -6 10 2.97 5.47 1
7 14 1 35.51 28.37 1
7 14 -1 91.57 33.11 1
-14 7 -1 25.91 27.96 1
7 -14 1 29.79 27.51 1
14 7 1 26.98 29.68 1
7 -14 -1 13.55 27.71 1
-7 14 1 39.6 27.72 1
-14 -7 -1 121.17 43.49 1
14 -7 -1 16.32 28.18 1
14 -7 1 44.14 28.89 1
-14 -7 1 97.4 36.38 1
-7 14 -1 74.38 31.3 1
-14 7 1 44.14 28.96 1
-7 -14 -1 68.22 32.87 1
-7 -14 1 67.34 29.8 1
14 7 3 9.77 8.94 1
-14 7 3 13.26 12.76 1
7 -14 3 6.87 7.57 1
7 14 3 12.48 13.81 1
-7 14 -3 27.91 8.53 1
-7 -14 -3 3.59 11.85 1
14 -7 -3 5.43 8.71 1
14 -7 3 7.27 7.91 1
-7 14 3 10.66 9.54 1
14 7 -3 2.7 18.05 1
7 -14 -3 16.22 10.05 1
-14 -7 -3 6.03 17.41 1
7 14 -3 2.04 36.39 1
-14 7 -3 39.38 12.84 1
-7 -14 3 3.63 11.99 1
14 7 5 20.23 14.54 1
-14 7 5 8.37 19.62 1
7 -14 -5 3.68 7.19 1
14 -7 -5 33.52 17.17 1
-14 -7 5 8.36 15.6 1
-7 14 5 7.98 6.92 1
14 -7 5 12.53 7.65 1
7 -14 5 7.32 7.5 1
-7 14 -5 27.7 9.42 1
7 14 5 12.78 9.25 1
7 14 -5 15.98 20.69 1
-14 7 -5 12.26 9.83 1
-7 -14 5 10.03 9.62 1
-7 -14 -5 14.83 10.02 1
-7 -14 7 34.42 41.92 1
14 -7 7 32.37 32.91 1
7 -14 -7 21.01 35.68 1
7 -14 7 47.9 34.55 1
-14 -7 -7 29.02 32.93 1
14 -7 -7 12.84 32.99 1
14 7 7 42.75 35.82 1
-14 7 7 71.55 37.58 1
-7 14 7 24.72 33.06 1
7 14 7 33.12 33.06 1
-14 7 -7 11.84 31.73 1
-7 -14 -7 50.75 32.77 1
7 -14 9 5.02 7.21 1
7 -14 -9 5.29 20.54 1
-7 14 -9 20.36 20.51 1
-14 -7 -9 1.24 24.39 1
-14 7 9 1.14 7.64 1
-7 14 9 11.1 5.2 1
7 14 9 2.47 11.89 1
14 -7 -9 9.54 12.71 1
14 7 9 12.34 10.52 1
14 -7 9 10.65 7.07 1
-7 -14 -9 20.79 9.45 1
-14 7 -9 8.93 9.91 1
-14 8 0 15.65 18.13 1
8 14 0 21.03 22.56 1
-14 -8 0 97.42 43.12 1
14 8 0 14.63 43.83 1
-8 14 0 28.17 18.24 1
14 -8 0 24.54 19 1
8 -14 0 21.27 18.93 1
-8 -14 -2 10.31 8.63 1
8 14 -2 6.1 8.11 1
8 14 2 5.36 17.92 1
14 8 -2 16.89 26.93 1
-14 -8 -2 4.28 6.47 1
-8 -14 2 11.15 12.63 1
14 -8 -2 10 7.23 1
14 8 2 5.03 19.69 1
-8 14 2 11.36 7.76 1
-14 -8 2 7.75 8.33 1
8 -14 2 8.19 8.17 1
14 -8 2 5.74 6.48 1
-14 8 2 8.17 6.18 1
-14 8 -2 15.91 8.62 1
-8 14 -2 7.79 7.49 1
14 8 4 27.19 21.18 1
8 14 -4 75.88 27.33 1
14 8 -4 42.96 24.4 1
-8 -14 -4 20.61 17.72 1
-8 14 4 24.86 18.26 1
-8 -14 4 35.33 19.65 1
-14 -8 4 10.35 23.24 1
14 -8 -4 1.15 32.52 1
8 -14 -4 25.68 18.38 1
-8 14 -4 37.68 20.53 1
-14 8 4 8.84 18.63 1
8 14 4 112.74 65.28 1
14 -8 4 68.38 38.73 1
-14 -8 -4 64.72 53.18 1
8 -14 4 2.23 17.17 1
-14 8 -4 16.17 17.11 1
14 8 6 12.67 10.83 1
14 -8 -6 21.79 14.44 1
8 -14 6 18.13 12.01 1
-14 8 6 13.04 14.83 1
-8 -14 6 0.6 6.49 1
-8 14 6 15.45 8.1 1
14 -8 6 18.11 7.81 1
8 -14 -6 6.28 26.4 1
-14 8 -6 11.79 9.56 1
-8 14 -6 29.17 27.03 1
8 14 6 15.61 10.31 1
-14 -8 -6 13.63 7.28 1
-8 -14 -6 21.3 8.69 1
8 -14 -8 11.65 8.41 1
-8 14 8 14.6 20.09 1
-14 8 8 25.47 35.62 1
8 -14 8 13.94 11.49 1
14 -8 -8 14.89 18.71 1
-8 14 -8 17.19 14.34 1
-8 -14 -8 10.95 5.56 1
14 8 8 20.97 9.64 1
-14 -8 -8 12.53 7.56 1
8 14 8 11.94 10.41 1
14 -8 8 8.82 11.53 1
-14 8 -8 4.47 18.85 1
14 -9 -1 40.73 24.26 1
14 -9 1 27.99 24.14 1
9 14 1 76.91 26.35 1
-9 -14 1 97.07 29 1
-14 -9 1 25.41 23.07 1
9 -14 1 103.66 25.45 1
14 9 1 63.87 24.33 1
9 14 -1 64.12 33.72 1
-14 9 1 79.68 24.99 1
-14 -9 -1 20.7 23.92 1
-14 9 -1 62.91 23.53 1
-9 14 1 52.48 22.34 1
9 -14 -1 18.43 21.66 1
-9 -14 -1 48.53 24.62 1
-9 14 -1 66.29 23.47 1
14 9 -3 19.93 14.88 1
14 9 3 32.07 15.97 1
9 14 -3 2.96 10.18 1
-14 -9 -3 19.19 17.75 1
9 -14 -3 15.36 9.18 1
9 14 3 46.33 13.76 1
-14 -9 3 24.11 16.66 1
-9 14 -3 11.62 11.4 1
14 -9 -3 23.87 32.61 1
-9 -14 -3 17.2 9.25 1
-14 9 3 29.93 10.7 1
9 -14 3 31.89 10.43 1
14 -9 3 21.84 9.19 1
-9 14 3 15.15 8.66 1
-9 -14 3 8.06 11.23 1
-14 9 -3 9.33 8.78 1
-14 -9 -5 39.23 29.91 1
-14 -9 5 33.99 32.11 1
-9 14 5 20.89 13.99 1
14 9 5 24.28 17.78 1
9 14 -5 18.21 19.94 1
-9 -14 5 21.02 23.51 1
14 -9 -5 13.48 17.47 1
-14 9 -5 23.78 15.13 1
-14 9 5 39.43 19.25 1
-9 -14 -5 25.83 18.82 1
9 14 5 14.61 15.96 1
9 -14 5 13.35 13.97 1
-9 14 -5 16.77 15.1 1
14 9 -5 87.92 85.02 1
14 -9 5 18.4 15.07 1
9 -14 -5 24.55 15.71 1
14 -9 -7 15.63 7.96 1
-9 14 -7 11.06 11.89 1
14 9 7 10.99 6.1 1
-14 9 7 3.18 24.26 1
-9 14 7 3.59 18.21 1
9 -14 7 3.7 6.21 1
-9 -14 -7 6.59 4.86 1
14 -9 7 4.04 13.87 1
-14 9 -7 3.88 4.68 1
9 -14 -7 3.23 16.21 1
9 14 7 19.67 9.3 1
-14 -9 -7 1.83 6.07 1
-14 -10 0 78.97 24.61 1
-10 -14 0 61.73 18.68 1
14 10 0 98.23 25.64 1
10 14 0 91.33 20.74 1
14 -10 0 69.68 20.27 1
-10 14 0 69.85 19.35 1
-14 10 0 106.42 17.97 1
10 -14 0 81.92 17.69 1
14 10 -2 31.7 46.21 1
10 14 -2 41.73 15.9 1
-14 -10 2 16.95 11.42 1
14 -10 2 15.42 10.5 1
-10 14 2 24.01 10.72 1
-14 10 2 17.41 11.19 1
14 10 2 18.26 12.48 1
-14 10 -2 23.51 13.79 1
-10 -14 -2 19.93 18.77 1
-14 -10 -2 6.08 9.29 1
10 -14 2 13.32 10.16 1
-10 -14 2 55.3 22.66 1
-10 14 -2 36.97 12.24 1
14 -10 -2 22.51 11.61 1
10 -14 -2 15.91 12.05 1
10 14 2 21.51 11.08 1
-14 -10 4 21.55 13.19 1
-14 -10 -4 25.82 15.73 1
-14 10 -4 10.69 11.45 1
-10 14 4 31.1 14.16 1
-10 14 -4 20.04 13.51 1
14 -10 -4 37.56 18.27 1
14 -10 4 13.99 11.31 1
10 -14 -4 26.31 14.44 1
10 14 -4 31.49 21.71 1
-10 -14 4 24.74 24.41 1
14 10 4 30.48 12.51 1
14 10 -4 15.27 14.14 1
10 -14 4 37.1 12.57 1
-10 -14 -4 28.1 18.44 1
10 14 4 28.77 15.73 1
10 14 -6 42.31 17.71 1
10 -14 -6 13.86 7.78 1
-10 14 6 25.73 11.12 1
-10 -14 -6 12.94 8.96 1
10 -14 6 35.58 13.17 1
-14 -10 -6 33.38 47.27 1
-14 10 -6 6.57 8.5 1
14 10 6 13.75 14.76 1
-14 10 6 15.19 15.62 1
10 14 6 22.7 10.08 1
14 -10 6 12.93 8.01 1
14 -10 -6 9.56 11.91 1
-10 14 -6 5.62 7.18 1
11 14 -1 7.29 9.77 1
-14 -11 1 7.9 7.12 1
-11 -14 -1 3.95 13.29 1
11 -14 -1 1.03 5.28 1
-14 11 -1 23.61 11.4 1
11 -14 1 3.22 6.47 1
-11 -14 1 2.27 13.37 1
-14 -11 -1 34.64 15.26 1
14 -11 1 4.96 7.24 1
11 14 1 5.26 8.82 1
-11 14 1 6.87 6.47 1
14 11 -1 17.43 10.98 1
-14 11 1 14.5 8.69 1
14 -11 -1 9.02 8.07 1
-11 14 -1 9.41 9.02 1
11 14 -3 19.11 9.01 1
14 11 3 2.22 9.11 1
-14 -11 3 7.7 30.64 1
14 -11 -3 15.3 6.5 1
11 -14 -3 8.98 5.8 1
-11 -14 -3 0.69 12.28 1
14 11 -3 15.09 7.1 1
-14 11 -3 14.35 5.36 1
-11 -14 3 14.66 25.92 1
-14 -11 -3 10.46 10.18 1
11 14 3 11.94 7.31 1
-11 14 3 11.41 9.79 1
14 -11 3 19.96 7.75 1
11 -14 3 11.01 6.27 1
-14 11 3 14.26 5.97 1
-11 14 -3 6.9 4.92 1
11 14 -5 48.47 22.84 1
-11 -14 5 21.73 39.72 1
14 11 -5 16.79 17.28 1
-11 14 5 19.78 9.3 1
14 11 5 13.92 23.42 1
-14 -11 -5 10.01 9.68 1
11 -14 -5 20.95 12.17 1
-11 -14 -5 21.77 24.9 1
-11 14 -5 17.98 11.66 1
11 -14 5 22.71 11.18 1
-14 11 5 23.95 19.08 1
14 -11 5 19.04 9.09 1
11 14 5 8.97 11.57 1
14 -11 -5 15.44 10.7 1
-14 -11 5 15.82 15.36 1
-14 11 -5 22.1 16.81 1
-12 -14 0 22 9.91 1
12 -14 0 7.53 9.59 1
12 14 0 12.91 11.31 1
14 -12 0 12.28 7.11 1
14 12 0 38.75 21.96 1
-14 -12 0 8.54 33.72 1
-12 14 0 25.38 9.33 1
-14 12 0 9.42 8.46 1
-12 -14 -2 3.25 10.59 1
-14 -12 -2 9.44 9.66 1
14 12 -2 9.29 8.14 1
-12 -14 2 5.48 8.97 1
14 -12 -2 6.18 5.28 1
12 -14 2 6.94 4.88 1
14 12 2 5.8 6.13 1
-14 -12 2 11.04 22.72 1
-12 14 -2 9.28 5.64 1
12 14 2 3.37 14.19 1
12 14 -2 5.78 9.62 1
-14 12 -2 6 4.3 1
12 -14 -2 11.57 7.42 1
-14 12 2 4.31 3.93 1
14 -12 2 12.82 7.62 1
-12 14 2 17.28 7.67 1
15 0 1 184.86 47.2 1
-15 0 1 177.58 46.44 1
-15 0 -1 102.19 41.48 1
0 15 -1 104.66 42.24 1
0 -15 1 117.87 40.48 1
0 -15 -1 61.79 39.45 1
0 15 1 61.15 39.43 1
-15 0 3 67.88 20.37 1
0 -15 3 51.69 24.2 1
-15 0 -3 60.07 21.17 1
0 15 -3 66.29 18.71 1
15 0 3 96.89 18.62 1
0 15 3 28.62 16.15 1
0 -15 -3 92.35 16.76 1
0 15 -5 84.89 28.9 1
-15 0 5 101.34 37.89 1
-15 0 -5 16.01 16.68 1
15 0 5 92.85 19.52 1
0 -15 5 21.08 15.94 1
0 -15 -5 22.89 17.97 1
0 15 5 64.02 17.45 1
-15 0 -7 75.13 80.85 1
15 0 7 39.56 80.46 1
0 -15 7 181.61 84.85 1
0 15 7 105.84 80.49 1
0 -15 -7 43.35 80.22 1
15 0 9 110.17 44.69 1
-15 0 -9 11.6 40.39 1
0 15 -9 22.66 42.04 1
0 -15 9 20.55 40.91 1
0 15 9 65.68 41.76 1
0 15 -11 15.97 65.73 1
0 -15 11 62.6 21.04 1
-15 0 -11 10.1 9.65 1
15 0 11 14.62 13.61 1
0 -15 -11 30.74 13.84 1
0 15 11 42.33 16.09 1
1 15 0 48.87 16.58 1
-15 -1 0 51.87 24.76 1
-15 1 0 21.1 17.68 1
15 -1 0 85.74 26.28 1
-1 -15 0 44.18 17.18 1
15 1 0 24.5 23.34 1
1 -15 0 45.59 16.53 1
15 -1 2 9.75 10.41 1
-1 -15 2 6.07 10.08 1
-15 -1 -2 31.13 13.06 1
1 15 -2 23.4 13.65 1
-1 15 -2 11.97 11.88 1
15 1 -2 24.95 13.47 1
15 -1 -2 10.01 18.16 1
1 -15 2 15.54 11.37 1
-15 1 2 16.69 10.4 1
-15 1 -2 13.89 11.52 1
1 15 2 7.14 10.08 1
-1 -15 -2 21.97 11.04 1
15 1 2 13.04 12.8 1
1 -15 -2 22.74 10.85 1
-1 15 2 11.73 10.12 1
15 1 -4 10.7 10.55 1
15 -1 -4 2.59 7.21 1
-15 -1 4 4.35 6.81 1
-1 -15 4 12.4 11.71 1
1 15 -4 7.21 8.69 1
-1 15 4 16.13 7.36 1
15 1 4 9.49 9.18 1
-15 1 -4 27.05 6.42 1
-1 15 -4 11.02 10.28 1
1 15 4 30.82 10.79 1
15 -1 4 9.48 6.84 1
1 -15 4 26.42 10.58 1
-15 -1 -4 5.84 6.04 1
1 -15 -4 22.61 9.74 1
-1 -15 -4 19.73 6.55 1
-15 1 6 4.25 24.91 1
15 -1 -6 0.56 8.12 1
1 15 -6 44.95 24.23 1
1 -15 6 7 17.46 1
-1 -15 6 46.11 21.88 1
-15 -1 -6 11.72 9.24 1
15 1 6 14.36 8.77 1
15 -1 6 6.8 8.53 1
-15 1 -6 6.61 8 1
1 15 6 19.78 11.07 1
-1 15 6 7.3 9.16 1
1 -15 -6 9.65 8.8 1
-1 15 -6 19.76 12.38 1
-1 -15 -6 11.82 8.69 1
1 15 -8 72.74 37.76 1
-1 -15 8 51.06 23.37 1
-1 15 8 32.74 20.55 1
-15 1 -8 5.72 19.79 1
15 1 8 86.31 22.98 1
1 15 8 36.26 20.62 1
1 -15 -8 18.49 20.05 1
-15 -1 -8 4.6 19.71 1
-1 -15 -8 58.86 22.95 1
-1 15 -8 92.8 24.27 1
15 -1 8 34.27 24.28 1
1 15 -10 1.72 13.64 1
1 -15 10 12.01 15.52 1
15 -1 10 14.38 15.24 1
-15 -1 -10 7.79 14.17 1
-1 15 10 15 13.47 1
-15 1 -10 12.65 13.65 1
-1 -15 -10 18.51 15.97 1
-1 15 -10 10.69 22.7 1
15 1 10 14.39 15.32 1
1 15 10 40.08 13.98 1
1 -15 -10 10.43 13.67 1
15 2 -1 4.18 7.16 1
-15 -2 1 6.83 13.63 1
-2 -15 -1 18.19 13.96 1
-2 15 -1 6.22 6.96 1
15 -2 1 6.57 7.61 1
-15 -2 -1 3.91 7.61 1
2 15 1 17.85 8.12 1
15 2 1 17.29 11.85 1
2 -15 -1 18.72 8.82 1
-2 -15 1 10.43 7.77 1
2 15 -1 14.85 9.89 1
15 -2 -1 9.73 8.85 1
-2 15 1 3.83 6.83 1
-15 2 -1 8.61 8.56 1
-15 2 1 13.52 11.21 1
15 -2 -3 9.29 6.91 1
-15 -2 3 21.17 19.85 1
15 2 -3 9.13 9.16 1
-2 -15 3 4.53 6.72 1
15 -2 3 2.49 5.27 1
-2 15 3 8.14 6.12 1
2 15 3 28.92 12.28 1
-15 2 3 8.62 6.45 1
-15 2 -3 13.57 7.93 1
-15 -2 -3 4.5 6.39 1
15 2 3 4.13 5.97 1
2 15 -3 6.17 8.18 1
2 -15 -3 5.67 6.78 1
-2 -15 -3 13.41 7.72 1
2 -15 3 7.62 7.56 1
-2 15 -3 12.35 6.94 1
-15 -2 5 29.24 48.44 1
2 15 -5 24.71 15.9 1
-15 2 5 5.42 10.5 1
-15 2 -5 22.49 12.51 1
15 2 -5 21.69 24.82 1
-2 15 -5 33.9 12.14 1
-15 -2 -5 18.19 9.74 1
-2 -15 -5 27.3 10.59 1
-2 15 5 20.52 9.46 1
2 -15 -5 21.37 10.63 1
-2 -15 5 19.89 10.1 1
15 -2 5 19.47 9.23 1
15 2 5 18.27 12.12 1
2 15 5 32.85 10.05 1
2 -15 5 47.75 17.37 1
-15 2 7 9.11 97.37 1
-2 -15 7 186.65 131.49 1
-2 15 -7 28.15 97.75 1
2 15 7 24.6 96.34 1
-15 -2 -7 4.96 96.17 1
2 -15 7 50.41 96.63 1
-15 2 -7 16.04 96.22 1
15 2 7 4.39 96.2 1
-2 -15 -7 41.36 97.39 1
-2 15 7 22.52 96.35 1
15 -2 7 13.6 96.27 1
2 -15 -7 21.82 96.38 1
-2 -15 9 50.39 27.63 1
2 15 -9 58.57 31.89 1
2 -15 -9 47.25 19.22 1
-2 15 -9 53.1 12.86 1
-15 -2 -9 22.11 15.18 1
15 -2 9 30.71 17.37 1
-15 2 -9 11.09 11.91 1
-2 15 9 43.59 13.64 1
15 2 9 19.79 17.23 1
-2 -15 -9 17.99 10.83 1
2 15 9 33.96 12.07 1
-15 -3 0 16.35 31.21 1
15 3 0 83.71 77.51 1
-15 3 0 51.25 30.68 1
-3 -15 0 44.32 32.34 1
3 -15 0 34.71 30.68 1
-3 15 0 17.7 30.11 1
3 15 0 15.98 35.2 1
-15 3 -2 9.56 9.72 1
-3 -15 -2 6.25 6.32 1
3 15 -2 2.2 6.22 1
-15 -3 2 10.63 8.74 1
15 -3 2 7.45 6.4 1
15 3 -2 7.58 8.4 1
-15 -3 -2 12.18 31.49 1
-3 15 2 10.06 7.09 1
-15 3 2 14.07 9.22 1
3 15 2 7.79 7.74 1
15 -3 -2 2.95 5.37 1
-3 15 -2 8.83 6.87 1
3 -15 -2 6.09 5.25 1
3 -15 2 26.91 15.74 1
-3 -15 2 31.73 25.1 1
15 3 2 10.67 11.39 1
15 3 -4 9.94 19.08 1
-15 3 -4 5.42 5.11 1
-15 3 4 13.57 9.7 1
-3 -15 4 4.38 15.59 1
-3 -15 -4 6.94 5.74 1
-15 -3 -4 4.86 6.12 1
15 -3 -4 15.71 9.56 1
3 15 4 12.94 6.03 1
15 3 4 19.63 12.64 1
15 -3 4 1.45 3.9 1
-3 15 4 5.98 5.42 1
3 -15 4 22.19 8.12 1
-3 15 -4 9.81 11.05 1
-15 -3 4 11.91 8.01 1
3 -15 -4 10.67 6.24 1
15 3 -6 40.1 43.99 1
-15 -3 6 2.88 13.98 1
15 -3 -6 9.09 26.08 1
-3 -15 6 1.59 7.71 1
3 -15 6 11.93 11.98 1
-3 15 6 6.8 6.93 1
15 3 6 2.08 8.76 1
15 -3 6 12.57 14.34 1
-3 15 -6 9.39 8.68 1
-15 3 -6 6.75 7.29 1
-15 -3 -6 7.8 14.47 1
3 -15 -6 10.58 6.93 1
3 15 6 3.29 7.15 1
-3 -15 -6 10.94 7.94 1
-3 15 8 57.72 16.52 1
3 -15 8 25.44 19.33 1
-15 -3 -8 19.96 14.41 1
3 15 8 19.72 13.29 1
-3 15 -8 82.42 24.25 1
15 3 8 27.62 14.14 1
3 -15 -8 11.13 12.94 1
-15 3 8 7.5 14.63 1
-15 3 -8 56.63 18.04 1
-3 -15 -8 25.02 16.42 1
15 -3 8 21.72 13.57 1
3 15 -10 3.47 7.55 1
-3 15 10 1.77 4.29 1
3 -15 10 4.19 8.54 1
-15 -3 -10 11.33 7.07 1
3 -15 -10 7.21 9.69 1
15 3 10 3.97 5.19 1
3 15 10 6.29 4.09 1
-15 3 -10 9.91 6.65 1
-3 -15 -10 2.79 15.09 1
15 -3 10 8.53 5.55 1
-3 15 -10 3.69 4.61 1
15 4 1 25.89 19.65 1
4 15 -1 28.92 16.67 1
-15 -4 1 77.82 20.68 1
-15 4 -1 29.24 14.54 1
-15 -4 -1 60.95 18.46 1
-4 15 1 89.06 20.99 1
4 -15 1 23.42 14.41 1
-4 -15 -1 25.12 15.56 1
15 -4 -1 49.51 17.09 1
15 4 -1 63.49 18.85 1
-4 -15 1 20.98 15.44 1
4 -15 -1 26.43 14.51 1
15 -4 1 41.67 19.99 1
4 15 1 42.14 39.41 1
-4 15 -1 49.45 16.71 1
-15 4 1 23.01 15.07 1
4 15 -3 15.77 10 1
4 -15 3 10.5 5.92 1
-4 15 -3 19.43 8.36 1
-4 15 3 15.04 5.82 1
15 4 3 20.47 11.52 1
4 15 3 14.11 7.01 1
-15 -4 3 23.75 16 1
15 -4 -3 11.68 9.93 1
15 4 -3 10.57 15.57 1
-4 -15 -3 14.67 6.23 1
15 -4 3 8.14 6.03 1
4 -15 -3 8.18 6.91 1
-15 4 -3 14.06 6.12 1
-4 -15 3 8.05 8.98 1
-15 4 3 3.07 7.59 1
-4 -15 5 72.71 23.94 1
-4 15 5 46.25 18.42 1
-15 4 -5 113.15 26.17 1
-4 -15 -5 34.15 21.12 1
-15 4 5 67.2 21.94 1
4 15 -5 89.27 43.95 1
4 -15 5 52.64 25.93 1
15 4 5 39.99 19.36 1
4 15 5 51.81 24.47 1
-15 -4 -5 39.15 21.03 1
-4 15 -5 69.04 19.76 1
4 -15 -5 33.42 18.12 1
15 -4 5 58.14 21.54 1
15 -4 -5 52.46 23.62 1
15 -4 -7 21.17 46.56 1
4 15 -7 214.24 137.69 1
-15 4 7 47.43 35.46 1
15 4 7 36.2 32.13 1
-4 -15 -7 35 32.11 1
-4 15 7 24.88 32.88 1
-15 -4 -7 11.83 32.12 1
-4 -15 7 112.73 52.31 1
4 15 7 76.83 41.21 1
-15 4 -7 9.81 31.41 1
4 -15 -7 24.5 34.02 1
15 -4 7 32.71 32.17 1
4 -15 7 14.3 33.88 1
-4 15 -7 22.09 47.43 1
15 -4 -9 16.16 22.35 1
-4 -15 9 9.85 40.28 1
-15 -4 -9 7.28 8.03 1
4 -15 9 14 17.44 1
4 -15 -9 13.57 6.75 1
-4 -15 -9 10.96 6.15 1
15 4 9 9.57 8.16 1
-15 4 -9 22.95 11.68 1
-4 15 9 15.61 9.88 1
-4 15 -9 8.66 10.71 1
4 15 9 11.09 8.41 1
15 -4 9 11.15 12.97 1
-15 -5 0 38.55 15.07 1
5 15 0 30.9 13.94 1
-5 -15 0 15.11 9.24 1
15 -5 0 25.25 13.74 1
-5 15 0 14.19 9.89 1
-15 5 0 9.08 9.46 1
15 5 0 53.09 78.51 1
5 -15 0 23.89 12.53 1
-15 -5 -2 23.46 40.76 1
15 5 -2 83.9 32.58 1
-15 -5 2 48.09 18.19 1
15 -5 2 31.51 14.13 1
-5 15 2 31.15 14.78 1
-5 15 -2 31.4 17.35 1
-15 5 -2 29.79 14.32 1
15 5 2 33.61 17.21 1
5 -15 -2 18.2 14.53 1
5 15 -2 14.28 16.73 1
-5 -15 2 51.01 31.15 1
-5 -15 -2 11.42 14.38 1
5 15 2 28.3 16.56 1
5 -15 2 28.94 13.55 1
-15 5 2 20.2 15.45 1
15 -5 -2 38.79 14.26 1
15 5 -4 41.92 15.43 1
15 5 4 44.47 22.51 1
-15 -5 -4 59.04 25.66 1
-15 -5 4 48.75 19.81 1
5 15 -4 44.49 20.2 1
-5 -15 4 16.59 16.29 1
-15 5 -4 31.49 15.33 1
15 -5 4 8.34 12.26 1
5 15 4 41.72 15.95 1
5 -15 4 22.56 14.38 1
-15 5 4 42.92 16.5 1
5 -15 -4 37.83 17.85 1
-5 -15 -4 39.95 15.8 1
15 -5 -4 4.15 13.67 1
-5 15 4 16.62 13.14 1
5 15 -6 115.47 78.41 1
15 -5 -6 30.69 23.01 1
5 -15 6 23.29 25.23 1
-15 5 6 6.5 38.32 1
5 15 6 36.28 18.73 1
-5 -15 -6 27.35 19.46 1
-5 15 6 23.34 17.75 1
-15 5 -6 34.4 19.33 1
15 5 6 25.71 18.36 1
5 -15 -6 15.02 17.79 1
15 -5 6 34.1 18.68 1
-5 15 -6 61.37 24.49 1
-15 -5 -6 49.84 23.21 1
-15 5 8 5.33 24.33 1
5 -15 -8 4 23.91 1
5 -15 8 10.47 43.83 1
-15 -5 -8 4 24.21 1
5 15 8 5.4 24.06 1
-15 5 -8 4.09 25.37 1
15 -5 -8 15.9 30.27 1
15 5 8 27.33 26.02 1
-5 15 -8 3.27 25.63 1
-5 -15 -8 0.1 30.9 1
-5 15 8 12.61 24.84 1
15 6 1 8.55 9.82 1
6 15 1 9.41 11.47 1
-15 -6 -1 18.32 12.24 1
-15 -6 1 22.01 22.06 1
15 6 -1 24.73 8.48 1
6 15 -1 13.23 7.1 1
-6 -15 1 8.77 5.6 1
-6 15 1 6.63 12.38 1
-15 6 -1 8.09 5.64 1
15 -6 1 5.84 7.71 1
-15 6 1 12.76 14.9 1
6 -15 -1 5.65 7.42 1
-6 15 -1 18.66 8.46 1
15 -6 -1 12.01 6.78 1
-6 -15 -1 19.37 18.93 1
6 -15 1 5.52 5.9 1
-15 -6 3 61.6 54.43 1
-15 6 -3 22.8 11.33 1
6 15 -3 7.32 22.82 1
15 -6 -3 14.25 11.9 1
6 -15 -3 30.42 16.34 1
6 -15 3 10.06 9.97 1
15 6 -3 5.35 9.84 1
15 -6 3 27.83 10.83 1
-6 15 -3 28.98 14.64 1
15 6 3 18.4 12.78 1
-15 6 3 7.16 14.43 1
-6 15 3 23.78 11.85 1
-6 -15 3 13.54 13.57 1
6 15 3 28.77 24.51 1
-6 -15 -3 23.48 15.06 1
-15 -6 -3 12.47 12.58 1
15 6 -5 8.16 19.61 1
6 15 -5 110.01 93.03 1
15 -6 -5 95.44 38.11 1
-6 15 -5 13.26 17.41 1
15 6 5 24.06 20.61 1
-15 6 -5 4.48 17.97 1
6 -15 5 9.02 16.95 1
6 -15 -5 18.56 20.43 1
6 15 5 10.79 16.73 1
15 -6 5 22.52 17.7 1
-15 -6 -5 8.59 17.34 1
-15 6 5 16.18 18.79 1
-6 15 5 2.56 16.24 1
-6 -15 -5 29.24 24.18 1
-6 -15 -7 18.15 19.42 1
6 -15 7 4.71 14.49 1
15 -6 -7 9.49 14.73 1
-15 6 7 5.64 12.14 1
15 -6 7 12.17 10.57 1
-6 15 7 9.28 9.68 1
-15 6 -7 2.87 10.04 1
6 15 7 3.97 20.08 1
-6 15 -7 2.23 6.36 1
6 -15 -7 9.25 5.82 1
-15 -6 -7 8.18 10.92 1
15 6 7 5.49 5.42 1
6 -15 -9 5.81 7.46 1
-15 6 9 32.8 15.27 1
-6 15 9 16.74 11.38 1
6 -15 9 15.74 22.91 1
-6 15 -9 18.13 11.16 1
-15 6 -9 14.41 6.58 1
15 -6 9 9 7.09 1
15 -6 -9 28.35 25.94 1
6 15 9 14.16 15.74 1
-15 -6 -9 11.74 7.4 1
-6 -15 -9 18.78 11.75 1
15 6 9 22.4 9.67 1
7 15 0 124.8 34.69 1
-15 -7 0 112.89 36.78 1
15 7 0 148.18 35.18 1
-15 7 0 88.32 31.99 1
15 -7 0 191.46 37.56 1
7 -15 0 148.35 31.48 1
-7 15 0 178.72 37.56 1
-7 -15 0 104.4 33.81 1
7 15 -2 121.74 34.31 1
-15 -7 -2 175.86 37.78 1
-7 -15 2 79.14 32.71 1
15 7 2 96.06 47.67 1
-7 -15 -2 117.96 29.55 1
-15 -7 2 140.04 32.41 1
15 -7 -2 178.46 32.66 1
15 -7 2 162.79 29.35 1
-7 15 -2 58.42 29.69 1
15 7 -2 159.71 42.32 1
-15 7 -2 50.5 27.48 1
7 15 2 149.55 32.8 1
7 -15 -2 126.63 30.29 1
-7 15 2 94.35 29.23 1
-15 7 2 45.38 27.89 1
7 15 -4 16.94 16.33 1
-15 7 4 37.74 17.27 1
-7 15 4 18.72 14.95 1
15 7 4 11.25 14.56 1
-7 -15 4 94.37 43.56 1
-15 7 -4 5.81 14.48 1
-15 -7 4 33.73 22.8 1
7 -15 -4 16.34 15.89 1
-15 -7 -4 7.62 19.46 1
15 7 -4 5.36 15.16 1
15 -7 -4 17.97 16.99 1
7 15 4 14.61 15.38 1
-7 -15 -4 30.31 19.06 1
7 -15 4 12.44 15.69 1
-7 15 -4 8.28 16.81 1
15 -7 4 7.22 15.81 1
-15 -7 6 18.48 20.53 1
15 7 6 12.12 13.96 1
7 15 -6 35.48 24.94 1
-7 15 -6 12.59 8.22 1
-15 7 6 26.08 39.79 1
15 -7 -6 6.4 21 1
7 -15 -6 5.89 12.3 1
-15 -7 -6 11.44 8.17 1
7 15 6 8.24 7.1 1
-15 7 -6 3.45 7.14 1
15 -7 6 0.43 16.15 1
7 -15 6 14.75 14.35 1
-7 -15 -6 4.55 7.58 1
-7 15 6 3.78 8.3 1
-7 15 8 64.08 28.58 1
-7 15 -8 29.92 38.75 1
15 -7 8 55.02 26.17 1
15 -7 -8 52.85 38.83 1
7 15 8 46.57 28.6 1
-15 7 8 30.75 29.69 1
7 -15 8 167.39 114.54 1
15 7 8 40.48 26.96 1
7 -15 -8 67.43 26.89 1
-15 -7 -8 95.34 29.54 1
-7 -15 -8 48.27 27.01 1
-15 7 -8 39.1 25.89 1
15 8 -1 76.05 30.51 1
15 -8 -1 36.05 29.23 1
-15 8 -1 65.99 28.83 1
-15 -8 1 127.43 37.67 1
-8 15 -1 67.86 30.2 1
-15 -8 -1 108.87 44.57 1
8 15 1 57.17 33.7 1
-8 -15 1 150.61 34.22 1
15 -8 1 92.43 30.75 1
8 -15 -1 57.85 31.08 1
-15 8 1 126.03 29.99 1
-8 -15 -1 172.11 35.14 1
8 -15 1 140.14 30.69 1
15 8 1 138.59 47.48 1
-8 15 1 84.8 29.78 1
15 8 3 83.04 57.49 1
15 8 -3 40.22 32.32 1
8 15 -3 44 19.13 1
15 -8 3 46.33 15.63 1
8 -15 3 35.18 15.21 1
-15 -8 -3 79.93 29.12 1
-15 8 3 21.48 13.3 1
15 -8 -3 28.91 14.84 1
8 15 3 64.07 16.22 1
8 -15 -3 32.71 16.56 1
-15 8 -3 35.96 16.29 1
-8 15 -3 38.88 14.43 1
-15 -8 3 49.3 20.1 1
-8 15 3 23.93 14.71 1
-8 -15 -3 52.47 18.12 1
-8 -15 3 22.92 29.22 1
-8 15 5 51.62 15.57 1
8 15 -5 53.35 25 1
-15 -8 -5 29.83 12.01 1
-8 -15 5 13.1 11.06 1
-15 8 5 11.67 11.43 1
8 -15 5 23.37 10.69 1
15 -8 5 50.27 14.89 1
-15 -8 5 55.55 26.57 1
-8 -15 -5 6.17 11.53 1
15 -8 -5 13.56 59.11 1
-8 15 -5 28.31 14.41 1
8 15 5 20.77 13.13 1
15 8 5 34.68 18.48 1
-15 8 -5 34.1 14.73 1
8 15 -7 112.79 58.52 1
-15 8 -7 21.09 20.62 1
-8 15 7 8.53 20.9 1
15 8 7 24.48 22.03 1
-15 8 7 54.02 23.08 1
8 -15 7 53.99 29.45 1
15 -8 7 27.03 21.41 1
8 -15 -7 46.43 23.88 1
15 -8 -7 45.25 26.02 1
-15 -8 -7 26.28 21.09 1
-8 -15 -7 7.9 24.11 1
8 15 7 68.76 22.34 1
9 15 0 5.07 4.84 1
-9 -15 0 6.5 34.7 1
-9 15 0 8.18 4.53 1
15 9 0 6.92 8.51 1
-15 -9 0 4.59 9.28 1
-15 9 0 7.13 4.69 1
15 -9 0 1.32 3.27 1
9 -15 0 6.87 4.91 1
15 9 -2 42.33 16.35 1
15 9 2 23.03 23.23 1
9 15 -2 13.54 10.54 1
-9 -15 2 27.95 10.17 1
-15 -9 2 26.45 10.15 1
-9 -15 -2 6.28 7.53 1
-15 9 2 41.21 13.02 1
15 -9 -2 26.92 8.49 1
-9 15 -2 44.32 9.8 1
-15 -9 -2 30.75 12.37 1
9 -15 2 10.77 7.72 1
-15 9 -2 18.75 8.54 1
9 -15 -2 7.98 12.5 1
15 -9 2 23.63 9.34 1
9 15 2 14.81 81.22 1
-9 15 2 23.69 9.61 1
9 15 -4 7.5 12.39 1
-9 -15 4 12.78 17.99 1
-9 -15 -4 5.03 11.52 1
-15 -9 -4 14.89 18.15 1
15 -9 -4 1.99 11.61 1
15 9 -4 63.14 34.08 1
-9 15 4 4.39 11.16 1
9 -15 -4 7.57 10.61 1
-15 -9 4 26.25 16.49 1
9 -15 4 11.72 10.68 1
15 -9 4 6.54 10.17 1
-9 15 -4 16.97 10.87 1
9 15 4 15.13 13.55 1
-15 9 -4 10.3 16.37 1
15 9 4 10.09 15.45 1
-15 9 4 14.89 12.68 1
15 9 -6 4.68 20 1
9 15 -6 12.74 16.82 1
-15 -9 6 21.21 17.46 1
15 9 6 37.42 13.87 1
15 -9 6 12.38 11.37 1
-15 9 6 53.16 15.92 1
9 -15 -6 21.75 11.24 1
-15 -9 -6 17.74 11.99 1
-9 -15 -6 18.29 11.03 1
9 -15 6 11.78 36.65 1
15 -9 -6 9.6 11.53 1
-15 9 -6 7.47 9.74 1
9 15 6 28.02 13.09 1
-9 15 -6 6.22 11.91 1
-9 15 6 15.17 10.46 1
10 15 1 38.12 20.72 1
-10 15 -1 37.33 18.23 1
10 15 -1 55.2 22.99 1
-15 -10 1 66.27 21.39 1
-15 -10 -1 67.73 21.58 1
15 10 1 31.64 19.09 1
15 10 -1 38.53 18.52 1
-10 -15 1 116.23 91.68 1
-10 -15 -1 44.97 22.43 1
15 -10 -1 59.83 20.21 1
-10 15 1 60.36 19.62 1
-15 10 1 51.08 20.69 1
-15 10 -1 23.57 18.02 1
10 -15 1 52.07 19.88 1
10 -15 -1 35.31 18.29 1
15 -10 1 46.51 19.27 1
-10 -15 -3 3.72 8.35 1
15 10 -3 19.52 10.42 1
-15 -10 -3 12.07 8.74 1
-10 15 -3 4.11 6.92 1
15 -10 -3 4.64 5.97 1
10 -15 -3 7.48 5.18 1
-15 10 3 7.93 6.68 1
10 15 -3 4.3 4.46 1
10 -15 3 10.64 5.66 1
-10 -15 3 1.58 4.87 1
-15 -10 3 3.75 10.32 1
-15 10 -3 5.07 5.94 1
15 -10 3 1.23 5.55 1
-10 15 3 3.78 5.28 1
15 10 3 0.13 7.26 1
-15 -10 5 6.75 9.66 1
-10 -15 5 45.65 19.68 1
-10 15 5 9.32 9.89 1
-15 10 -5 19.73 11.95 1
15 10 5 6.54 12.66 1
-15 10 5 9.26 8.89 1
-10 15 -5 6.82 7.93 1
15 -10 5 13.56 9.47 1
-10 -15 -5 11.3 9.78 1
10 15 5 15.13 9.42 1
15 10 -5 30.68 18.3 1
10 -15 5 7.16 8.77 1
15 -10 -5 19.98 13.49 1
10 15 -5 1.95 11.13 1
-15 -10 -5 8.83 26.39 1
10 -15 -5 15.02 9.08 1
-11 -15 0 40.98 21.61 1
-15 -11 0 77.46 21.51 1
11 -15 0 62.17 14.36 1
-15 11 0 41.61 14.6 1
-11 15 0 81.87 15.19 1
15 -11 0 22.14 20.76 1
11 15 0 68.52 20.32 1
15 11 0 59.64 15.86 1
15 11 -2 4.95 8.12 1
-11 -15 -2 2.31 5.22 1
-15 -11 -2 2.29 6.47 1
11 15 2 19.94 19.98 1
15 -11 -2 5.03 5.98 1
-15 11 2 4.47 5.32 1
-15 -11 2 7.43 5.8 1
-11 15 -2 5.79 5.68 1
15 11 2 6.54 8.43 1
-11 15 2 3.81 7.69 1
11 -15 -2 5.69 6.1 1
-11 -15 2 8.81 11.63 1
11 -15 2 5.26 4.79 1
15 -11 2 1.75 7.47 1
-15 11 -2 10.74 6.41 1
16 0 0 105.13 22.47 1
-16 0 0 74.09 22.31 1
0 -16 0 122.27 20.85 1
0 16 0 112.34 23.58 1
16 0 -2 30.52 18.78 1
0 -16 2 66.86 14.41 1
-16 0 -2 54.85 13.03 1
16 0 2 13.49 32.61 1
0 16 2 39.62 11.52 1
0 16 -2 67.34 14.3 1
0 -16 -2 58.78 12.75 1
16 0 -4 39.23 18.47 1
-16 0 -4 11.95 12.89 1
-16 0 4 51.08 17.6 1
0 16 -4 30.65 21.96 1
0 16 4 16.81 9.64 1
16 0 4 31.65 10.96 1
0 -16 4 22.47 16 1
0 -16 -4 26.88 12.41 1
-16 0 6 13.44 47.54 1
16 0 -6 -0.69 15.91 1
0 -16 -6 23.02 9.68 1
0 -16 6 30.12 19.61 1
0 16 -6 47.59 29.5 1
0 16 6 22.6 10.11 1
-16 0 -6 12.83 8.22 1
16 0 6 33.04 10.3 1
0 16 -8 44.4 21.66 1
16 0 8 44.4 12.73 1
-16 0 -8 33.7 10.69 1
0 -16 -8 23.67 12.52 1
0 -16 8 48.2 14.04 1
0 16 8 53.16 14.85 1
16 -1 -1 8.15 7.64 1
16 1 -1 5.83 11.98 1
16 -1 1 6.52 6.24 1
1 16 -1 8.09 7 1
-16 -1 -1 9.06 10.46 1
1 16 1 13.66 7.99 1
-16 1 1 22.3 9.08 1
-1 -16 -1 8.74 5.93 1
-1 16 1 9.05 6.82 1
-1 -16 1 5.46 8.2 1
-16 -1 1 6.39 16.46 1
-16 1 -1 15.19 6.93 1
1 -16 -1 11.18 7.19 1
1 -16 1 4.39 5.58 1
-1 16 -1 23.18 6.54 1
16 1 1 9.21 10.91 1
16 1 -3 11.88 9.84 1
-1 -16 3 20.46 13.32 1
-16 -1 3 27.95 21.83 1
1 16 3 6.26 7.5 1
16 -1 -3 4.77 14.73 1
-1 -16 -3 11.71 7.88 1
-1 16 -3 11.19 8.47 1
16 -1 3 33.56 15.42 1
1 16 -3 18.37 24.07 1
-16 1 -3 7.07 6.55 1
-16 -1 -3 8.19 9.18 1
-16 1 3 14.54 8.16 1
16 1 3 12.78 7.14 1
-1 16 3 10.91 7.26 1
1 -16 -3 11.51 7.03 1
1 -16 3 11.54 8.31 1
16 -1 -5 3 39.28 1
-16 -1 5 38.35 21.3 1
-16 -1 -5 16.31 12.84 1
1 -16 5 9.66 12.21 1
-1 -16 5 5.61 13.03 1
1 16 5 18.17 12.49 1
-16 1 5 18.81 28.42 1
16 -1 5 2.94 13.05 1
-1 16 -5 20.96 14.41 1
1 16 -5 10.92 12.79 1
-16 1 -5 18.99 13.19 1
-1 16 5 9.9 12.56 1
16 1 5 29.41 14.9 1
1 -16 -5 22.46 12.23 1
16 1 -5 77.65 41.88 1
-1 -16 -5 9.41 12.32 1
16 1 7 9.7 8.06 1
-1 -16 7 3.03 11.53 1
-16 1 7 2.1 15.51 1
16 -1 7 3.59 7.21 1
1 -16 7 13.34 26.7 1
1 16 -7 27.17 49.22 1
-16 -1 -7 5.43 12.74 1
1 16 7 15.15 9.67 1
-16 1 -7 3.71 5.16 1
-1 16 7 2.93 6.26 1
-1 16 -7 4.64 5.3 1
1 -16 -7 18.14 9.3 1
-1 -16 -7 2.97 6.85 1
-1 -16 9 135.87 80.34 1
-1 16 -9 27.86 27.56 1
1 16 -9 17.16 29.32 1
16 -1 9 15.41 21.34 1
1 16 9 8.46 20.44 1
-16 -1 -9 10.72 23.59 1
1 -16 9 11.46 21.16 1
-16 1 -9 11.01 24.59 1
1 -16 -9 14.26 23.11 1
-1 16 9 12.92 20.54 1
16 1 9 9.54 20.64 1
-1 -16 -9 11.26 20.47 1
16 2 0 30.84 17.06 1
-16 2 0 22.24 11.58 1
-16 -2 0 12.98 14.07 1
2 16 0 29.18 11.07 1
-2 16 0 26.58 9.66 1
16 -2 0 20.19 10.25 1
-2 -16 0 54.81 17.99 1
2 -16 0 16.64 9.66 1
-2 -16 -2 8.93 9.43 1
2 16 -2 10.1 10.34 1
2 -16 2 12.99 10.81 1
-16 -2 2 4.05 10.99 1
16 -2 -2 7.36 9.61 1
-16 2 2 4.59 11.06 1
-2 -16 2 7.79 9.21 1
16 2 2 5.91 11.15 1
-16 2 -2 11.21 10.5 1
-2 16 2 9.13 9.79 1
2 16 2 10.27 11.23 1
2 -16 -2 4.83 8.99 1
-2 16 -2 4.31 10.08 1
16 2 -2 14.84 14.18 1
16 -2 2 7.59 10.78 1
-16 -2 -2 55.05 32.28 1
-2 -16 4 16.25 17.46 1
2 -16 -4 6.57 5.45 1
16 -2 4 6.23 5.81 1
2 16 -4 4.85 12.98 1
-16 -2 -4 17.59 11.59 1
-16 2 4 5.76 10.57 1
-16 -2 4 10.99 9.98 1
2 -16 4 5.41 6.47 1
2 16 4 12.34 8.89 1
-2 16 4 4.52 4.5 1
16 2 -4 1.52 8.66 1
-16 2 -4 8.27 7.08 1
-2 -16 -4 1.05 2.76 1
16 -2 -4 2.47 13.02 1
-2 16 -4 10.31 6 1
16 2 4 8.66 6.85 1
16 2 -6 19.79 45.83 1
-16 -2 6 21.83 35.78 1
2 16 -6 23.8 17.04 1
16 2 6 15.29 10.93 1
16 -2 6 17.27 10.22 1
-2 16 -6 7.32 13.59 1
2 -16 6 5.36 8.44 1
-2 16 6 9.36 8.91 1
2 -16 -6 10.81 8.7 1
16 -2 -6 4.42 17.69 1
-16 -2 -6 52.43 17.15 1
-2 -16 -6 3.48 8.5 1
-16 2 -6 14.08 14.95 1
-2 -16 6 24.21 37.48 1
2 16 6 9.36 10.12 1
-2 -16 8 39.86 29.66 1
2 -16 8 18.2 10.22 1
2 16 8 19.67 10.99 1
2 16 -8 29.43 23.2 1
16 2 8 15.81 8.39 1
16 -2 8 27.44 9.78 1
-2 16 8 25.4 9.76 1
-2 16 -8 18.12 14.23 1
-16 -2 -8 25.65 9.41 1
-16 2 -8 18.83 8.21 1
2 -16 -8 20.22 9.93 1
-2 -16 -8 27.95 9.72 1
16 3 -1 7.34 4.69 1
-16 -3 1 16.79 12.3 1
-16 -3 -1 3.06 5.13 1
16 3 1 10.42 13.89 1
16 -3 -1 7.3 8.28 1
-3 -16 -1 9.19 4.52 1
-16 3 1 13.29 14.18 1
-16 3 -1 6.65 5.49 1
3 16 -1 11.72 11.52 1
3 16 1 7.64 5.4 1
3 -16 -1 9.54 5.86 1
16 -3 1 5.86 6.8 1
-3 -16 1 2.83 4.75 1
3 -16 1 13.08 4.92 1
-3 16 1 4.67 4.33 1
-3 16 -1 5.97 4.79 1
3 16 -3 7.73 8.59 1
16 -3 3 17.14 9.37 1
-16 -3 -3 9.94 7.23 1
16 -3 -3 7.65 7.68 1
16 3 -3 6.34 10.79 1
-3 16 -3 27.68 18.1 1
-16 3 3 17.12 9.17 1
-3 16 3 4.84 5.69 1
-3 -16 -3 13.78 9.55 1
-3 -16 3 8.06 6.93 1
-16 -3 3 8.73 9.69 1
3 16 3 9.92 7.93 1
3 -16 -3 10.12 6.99 1
3 -16 3 13.54 7.04 1
16 3 3 2.17 5.71 1
-16 3 -3 8.75 6.27 1
3 16 -5 21.69 60.66 1
-16 -3 5 13.47 28.55 1
16 3 -5 12.53 13.96 1
-3 -16 5 11.62 18.51 1
16 3 5 13.98 6.13 1
16 -3 -5 4.68 26.66 1
-16 3 5 9.2 12.08 1
-3 16 -5 8.63 7.59 1
3 -16 5 11 16.38 1
-16 3 -5 8.83 6.5 1
-3 -16 -5 8.45 9.04 1
3 16 5 5.18 7.84 1
-16 -3 -5 11.84 7.91 1
-3 16 5 9.39 7.07 1
16 -3 5 4.68 5.47 1
3 -16 -5 21.3 11.38 1
-3 -16 7 7.37 38.9 1
-16 -3 7 43.65 65.13 1
3 -16 7 12.25 16.64 1
-16 3 7 33.75 123.65 1
3 16 7 14.87 7.97 1
-3 16 7 13.39 9.19 1
-16 -3 -7 20.73 8.53 1
3 -16 -7 10.92 12.28 1
16 3 7 12.98 14.01 1
16 -3 7 12.24 9.28 1
-3 16 -7 8.64 11.07 1
-3 -16 -7 20.89 8.15 1
-16 3 -7 22.67 10.07 1
-3 16 -9 26.11 12.06 1
16 -3 9 5.7 6.69 1
-3 -16 9 1.36 40.72 1
-16 3 -9 10.79 8.82 1
3 -16 9 30.52 14.02 1
16 3 9 3.06 6.68 1
-3 -16 -9 4.49 7.69 1
3 -16 -9 3.09 5.88 1
3 16 9 1.91 7.45 1
-16 -3 -9 3.17 6.52 1
-3 16 9 10.02 6.83 1
16 4 0 5.07 21.54 1
4 16 0 30.11 25.52 1
16 -4 0 21.07 19.77 1
-4 16 0 13.33 18.51 1
-4 -16 0 119.68 118.24 1
-16 4 0 7.18 18.24 1
4 -16 0 11.83 18.08 1
16 4 -2 19.16 15.29 1
4 -16 2 15.01 10.55 1
-4 -16 2 6.26 7.99 1
4 16 -2 5.99 7.05 1
16 -4 2 3.89 7.68 1
-16 -4 -2 30.07 49.58 1
-16 4 -2 1.31 6.59 1
-4 16 2 8.51 6.38 1
-16 -4 2 2.28 8.8 1
-4 16 -2 12.9 7.4 1
16 4 2 1 11.89 1
4 16 2 3.94 8.27 1
4 -16 -2 7.39 6.12 1
-16 4 2 2.89 5.42 1
16 -4 -2 9.1 6.45 1
-4 -16 -2 11.21 8.67 1
16 4 -4 7.64 46.85 1
4 16 4 10.3 12.99 1
-4 -16 4 5.99 10.71 1
4 -16 4 3.07 5.94 1
16 -4 4 5.21 7.14 1
-16 4 4 6.09 9.39 1
-16 4 -4 6.38 6.5 1
4 16 -4 19.81 13.02 1
16 4 4 7.62 9.21 1
-4 16 -4 6.35 7.01 1
-4 -16 -4 11.98 10.59 1
-16 -4 4 0.93 6.6 1
-16 -4 -4 9.21 10.61 1
-4 16 4 4.62 6.02 1
4 -16 -4 6.43 6.76 1
16 -4 -4 9.94 8.99 1
-4 -16 6 28.38 17.54 1
4 16 -6 15.3 27.51 1
-4 16 -6 15.65 14.41 1
-16 4 6 7.28 7.69 1
16 4 6 12.75 7.38 1
4 16 6 7 7.19 1
16 -4 -6 37.56 28.88 1
4 -16 -6 9.07 10.01 1
-4 16 6 15.45 6.98 1
16 -4 6 20.39 14.5 1
-4 -16 -6 24.43 9.74 1
-16 4 -6 5.39 7.95 1
4 -16 6 9.34 8.62 1
-16 -4 -6 4.87 8.09 1
-4 -16 8 21.5 15.27 1
-4 -16 -8 2.43 12.59 1
-4 16 -8 5.57 10.42 1
16 -4 -8 6.68 31.7 1
16 -4 8 17.04 12.26 1
4 -16 8 20.62 51.5 1
16 4 8 4.94 5.24 1
-16 4 8 6.44 41.71 1
-4 16 8 8.39 10.06 1
4 16 8 3.8 7 1
-16 4 -8 7.61 6.27 1
4 -16 -8 7.42 16.66 1
-16 -4 -8 4.51 5.28 1
-16 -5 1 4.63 14.97 1
-16 -5 -1 8.06 14.58 1
16 5 1 4.95 19.28 1
16 -5 -1 4.21 13.52 1
-5 16 1 22.16 14.25 1
5 16 -1 76.4 36.39 1
-5 16 -1 11.28 12.49 1
16 -5 1 3.56 11.94 1
5 -16 -1 5.65 11.54 1
-16 5 1 7.41 12.21 1
16 5 -1 6.93 11.76 1
5 16 1 2.51 13.06 1
-5 -16 -1 15.95 12.34 1
5 -16 1 12.91 12.6 1
-16 5 -1 14.34 13.06 1
-5 -16 1 15.15 13.16 1
16 5 3 8.67 9.91 1
-16 -5 3 2.38 8.83 1
5 16 3 9.59 11.27 1
5 -16 -3 7.64 8.35 1
16 5 -3 1.94 6.56 1
-16 -5 -3 6.46 13.74 1
-5 -16 3 1.35 13.99 1
-5 16 3 6.92 5.8 1
-5 16 -3 7.63 6.05 1
5 16 -3 4.04 17.47 1
-16 5 3 14.71 7.63 1
16 -5 3 13.81 7.19 1
5 -16 3 9.63 9.6 1
-16 5 -3 5.53 6.6 1
-5 -16 -3 25.98 10.63 1
16 -5 -3 14.26 8.4 1
16 5 5 133.93 42.23 1
-5 -16 5 28.06 27.51 1
-16 -5 5 28.29 22 1
-5 16 -5 62.62 29.07 1
-16 5 5 20.52 21.5 1
5 16 -5 35.2 30.93 1
16 -5 -5 24.72 20.52 1
-16 5 -5 48.12 21.78 1
5 16 5 47.94 23.98 1
16 -5 5 80.81 27.39 1
-5 16 5 74.12 22.01 1
-5 -16 -5 49.87 27.22 1
-16 -5 -5 72.59 22.01 1
5 -16 5 64.07 21.65 1
5 -16 -5 36.98 20.67 1
-16 -5 7 28.93 26.49 1
-5 -16 7 6.83 11.04 1
-16 -5 -7 8.58 7.51 1
-5 16 -7 7.53 7.62 1
5 -16 -7 3 6.63 1
5 -16 7 35.86 16.16 1
5 16 7 11.23 8.83 1
16 -5 -7 10.66 13.05 1
16 5 7 10.11 6.92 1
-5 -16 -7 14.28 7.73 1
-5 16 7 8.88 6.64 1
-16 5 -7 8.13 6.36 1
16 -5 7 5.68 7.07 1
-6 -16 0 23.47 9.1 1
6 16 0 17.04 11.6 1
6 -16 0 15.06 7.69 1
16 6 0 39.33 17.42 1
-16 6 0 46.27 15.76 1
16 -6 0 14.87 9.14 1
-16 -6 0 11.21 13.76 1
-6 16 0 25.16 9.5 1
-6 16 2 7.36 8.67 1
6 16 -2 14.15 10.31 1
-16 -6 -2 22.83 8.34 1
16 6 -2 33.47 15.45 1
6 16 2 3.1 8.4 1
-6 -16 2 21.44 14.05 1
6 -16 -2 18.66 11.03 1
-6 16 -2 13.26 6.87 1
16 -6 -2 6.65 8.08 1
-16 6 2 16.95 8.6 1
-16 -6 2 28.11 11.09 1
-6 -16 -2 18.14 8.7 1
6 -16 2 37.4 10.66 1
16 6 2 6.53 20.98 1
-16 6 -2 18.48 8.28 1
16 -6 2 11.23 7.63 1
16 6 4 0.13 15.94 1
6 16 -4 31.56 51.55 1
6 -16 4 7.76 7.83 1
-6 -16 4 19.57 17.44 1
-16 6 -4 5.62 10.32 1
16 -6 4 13.55 12.06 1
-6 16 -4 18 8.03 1
-16 -6 -4 16.17 9.51 1
16 6 -4 3.08 7.63 1
-6 -16 -4 12.08 8.26 1
-16 6 4 6.68 7.2 1
16 -6 -4 5.55 8.93 1
-6 16 4 17.25 9.69 1
-16 -6 4 13.62 20.37 1
6 16 4 9.66 6.53 1
6 -16 -4 15.89 6.97 1
6 16 -6 3.2 11.43 1
-16 6 6 62.2 36.36 1
16 -6 -6 4.36 14.31 1
-6 -16 -6 1.75 10.31 1
-6 16 -6 2.19 12.49 1
16 6 6 3.03 16.09 1
6 -16 6 8.48 13.27 1
6 -16 -6 4.31 9.94 1
-16 -6 6 4.47 17.52 1
-16 -6 -6 4.35 10.55 1
6 16 6 7.88 11.85 1
-6 16 6 2.85 10.56 1
16 -6 6 2.44 9.77 1
-6 -16 6 1.37 12.37 1
-16 6 -6 6.04 10.38 1
16 7 -1 6.53 4.9 1
-16 7 -1 4.34 4.85 1
16 -7 1 4.3 5.02 1
-16 -7 1 15 11.51 1
7 16 1 4.72 4.49 1
-16 -7 -1 12.62 9.12 1
7 16 -1 0.3 4.49 1
-7 -16 1 2.29 10.59 1
-7 16 -1 3.76 4.81 1
-16 7 1 5.38 9.18 1
16 7 1 11.26 11.79 1
-7 -16 -1 5.16 7.32 1
7 -16 1 5.02 4.52 1
-7 16 1 2.3 5.94 1
7 -16 -1 3.71 3.56 1
16 -7 -1 1.78 5.7 1
-16 7 -3 8.8 7.14 1
7 16 -3 18.92 28.23 1
16 7 3 6.29 8.77 1
7 16 3 12.34 7.82 1
-7 16 3 7.01 5.52 1
16 7 -3 6.42 9.9 1
-7 -16 -3 3.93 9.24 1
-7 -16 3 12.44 9.15 1
7 -16 3 23.14 9.32 1
16 -7 -3 11.41 5.48 1
7 -16 -3 23.64 11.45 1
-7 16 -3 19.17 10.57 1
-16 7 3 8.92 6.6 1
-16 -7 3 5.32 20.12 1
16 -7 3 20.4 8.55 1
16 7 -5 4.69 8.95 1
7 16 -5 5.8 8.97 1
-16 -7 5 10.68 18.39 1
7 16 5 16.88 15.95 1
16 7 5 4.48 9.19 1
-7 -16 -5 7.63 8.49 1
-16 7 -5 5.68 7.94 1
7 -16 5 2.12 5.91 1
-7 -16 5 11.3 14.78 1
-16 7 5 17.46 12.51 1
-7 16 5 8.65 6.67 1
16 -7 -5 35.74 38.83 1
16 -7 5 10.08 9.06 1
7 -16 -5 17.1 7.04 1
-7 16 -5 5.05 6.43 1
8 16 0 23.18 33.82 1
-16 -8 0 33.49 15.75 1
-8 -16 0 53.57 33.72 1
16 -8 0 23.51 9.52 1
-16 8 0 37.3 11.89 1
16 8 0 42.08 16 1
-8 16 0 32.69 10.41 1
8 -16 0 31.07 12.24 1
8 16 2 62.53 21.56 1
16 8 2 19.54 28.64 1
8 -16 -2 36.41 12.76 1
-16 -8 -2 31.03 16.05 1
-8 16 -2 34.32 11.22 1
-16 8 2 22.93 11.73 1
16 -8 -2 25.52 14.96 1
16 -8 2 34.86 12.97 1
-8 -16 2 35.62 14.99 1
-8 -16 -2 15.17 15.62 1
8 16 -2 23.75 14.71 1
8 -16 2 15.68 11.73 1
16 8 -2 35.32 35.93 1
-16 8 -2 26.95 14.21 1
-16 -8 2 59.11 38.09 1
-8 16 2 32.06 11.91 1
16 -8 4 6.99 9.34 1
-16 8 -4 0.58 5.38 1
16 8 4 20.8 35.02 1
-16 -8 -4 4.43 15.66 1
-16 -8 4 6.71 9.15 1
-8 16 4 4.1 7.17 1
16 8 -4 13.9 68.86 1
-16 8 4 6 7.1 1
8 -16 -4 2.15 6.48 1
-8 -16 -4 15.34 19.79 1
-8 16 -4 4.79 6.27 1
16 -8 -4 6.51 6.91 1
8 -16 4 12.58 9.36 1
8 16 4 16.07 10.96 1
-9 -16 1 73.37 35.4 1
-9 -16 -1 15.94 13.41 1
16 9 1 32.71 29.9 1
9 16 1 21.71 14.28 1
9 16 -1 20.89 16.09 1
-9 16 -1 9.4 15.34 1
-16 -9 -1 6.42 14.17 1
16 -9 -1 9.09 12.93 1
16 -9 1 9.62 13.08 1
9 -16 -1 7.25 11.77 1
16 9 -1 4.02 16.5 1
-16 9 -1 12.48 12.46 1
-16 9 1 12.98 12.05 1
9 -16 1 15.03 12.6 1
-9 16 1 13.7 13 1
-16 -9 1 14.77 13.61 1
-16 -9 3 24.31 11.24 1
-16 -9 -3 30.18 19.75 1
9 16 -3 11.1 6.81 1
-9 -16 3 17.04 12.74 1
-9 -16 -3 11.22 15.28 1
-16 9 -3 29.27 9.06 1
9 16 3 14.54 9.19 1
16 -9 -3 6.4 9.65 1
9 -16 3 21.32 6.5 1
-9 16 -3 21.5 7.5 1
16 9 3 13.3 9.97 1
9 -16 -3 14.56 7.41 1
-9 16 3 14.94 7.13 1
16 9 -3 16.26 13.49 1
16 -9 3 9.97 6.25 1
-16 9 3 13.12 9.05 1
17 0 1 14.71 13.53 1
17 0 -1 17.05 11.83 1
0 -17 -1 14.58 7.25 1
0 -17 1 30.64 14.2 1
0 17 1 32.67 10.88 1
-17 0 -1 15.91 12.14 1
0 17 -1 23.16 9.39 1
17 0 -3 8.75 10.63 1
17 0 3 12.34 10.79 1
-17 0 3 -1.79 24.65 1
0 -17 -3 5.69 4.71 1
-17 0 -3 15.74 7.57 1
0 -17 3 11.19 7.34 1
0 17 -3 4.88 4.38 1
0 17 3 3.11 4.85 1
-17 0 5 30.07 18.09 1
0 17 -5 24.64 17.58 1
0 -17 -5 8.55 7.55 1
-17 0 -5 13.55 9.38 1
17 0 5 8.11 7.16 1
0 17 5 13.45 6.47 1
0 -17 5 23.86 7.86 1
-17 0 7 264.96 107.02 1
17 0 -7 140.99 72.27 1
-17 0 -7 6.01 39.42 1
0 -17 7 75.94 58.62 1
0 17 -7 94.75 58.87 1
17 0 7 25.23 39.51 1
0 -17 -7 8.25 38.82 1
0 17 7 14.88 39.19 1
1 17 0 27.1 12.57 1
17 -1 0 44.24 21.88 1
-17 1 0 32.21 15.26 1
-1 -17 0 22.87 11.86 1
-1 17 0 11.35 11.12 1
17 1 0 22.61 13.92 1
-17 -1 0 66.25 35.18 1
1 -17 0 19.56 12.36 1
-17 1 2 43.41 9.08 1
1 17 -2 17.84 9.34 1
-1 17 -2 14.38 8.04 1
17 1 2 22.16 11.61 1
17 -1 2 24.89 9.48 1
17 1 -2 38.82 15.56 1
1 -17 2 14.6 11.15 1
-1 17 2 13.91 9.65 1
-1 -17 2 12.07 8.22 1
17 -1 -2 30.43 16.18 1
1 -17 -2 16.35 8.33 1
-17 -1 2 26.17 18.01 1
-17 1 -2 10.85 13.64 1
-1 -17 -2 22.14 8.72 1
1 17 2 33.84 8.85 1
-17 -1 -2 30.93 11.55 1
17 -1 -4 51.53 71.85 1
-17 1 4 16.19 12.58 1
1 17 -4 21.02 25.49 1
-17 -1 4 44.81 31.69 1
1 17 4 31.61 12.4 1
-17 -1 -4 36.45 10.76 1
17 1 4 2.24 10.2 1
-1 -17 4 20.49 10.38 1
17 -1 4 30.96 12.89 1
-1 17 -4 17.39 9.51 1
1 -17 4 12.4 10.2 1
17 1 -4 26.39 9.6 1
-1 17 4 20.45 9.2 1
-17 1 -4 10.36 8.39 1
-1 -17 -4 23.15 10.75 1
1 -17 -4 22.15 9.59 1
-17 1 6 94.64 75.53 1
1 -17 6 76.83 29.64 1
-1 -17 6 14.09 20.28 1
17 -1 6 32.4 19.16 1
1 17 -6 64.91 23.39 1
1 -17 -6 49.46 19.36 1
-1 17 6 28.11 18.75 1
-17 -1 6 122.34 87.78 1
-1 17 -6 73.13 31.52 1
-17 -1 -6 33.68 20.84 1
17 1 6 13.28 19.66 1
-1 -17 -6 25.41 19.44 1
-17 1 -6 9.48 18.66 1
1 17 6 77.15 21.95 1
-17 -2 -1 9.79 8.68 1
17 -2 -1 12.42 11.63 1
-2 17 1 8.08 5.14 1
2 17 1 2.81 4.76 1
-17 -2 1 5.79 14.43 1
-17 2 1 7.07 5.37 1
-2 -17 -1 13.03 6.34 1
2 17 -1 19.21 22.06 1
17 -2 1 8.39 6.18 1
17 2 1 1.01 8.85 1
-17 2 -1 20.82 14.3 1
-2 -17 1 8.11 15.98 1
-2 17 -1 17.52 10.59 1
2 -17 1 15.77 6.69 1
17 2 -1 8.12 5.94 1
2 -17 -1 7.52 8.42 1
17 2 -3 2.74 15.82 1
-17 -2 3 3.99 8.55 1
-2 -17 3 8.53 8.15 1
-2 17 3 4.22 3.78 1
2 -17 3 2.72 6.15 1
-17 -2 -3 -0.14 6.82 1
-17 2 -3 3.1 5.28 1
17 -2 3 8.79 5.09 1
-17 2 3 9.53 14.24 1
2 17 -3 2.82 3.97 1
-2 17 -3 11.12 5.85 1
2 17 3 11.46 7.48 1
-2 -17 -3 9.36 6.87 1
17 2 3 2.53 4.95 1
17 -2 -3 5.21 11.14 1
2 -17 -3 4.59 3.42 1
17 -2 -5 20.92 33.09 1
17 2 -5 53.53 42.29 1
-17 -2 5 22.41 29.15 1
-2 17 -5 15.08 14.41 1
-2 -17 5 10.06 13.89 1
2 17 5 21.45 13.63 1
-17 2 -5 13.02 14.22 1
17 2 5 24.9 15.19 1
2 17 -5 13.69 13.69 1
17 -2 5 30.16 19.05 1
-2 17 5 17.59 14.04 1
-2 -17 -5 25.62 15.58 1
2 -17 5 16.98 13.29 1
-17 -2 -5 33.6 14.62 1
2 -17 -5 19.05 12.7 1
-17 2 7 8.51 29.05 1
17 -2 -7 2.99 36.46 1
-2 17 -7 75.63 35.71 1
-2 -17 -7 8.81 27.7 1
-17 2 -7 7.88 28.04 1
-2 -17 7 158.36 59.76 1
17 -2 7 16.05 28.22 1
-2 17 7 22.02 28.69 1
17 2 7 48.99 30.7 1
2 17 7 24.8 28.53 1
2 -17 7 59.81 29.7 1
2 -17 -7 8.02 27.9 1
-17 -2 -7 11.94 28.4 1
-17 -3 0 4.01 6.82 1
17 -3 0 13.23 6.87 1
17 3 0 5.69 14.81 1
-17 3 0 9.95 5.56 1
-3 -17 0 5.49 4.69 1
3 -17 0 6.3 3.92 1
-3 17 0 10.38 5.75 1
3 17 0 4.78 9.94 1
-3 -17 2 5.09 10.99 1
17 -3 2 8.14 6.1 1
-17 3 2 21.74 14.89 1
17 -3 -2 4.2 9.73 1
-17 3 -2 3.79 12.88 1
3 -17 2 8.06 4.57 1
17 3 -2 1.47 5.56 1
-17 -3 -2 23.17 17.86 1
3 17 -2 10.71 13.35 1
-3 17 2 9.12 6.42 1
3 17 2 16.09 11.08 1
-3 17 -2 5.93 5.9 1
-3 -17 -2 3.11 5.34 1
17 3 2 1.42 5.77 1
3 -17 -2 3.12 4.44 1
-17 -3 2 2.78 5.55 1
3 17 -4 4.34 6.83 1
-17 3 4 2.77 5 1
17 -3 -4 7.72 8.16 1
-3 -17 4 7.72 9.8 1
3 17 4 5.99 5.5 1
-17 3 -4 2.92 6.36 1
17 3 -4 6.25 21.68 1
17 3 4 8.1 6.33 1
-17 -3 4 10.67 21.26 1
3 -17 -4 2.51 5.94 1
-3 -17 -4 9.28 6.79 1
-17 -3 -4 10.69 7.09 1
-3 17 4 3.73 8.39 1
3 -17 4 8.91 4.29 1
-3 17 -4 7.84 4.9 1
17 -3 4 6.94 6.99 1
17 -3 -6 4.08 11.41 1
-3 -17 6 4.72 11.23 1
3 17 -6 5.82 8.72 1
3 -17 6 5.88 6.11 1
-17 -3 -6 26.06 9.84 1
-17 -3 6 9.01 37.47 1
3 17 6 7.19 7.43 1
-3 -17 -6 6.05 5.82 1
3 -17 -6 15.95 9.74 1
-17 3 -6 6.12 8.76 1
17 -3 6 10.22 7.9 1
17 3 6 12.55 9.03 1
-3 17 6 20.95 8.05 1
-3 17 -6 19.3 11.3 1
4 17 1 25.84 19.55 1
-17 4 1 43.13 14.82 1
4 17 -1 32.7 17.37 1
-17 -4 1 12.32 19.99 1
17 4 -1 17.04 15.54 1
-17 4 -1 27.73 15.31 1
17 4 1 25.73 32.79 1
17 -4 -1 27.56 13.22 1
-4 -17 -1 82.26 25.14 1
-17 -4 -1 14.76 18.85 1
4 -17 -1 21.05 13.96 1
4 -17 1 36.22 14.37 1
-4 17 -1 30.24 14.47 1
-4 17 1 17.39 13.5 1
17 -4 1 17.61 13.42 1
-4 -17 1 25.01 16.39 1
4 17 -3 7.91 5.32 1
-4 17 -3 9.35 7.67 1
17 4 3 16.27 10.53 1
4 -17 3 17.33 10.42 1
17 4 -3 9.03 9.48 1
4 17 3 5.47 4.91 1
-17 -4 -3 6.46 18.07 1
-4 17 3 7.3 3.14 1
-17 4 -3 5.71 8.84 1
17 -4 -3 6.56 6.57 1
-17 4 3 7.18 10.1 1
-4 -17 3 8.65 24.35 1
-17 -4 3 5.32 13.06 1
-4 -17 -3 11.88 7.35 1
4 -17 -3 7.03 4.65 1
17 -4 3 13.21 9.91 1
-4 -17 5 13.85 10.3 1
-17 -4 5 25.89 10.89 1
-17 4 -5 22.19 9.81 1
17 -4 5 5.81 7.78 1
4 17 -5 1.12 18.62 1
4 -17 -5 26.57 9.07 1
17 -4 -5 19.92 10.85 1
-4 17 5 8.17 7.4 1
17 4 5 15.75 8.42 1
-4 17 -5 18.44 9.38 1
-4 -17 -5 19.75 9.91 1
-17 -4 -5 19.7 9.15 1
-17 4 5 21.25 23.63 1
4 -17 5 41.2 11.6 1
4 17 5 30 11.68 1
5 17 0 5.58 5.27 1
17 -5 0 13.09 6.15 1
-17 5 0 3.83 3.87 1
-5 -17 0 1.79 4.53 1
5 -17 0 11.66 7.26 1
17 5 0 2.22 4.07 1
-5 17 0 4.85 4.98 1
17 5 -2 5.54 19.35 1
-17 -5 2 3.33 9.35 1
-17 5 -2 23.09 9.57 1
5 17 -2 10.72 6.49 1
17 -5 -2 21.53 9.11 1
5 -17 2 16.06 7.56 1
-17 -5 -2 18.18 33.41 1
17 5 2 17.98 10.86 1
17 -5 2 5.41 5.26 1
-5 17 2 12.32 10.11 1
5 -17 -2 8.5 6.82 1
5 17 2 10.97 10.45 1
-5 -17 -2 13.15 9.57 1
-5 -17 2 6.96 8.77 1
-5 17 -2 27.65 12.89 1
-17 5 2 8.64 7.53 1
17 5 -4 5.04 14.6 1
17 -5 -4 14.08 20.27 1
17 5 4 80.53 37.43 1
-5 -17 4 27.71 20.48 1
5 -17 4 3.61 14.63 1
5 17 4 15.49 15.72 1
-5 17 -4 19.86 14.61 1
5 -17 -4 87.39 34.32 1
17 -5 4 34.03 15.51 1
-17 -5 -4 5.9 14.17 1
-17 5 -4 10.64 14.24 1
-5 -17 -4 15.6 14.76 1
-17 5 4 10.18 15.04 1
5 17 -4 5.44 20.92 1
-5 17 4 8.35 14.13 1
-17 -5 4 0.81 15.11 1
17 5 -6 4.13 9.08 1
5 17 -6 14.69 23.82 1
17 -5 -6 16.42 15.24 1
17 -5 6 6.24 8.29 1
5 17 6 9.8 13.64 1
-17 -5 -6 5.64 5.3 1
-5 17 6 11.65 9.63 1
-5 -17 -6 9.67 8.53 1
-17 5 -6 9.57 5.66 1
5 -17 -6 5.32 7.83 1
-5 -17 6 8.05 10.66 1
17 5 6 6.91 5.44 1
-5 17 -6 3.23 4.23 1
5 -17 6 4.5 20.25 1
-17 5 6 9.44 6.53 1
-17 -6 1 43.09 25.56 1
-17 6 -1 81.99 27.84 1
6 17 1 125.87 55.29 1
-6 -17 -1 23.04 26.93 1
17 6 1 31.55 25.4 1
17 -6 1 41.15 24.9 1
-6 -17 1 36.66 26.38 1
-17 6 1 37.37 26.67 1
17 6 -1 18.69 24.12 1
-6 17 -1 57.08 26.64 1
17 -6 -1 45.14 24.25 1
6 17 -1 76.5 29.69 1
6 -17 -1 50 28.22 1
6 -17 1 38.49 24.12 1
-6 17 1 28.45 24 1
6 17 -3 68.8 34.86 1
-6 -17 3 30.55 25.84 1
17 6 3 60.67 31.37 1
-6 17 3 26.78 25.62 1
17 6 -3 38.53 26 1
17 -6 -3 68.68 29.19 1
6 17 3 22.24 29.18 1
6 -17 3 19.98 24.82 1
17 -6 3 29.09 24.86 1
6 -17 -3 24.14 24.9 1
-6 -17 -3 38.24 25.85 1
-17 6 -3 42.19 25.5 1
-6 17 -3 42.89 27.1 1
-17 6 3 38.39 25.86 1
-17 -6 -3 29.3 26.59 1
17 -6 -5 8.55 8.16 1
6 -17 5 6.63 9.53 1
17 -6 5 9.86 11.31 1
-6 17 -5 8.98 15.11 1
17 6 5 6.74 17.9 1
-6 -17 5 17.38 28.23 1
17 6 -5 18.73 30.79 1
6 17 5 13.61 11.07 1
-6 -17 -5 9.99 7.21 1
6 17 -5 4.27 15.66 1
-6 17 5 3.8 6.88 1
-17 -6 5 2.08 5.89 1
-17 6 -5 4.91 6.25 1
-17 -6 -5 9.66 9.24 1
-17 6 5 1.18 6.2 1
6 -17 -5 9.36 6.2 1
-17 -7 0 131.24 47.05 1
7 17 0 60.53 23.7 1
7 -17 0 37.17 20.3 1
17 -7 0 22.86 20.09 1
-7 17 0 53.46 23.8 1
-7 -17 0 60.12 21.95 1
-17 7 0 91.21 25.64 1
17 7 0 89.2 34.46 1
-17 -7 -2 49.54 38.68 1
17 7 -2 24.16 25.44 1
-7 -17 2 41.44 28.28 1
7 17 -2 57.41 27.09 1
-17 -7 2 12.24 23.36 1
7 -17 2 31.13 23.88 1
17 -7 -2 14.33 22.81 1
-7 17 -2 24.32 23.29 1
7 17 2 32.59 24.07 1
-7 17 2 26.77 24.65 1
-7 -17 -2 20.49 22.92 1
17 -7 2 44.82 26.49 1
-17 7 2 8.48 22.46 1
-17 7 -2 29.85 23.3 1
7 -17 -2 19.6 22.93 1
18 0 0 8.62 4.17 1
-18 0 0 6.51 6.64 1
0 18 0 7.34 5.25 1
0 -18 0 5.07 5.12 1
18 0 -2 1.2 12.89 1
18 0 2 24.47 22.13 1
0 18 -2 9.13 5.54 1
-18 0 -2 1.35 7.59 1
-18 0 2 1.29 28.03 1
0 -18 2 16.93 10.77 1
0 -18 -2 9.63 4.83 1
0 18 2 12.9 5.48 1
18 0 -4 5.71 6.74 1
18 0 4 11.06 7.41 1
-18 0 4 10.15 6.79 1
0 18 4 6.25 6.79 1
0 -18 -4 10.02 5.87 1
0 -18 4 26.83 10.6 1
-18 0 -4 9.66 6.3 1
0 18 -4 30.73 13.62 1
-18 -1 1 32.51 16.35 1
-18 1 1 43.87 23.57 1
18 1 -1 37.95 14.66 1
1 -18 -1 28.31 13.46 1
18 -1 -1 27.02 16.82 1
1 18 -1 80.87 22.41 1
-1 18 -1 31.62 14.55 1
1 18 1 25.2 12.89 1
-18 -1 -1 19.65 13.85 1
18 -1 1 42.79 20.18 1
-1 -18 -1 37.32 17.44 1
-1 18 1 21.78 15.13 1
1 -18 1 18.11 14.06 1
-1 -18 1 55.23 14.14 1
-18 1 -1 50.62 16.17 1
-18 1 3 43.66 19.81 1
-18 -1 3 38.31 16.96 1
18 1 -3 49.85 25.88 1
-1 -18 3 17.29 8.93 1
-1 -18 -3 33.92 10.06 1
18 1 3 29.12 12.19 1
-18 -1 -3 19.13 11.3 1
1 -18 3 7.66 8.93 1
-18 1 -3 21.63 14.22 1
18 -1 -3 29.06 10.86 1
1 18 -3 7.01 10.14 1
1 18 3 22.37 10.53 1
18 -1 3 27.09 9.56 1
-1 18 -3 15.06 10.32 1
1 -18 -3 16.32 9.84 1
-1 18 3 33.62 11.66 1
-18 1 5 39.33 22.68 1
-18 -1 5 15.4 29.82 1
18 1 5 2.2 6.77 1
1 -18 5 9.32 8.89 1
18 -1 -5 37.14 42.03 1
1 -18 -5 10.97 10.23 1
-18 1 -5 26.88 14.99 1
-1 -18 -5 13.77 6.8 1
-18 -1 -5 6.47 7.49 1
-1 -18 5 9.39 8.76 1
-1 18 5 14.68 9.38 1
18 -1 5 27.34 18.47 1
-1 18 -5 15.49 10.19 1
1 18 -5 7.15 25.04 1
1 18 5 26.6 10.98 1
18 2 0 11.9 12.05 1
18 -2 0 13.01 6.84 1
-18 -2 0 19.82 13.45 1
2 -18 0 17.38 7.51 1
-2 -18 0 17.89 6.52 1
-2 18 0 2.01 4.3 1
2 18 0 12.9 9.33 1
-18 2 0 7.67 8.18 1
-18 2 -2 6.08 6.8 1
18 2 2 6.74 6.46 1
-18 -2 -2 11.06 10.55 1
18 -2 2 5.28 5.94 1
2 18 -2 7.27 5.15 1
18 2 -2 15.15 7.36 1
18 -2 -2 8.37 9.35 1
-2 -18 -2 11.46 6.59 1
-18 2 2 2.49 6.81 1
2 -18 2 10.15 6.34 1
-2 -18 2 5.22 6.45 1
-2 18 2 10.84 6.63 1
2 18 2 3.08 6.32 1
2 -18 -2 3.62 5.09 1
-2 18 -2 11.02 7.16 1
-18 -2 2 2.44 4.74 1
18 -2 -4 1.87 11.52 1
2 18 -4 7.1 14.07 1
-18 -2 4 13.19 9.97 1
-2 -18 4 11.18 10.36 1
18 2 -4 3.98 9.58 1
-18 -2 -4 10.38 11.75 1
-18 2 -4 5.2 13.7 1
-2 18 4 18.44 11.27 1
2 -18 4 6.03 10.71 1
18 2 4 4.6 7.87 1
2 18 4 35.58 15.58 1
-2 18 -4 5.6 8.95 1
18 -2 4 6.76 12.82 1
-18 2 4 9.6 26.73 1
-2 -18 -4 14.98 8.46 1
18 -3 1 27.89 8.47 1
18 -3 -1 4.73 6.94 1
3 18 -1 4.78 17.11 1
18 3 -1 14.34 36.23 1
-18 3 -1 24.77 9.5 1
18 3 1 6.85 13.88 1
3 18 1 15.78 7.2 1
3 -18 1 8.11 8.16 1
-18 -3 1 4.44 5.89 1
-3 18 -1 14.71 10.38 1
-3 -18 1 5.35 7.67 1
-18 3 1 11.48 7.52 1
3 -18 -1 14.31 8.31 1
-3 18 1 2.58 6.68 1
-3 -18 -1 9.58 6.88 1
-18 -3 3 7.45 13.85 1
-3 18 -3 5.14 6.88 1
-18 3 3 6.26 7.65 1
3 18 -3 4.53 11.28 1
18 3 -3 0.92 16.13 1
3 -18 3 4.06 5.41 1
3 18 3 2.35 6.3 1
18 3 3 4.28 18.68 1
18 -3 3 11.53 15.31 1
-3 -18 -3 6.3 6.2 1
-3 -18 3 4.5 7.16 1
-18 3 -3 8.87 13.28 1
18 -3 -3 3.71 7.94 1
-18 -3 -3 30.17 12.74 1
3 -18 -3 5.15 6.52 1
-3 18 3 6.8 6.42 1
18 4 0 29.47 15.76 1
4 -18 0 17.74 12.98 1
-4 -18 0 72.78 38.84 1
4 18 0 18.71 15.44 1
-18 4 0 21.24 12.73 1
-18 -4 0 57.66 23.57 1
18 -4 0 12.01 13.4 1
-4 18 0 15.06 12.03 1
18 4 -2 8.89 33.51 1
4 -18 2 16.78 30.3 1
18 -4 2 15.79 30.26 1
18 4 2 28.95 31.76 1
4 18 -2 9.44 30.27 1
18 -4 -2 27.97 32.64 1
4 -18 -2 13.78 30.12 1
-4 18 -2 6.47 30.15 1
-18 4 -2 5.08 29.82 1
-18 4 2 14.24 29.95 1
4 18 2 111.62 44.28 1
-18 -4 2 41.7 35.8 1
-4 -18 -2 29.66 32.19 1
-4 18 2 23.11 30.23 1
-4 -18 2 27.43 31.11 1
5 18 1 4.33 10.79 1
-18 -5 -1 20.27 20.3 1
-5 -18 1 12.85 11.07 1
-18 5 -1 14.1 10.96 1
-18 -5 1 4.47 11.91 1
-5 -18 -1 62.59 22.23 1
18 -5 -1 24.39 11.71 1
5 18 -1 5.62 16.5 1
5 -18 -1 7.83 9.87 1
18 5 1 14.58 38.41 1
-18 5 1 11.8 11.13 1
18 5 -1 27.33 16.42 1
5 -18 1 14.74 11.64 1
18 -5 1 11.76 13.74 1
-5 18 -1 11.31 12.25 1
-5 18 1 19.09 11.14 1

_iucr_refine_instructions_details 
;
TITL s_final_20
    mil_125_001_sed_dists_final_20_shelx.res
    created by SHELXL-2018/3 at 16:47:01 on 23-Dec-2025
CELL 0.0335 18.7996 18.7996 18.4774 90 90 90
ZERR 8 0.0004 0.0004 0.0006 0 0 0
LATT 2
SYMM -X,-Y,+Z
SYMM -Y,+X,+Z
SYMM +Y,-X,+Z
SYMM -X,+Y,-Z
SYMM +X,-Y,-Z
SYMM +Y,+X,-Z
SYMM -Y,-X,-Z
NEUT
SFAC  C 0.136 0.373 0.548 3.281 1.227 13.046 0.597 41.02 0 0 0 0 0.75 12.011
SFAC  H 0.037 0.561 0.127 3.791 0.236 13.556 0.129 37.723 0 0 0 0 0.32 1.008
SFAC  O 0.143 0.305 0.51 2.268 0.937 8.262 0.392 25.665 0 0 0 0 0.63 15.999
SFAC  Ti 0.540 0.428 2.157 4.224 2.996 24.193 3.075 90.668 0 0 0 0 1.36 47.867
UNIT 96 48 72 16

EQIV $1 -0.5+Y,0.5+X,1.5-Z
EQIV $2 0.5-X,1.5-Y,1.5-Z
EQIV $3 1-Y,1-X,+Z
EQIV $4 +X,2-Y,1-Z
EQIV $5 1-X,2-Y,+Z
EQIV $6 1-X,+Y,1-Z
DFIX 1.5 C2B C1B C1A C2A
DFIX 1.39 0.01 C3A C3A_$1 C3A C2A C2A_$1 C3A_$2 C3A_$2 C3A_$3 C3A_$3 C2A =
 C2A C3A
SADI C3A C2A_$1 C3A_$1 C3A_$2 C2A_$1 C3A_$3 C3A_$2 C2A C3A_$3 C3A C2A C3A_$1
FLAT C3A C3A_$1 C2A_$1 C3A_$2 C3A_$3 C2A
DFIX 1.39 0.01 C3B C3B_$4 C3B_$4 C2B_$5 C2B C3B C3B_$5 C3B_$6 C3B_$6 C2B =
 C2B C3B
SADI C3B C2B_$5 C3B_$4 C3B_$5 C2B_$5 C3B_$6 C3B_$5 C2B C3B_$6 C3B C2B C3B_$4
FLAT C3B C3B_$4 C2B_$5 C3B_$5 C3B_$6 C2B

L.S. 50
PLAN  11
TEMP 20(2)
CONF
MORE -1
BOND $H
ABIN
fmap 2 53
acta
REM <olex2.extras>
REM <HklSrc "%.\\MIL_125_001_SED_dists_final_20_shelx.hkl">
REM </olex2.extras>

WGHT    0.200000
FVAR       0.57364
TI1   4    0.425686    0.702788    0.500000    10.50000    0.02584
C1A   1    0.303598    0.696402    0.614593    10.50000    0.03235
C1B   1    0.500000    0.847351    0.500000    10.25000    0.03453
O3    3    0.500000    0.693466    0.433096    10.50000    0.01861
O1B   3    0.440164    0.813235    0.500000    10.50000    0.04037
O1A   3    0.355290    0.731442    0.584091    11.00000    0.03577
C2B   1    0.500000    0.926623    0.500000    10.25000    0.04554
O2    3    0.387427    0.612573    0.500000    10.25000    0.02624
C2A   1    0.273148    0.726852    0.683151    10.50000    0.03826
C3B   1    0.564378    0.962984    0.500000    10.50000    0.04255
AFIX  43
H3B   2    0.613993    0.934025    0.500000    10.50000   -1.20000
AFIX   0
C3A   1    0.307005    0.783903    0.716207    11.00000    0.08900
AFIX  43
H3A   2    0.350942    0.810151    0.689660    11.00000   -1.20000
AFIX   0
HKLF 4


REM  s_final_20
REM wR2 = 0.4392, GooF = S = 1.754, Restrained GooF = 1.721 for all data
REM R1 = 0.1891 for 974 Fo > 4sig(Fo) and 0.1918 for all 1007 data
REM 33 parameters refined using 50 restraints

END  
     
WGHT      0.2000      0.0000 

REM Highest difference peak  0.227,  deepest hole -0.323,  1-sigma level  0.054
Q1    1   0.4382  0.8287  0.4380  11.00000  0.05    0.23
Q2    1   0.3470  0.8012  0.6187  11.00000  0.05    0.22
Q3    1   0.4081  0.5919  0.4576  10.50000  0.05    0.22
Q4    1   0.3865  0.7339  0.6347  11.00000  0.05    0.20
Q5    1   0.3935  0.7531  0.6258  11.00000  0.05    0.20
Q6    1   0.5000  0.8010  0.5000  10.25000  0.05    0.20
Q7    1   0.5755  0.9579  0.4392  11.00000  0.05    0.19
Q8    1   0.3768  0.7054  0.6344  11.00000  0.05    0.19
Q9    1   0.5000  1.0000  0.5000  10.12500  0.05    0.19
Q10   1   0.2957  0.7043  0.5850  10.50000  0.05    0.18
Q11   1   0.2716  0.7284  0.6150  10.50000  0.05    0.17

  REM The information below was added by Olex2.
  REM
  REM R1 = 0.1891 for 974 Fo > 4sig(Fo) and 0.1918 for all 10705 data
  REM 33 parameters refined using n/a restraints
  REM Highest difference peak 0.23, deepest hole -0.32
  REM Mean Shift 0, Max Shift 0.000.

  REM +++ Tabular Listing of Refinement Information +++
  REM R1_all = 0.1918
  REM R1_gt = 0.1891
  REM wR_ref = 0.4392
  REM GOOF = 1.754
  REM Shift_max = 0.000
  REM Shift_mean = 0
  REM Reflections_all = 10705
  REM Reflections_gt = 974
  REM Parameters = 33
  REM Hole = -0.32
  REM Peak = 0.23
  REM Flack = n/a

  
;
_olex2_submission_special_instructions 'No special instructions were received'
_vrf_ATOM007_mil_125_001_sed_dists_final_20_shelx 
;
PROBLEM: _atom_site_aniso_label is missing
RESPONSE: Kinematical and isotropical refinement of electron diffraction data.
;
_vrf_PLAT020_mil_125_001_sed_dists_final_20_shelx 
;
PROBLEM: The Value of Rint is Greater Than 0.12 .........      0.262 Report
RESPONSE: Electron diffraction data tend to have higher figure of merits.
;
_vrf_PLAT082_mil_125_001_sed_dists_final_20_shelx 
;
PROBLEM: High R1 Value ..................................       0.19 Report
RESPONSE: Electron diffraction data tend to have higher figure of merits.
;
_vrf_PLAT084_mil_125_001_sed_dists_final_20_shelx 
;
PROBLEM: High wR2 Value (i.e. > 0.25) ...................       0.44 Report
RESPONSE: Electron diffraction data tend to have higher figure of merits.
;
_vrf_PLAT183_mil_125_001_sed_dists_final_20_shelx 
;
PROBLEM: Missing _cell_measurement_reflns_used Value ....     Please Do !  
RESPONSE: Serial Electron Diffraction data with known unit cell parameters.
;
_vrf_PLAT184_mil_125_001_sed_dists_final_20_shelx 
;
PROBLEM: Missing _cell_measurement_theta_min   Value ....     Please Do !  
RESPONSE: Serial Electron Diffraction data with known unit cell parameters.
;
_vrf_PLAT185_mil_125_001_sed_dists_final_20_shelx 
;
PROBLEM: Missing _cell_measurement_theta_max   Value ....     Please Do !  
RESPONSE: Serial Electron Diffraction data with known unit cell parameters.
;
_vrf_PLAT201_mil_125_001_sed_dists_final_20_shelx 
;
PROBLEM: Isotropic non-H Atoms in Main Residue(s) .......         11 Report
RESPONSE: Electron diffraction data refined kinematically.
;
_vrf_RINTA01_mil_125_001_sed_dists_final_20_shelx 
;
PROBLEM: The value of Rint is greater than 0.25
RESPONSE: Electron diffraction data tend to have higher figure of merits.
;
_vrf_THETM01_mil_125_001_sed_dists_final_20_shelx 
;
PROBLEM: The value of sine(theta_max)/wavelength is less than 0.550
RESPONSE: Limited by the quality of the crystals.
;
####################################################################### 
# 
# This file contains crystal structure data downloaded from the 
# Cambridge Structural Database (CSD) hosted by the Cambridge 
# Crystallographic Data Centre (CCDC).
# 
# Full information about CCDC data access policies and citation 
# guidelines are available at http://www.ccdc.cam.ac.uk/access/V1 
# 
# Audit and citation data items may have been added by the CCDC. 
# Please retain this information to preserve the provenance of 
# this file and to allow appropriate attribution of the data. 
# 
#######################################################################

data_mil_125_sped_pets2
_database_code_depnum_ccdc_archive 'CCDC 2518470'
loop_
_audit_author_name
_audit_author_address
'Moussa D. Faye Diouf'
;Istituto Italiano di Tecnologia
Italy
;
_audit_update_record             
;
2025-12-23 deposited with the CCDC.	2025-12-31 downloaded from the CCDC.
;
_audit_creation_date             2025-12-23
_audit_creation_method           
;
Olex2 1.5
(compiled 2025.07.13 svn.rb7424aed for OlexSys, GUI svn.r7314)
;
_shelx_SHELXL_version_number     2018/3
loop_
_audit_author_email
Moussa.Faye@iit.it
_chemical_name_common            ?
_chemical_name_systematic        MIL-125(Fe)
_chemical_formula_moiety         'C12 H6 O9 Ti2'
_chemical_formula_sum            'C12 H6 O9 Ti2'
_chemical_formula_weight         389.91
_chemical_melting_point          ?
loop_
_atom_type_symbol
_atom_type_description
_atom_type_scat_dispersion_real
_atom_type_scat_dispersion_imag
_atom_type_scat_source
C C 0.0000 0.0000
'Neutron Data Booklet, ILL Grenoble, France (2003) ISBN 0-9704143-7-4'
H H 0.0000 0.0000
'Neutron Data Booklet, ILL Grenoble, France (2003) ISBN 0-9704143-7-4'
O O 0.0000 0.0000
'Neutron Data Booklet, ILL Grenoble, France (2003) ISBN 0-9704143-7-4'
Ti Ti 0.0000 0.0000
'Neutron Data Booklet, ILL Grenoble, France (2003) ISBN 0-9704143-7-4'

_shelx_space_group_comment       
;
The symmetry employed for this shelxl refinement is uniquely defined
by the following loop, which should always be used as a source of
symmetry information in preference to the above space-group names.
They are only intended as comments.
;
_space_group_crystal_system      tetragonal
_space_group_IT_number           139
_space_group_name_H-M_alt        'I 4/m m m'
_space_group_name_Hall           '-I 4 2'
loop_
_space_group_symop_operation_xyz
'x, y, z'
'-x, -y, z'
'-y, x, z'
'y, -x, z'
'-x, y, -z'
'x, -y, -z'
'y, x, -z'
'-y, -x, -z'
'x+1/2, y+1/2, z+1/2'
'-x+1/2, -y+1/2, z+1/2'
'-y+1/2, x+1/2, z+1/2'
'y+1/2, -x+1/2, z+1/2'
'-x+1/2, y+1/2, -z+1/2'
'x+1/2, -y+1/2, -z+1/2'
'y+1/2, x+1/2, -z+1/2'
'-y+1/2, -x+1/2, -z+1/2'
'-x, -y, -z'
'x, y, -z'
'y, -x, -z'
'-y, x, -z'
'x, -y, z'
'-x, y, z'
'-y, -x, z'
'y, x, z'
'-x+1/2, -y+1/2, -z+1/2'
'x+1/2, y+1/2, -z+1/2'
'y+1/2, -x+1/2, -z+1/2'
'-y+1/2, x+1/2, -z+1/2'
'x+1/2, -y+1/2, z+1/2'
'-x+1/2, y+1/2, z+1/2'
'-y+1/2, -x+1/2, z+1/2'
'y+1/2, x+1/2, z+1/2'

_cell_length_a                   18.6339(10)
_cell_length_b                   18.6339(10)
_cell_length_c                   18.2552(16)
_cell_angle_alpha                90
_cell_angle_beta                 90
_cell_angle_gamma                90
_cell_volume                     6338.6(9)
_cell_formula_units_Z            8
_cell_measurement_reflns_used    ?
_cell_measurement_temperature    293(2)
_cell_measurement_theta_max      ?
_cell_measurement_theta_min      ?
_shelx_estimated_absorpt_T_max   ?
_shelx_estimated_absorpt_T_min   ?
_exptl_absorpt_coefficient_mu    0.000
_exptl_absorpt_correction_T_max  ?
_exptl_absorpt_correction_T_min  ?
_exptl_absorpt_correction_type   none
_exptl_absorpt_process_details   ?
_exptl_absorpt_special_details   ?
_exptl_crystal_colour            whiteish
_exptl_crystal_colour_lustre     .
_exptl_crystal_colour_modifier   .
_exptl_crystal_density_diffrn    0.817
_exptl_crystal_density_meas      ?
_exptl_crystal_density_method    ?
_exptl_crystal_description       cube
_exptl_crystal_F_000             549
_exptl_crystal_size_max          ?
_exptl_crystal_size_mid          ?
_exptl_crystal_size_min          ?
_exptl_transmission_factor_max   ?
_exptl_transmission_factor_min   ?
_diffrn_reflns_av_R_equivalents  0.1849
_diffrn_reflns_av_unetI/netI     0.1108
_diffrn_reflns_Laue_measured_fraction_full 0.998
_diffrn_reflns_Laue_measured_fraction_max 0.998
_diffrn_reflns_limit_h_max       18
_diffrn_reflns_limit_h_min       -18
_diffrn_reflns_limit_k_max       18
_diffrn_reflns_limit_k_min       -18
_diffrn_reflns_limit_l_max       18
_diffrn_reflns_limit_l_min       -18
_diffrn_reflns_number            10745
_diffrn_reflns_point_group_measured_fraction_full 0.998
_diffrn_reflns_point_group_measured_fraction_max 0.998
_diffrn_reflns_theta_full        0.958
_diffrn_reflns_theta_max         0.958
_diffrn_reflns_theta_min         0.073
_diffrn_ambient_temperature      293(2)
_diffrn_detector_area_resol_mean ?
_diffrn_measured_fraction_theta_full 0.998
_diffrn_measured_fraction_theta_max 0.998
_diffrn_measurement_device_type  
'Transmission Electron Microscopy (Zeiss Libra 120)'
_diffrn_measurement_method       '\w scans'
_diffrn_radiation_type           neutrons
_diffrn_radiation_wavelength     0.0335
_diffrn_source                   ?
_reflns_Friedel_coverage         0.000
_reflns_Friedel_fraction_full    .
_reflns_Friedel_fraction_max     .
_reflns_number_gt                965
_reflns_number_total             979
_reflns_special_details          
;
 Reflections were merged by SHELXL according to the crystal
 class for the calculation of statistics and refinement.
 
 Structure factors included contributions from the .fab file.
 
 _reflns_Friedel_fraction is defined as the number of unique
 Friedel pairs measured divided by the number that would be
 possible theoretically, ignoring centric projections and
 systematic absences.
;
_reflns_threshold_expression     'I > 2\s(I)'
_computing_cell_refinement       ?
_computing_data_collection       ?
_computing_data_reduction        ?
_computing_molecular_graphics    'Olex2 1.5 (Dolomanov et al., 2009)'
_computing_publication_material  'Olex2 1.5 (Dolomanov et al., 2009)'
_computing_structure_refinement  'SHELXL 2018/3 (Sheldrick, 2015)'
_computing_structure_solution    'olex2.solve 1.5 (Bourhis et al., 2015)'
_refine_diff_density_max         0.440
_refine_diff_density_min         -0.339
_refine_diff_density_rms         0.063
_refine_ls_extinction_coef       .
_refine_ls_extinction_method     none
_refine_ls_goodness_of_fit_ref   2.139
_refine_ls_hydrogen_treatment    constr
_refine_ls_matrix_type           full
_refine_ls_number_parameters     33
_refine_ls_number_reflns         979
_refine_ls_number_restraints     51
_refine_ls_R_factor_all          0.1944
_refine_ls_R_factor_gt           0.1928
_refine_ls_restrained_S_all      2.126
_refine_ls_shift/su_max          0.000
_refine_ls_shift/su_mean         0.000
_refine_ls_structure_factor_coef Fsqd
_refine_ls_weighting_details     
'w=1/[\s^2^(Fo^2^)+(0.2000P)^2^] where P=(Fo^2^+2Fc^2^)/3'
_refine_ls_weighting_scheme      calc
_refine_ls_wR_factor_gt          0.4622
_refine_ls_wR_factor_ref         0.4628
_refine_special_details          'Solvent Mask'
_olex2_refinement_description    
;
1. Fixed Uiso
 At 1.2 times of:
  All C(H) groups
2. Restrained distances
 C2B-C1B = C1A-C2A
 1.5 with sigma of 0.02
 C3A-C3A_$1 = C3A-C2A = C2A_$1-C3A_$2 = C3A_$2-C3A_$3 = C3A_$3-C2A = C2A-C3A
 1.39 with sigma of 0.01
 C3B-C3B_$4 = C3B_$4-C2B_$5 = C2B-C3B = C3B_$5-C3B_$6 = C3B_$6-C2B = C2B-C3B
 1.39 with sigma of 0.01
 Ti1-O3
 2 with sigma of 0.02
 C3A-C2A_$1 \\sim C3A_$1-C3A_$2 \\sim C2A_$1-C3A_$3 \\sim C3A_$2-C2A \\sim
C3A_$3-C3A \\sim C2A-
 C3A_$1
 with sigma of 0.02
 C3B-C2B_$5 \\sim C3B_$4-C3B_$5 \\sim C2B_$5-C3B_$6 \\sim C3B_$5-C2B \\sim
C3B_$6-C3B \\sim C2B-
 C3B_$4
 with sigma of 0.02
3. Restrained planarity
 C3A, C3A_$1, C2A_$1, C3A_$2, C3A_$3, C2A
 with sigma of 0.1
 C3B, C3B_$4, C2B_$5, C3B_$5, C3B_$6, C2B
 with sigma of 0.1
4.a Aromatic/amide H refined with riding coordinates:
 C3B(H3B), C3A(H3A)
;
_atom_sites_solution_hydrogens   geom
_atom_sites_solution_primary     iterative
_atom_sites_solution_secondary   ?
loop_
_atom_site_label
_atom_site_type_symbol
_atom_site_fract_x
_atom_site_fract_y
_atom_site_fract_z
_atom_site_U_iso_or_equiv
_atom_site_adp_type
_atom_site_occupancy
_atom_site_site_symmetry_order
_atom_site_calc_flag
_atom_site_refinement_flags_posn
_atom_site_refinement_flags_adp
_atom_site_refinement_flags_occupancy
_atom_site_disorder_assembly
_atom_site_disorder_group
Ti1 Ti 0.4251(2) 0.7030(2) 0.500000 0.0275(16) Uiso 1 2 d DS . P . .
C1A C 0.3036(4) 0.6964(4) 0.6114(6) 0.030(3) Uiso 1 2 d DS . P . .
C1B C 0.500000 0.8446(7) 0.500000 0.041(5) Uiso 1 4 d DS . P . .
O3 O 0.500000 0.6930(5) 0.4317(5) 0.032(3) Uiso 1 2 d DS . P . .
O1B O 0.4408(6) 0.8147(6) 0.500000 0.044(3) Uiso 1 2 d S . P . .
O1A O 0.3554(4) 0.7315(4) 0.5835(4) 0.036(2) Uiso 1 1 d . . . . .
C2B C 0.500000 0.9258(4) 0.500000 0.057(6) Uiso 1 4 d DS . P . .
O2 O 0.3881(4) 0.6119(4) 0.500000 0.020(3) Uiso 1 4 d S . P . .
C2A C 0.2728(4) 0.7272(4) 0.6814(5) 0.049(4) Uiso 1 2 d DS . P . .
C3B C 0.5649(3) 0.96267(18) 0.500000 0.037(3) Uiso 1 2 d DS . P . .
H3B H 0.614955 0.933534 0.500000 0.044 Uiso 1 2 calc R U P . .
C3A C 0.3073(4) 0.7843(3) 0.7157(3) 0.086(4) Uiso 1 1 d D . . . .
H3A H 0.351850 0.810695 0.689136 0.103 Uiso 1 1 calc R U . . .

_geom_special_details            
;
 All esds (except the esd in the dihedral angle between two l.s. planes)
 are estimated using the full covariance matrix.  The cell esds are taken
 into account individually in the estimation of esds in distances, angles
 and torsion angles; correlations between esds in cell parameters are only
 used when they are defined by crystal symmetry.  An approximate (isotropic)
 treatment of cell esds is used for estimating esds involving l.s. planes.
;
loop_
_geom_bond_atom_site_label_1
_geom_bond_atom_site_label_2
_geom_bond_distance
_geom_bond_site_symmetry_2
_geom_bond_publ_flag
Ti1 Ti1 2.790(8) 5_656 ?
Ti1 O3 1.881(7) . ?
Ti1 O3 1.881(7) 18_556 ?
Ti1 O1B 2.102(12) . ?
Ti1 O1A 2.072(8) 18_556 ?
Ti1 O1A 2.072(8) . ?
Ti1 O2 1.833(6) . ?
C1A O1A 1.273(9) . ?
C1A O1A 1.273(9) 23_665 ?
C1A C2A 1.513(12) . ?
C1B O1B 1.235(13) . ?
C1B O1B 1.235(13) 5_656 ?
C1B C2B 1.512(14) . ?
C2B C3B 1.390(5) 5_656 ?
C2B C3B 1.390(5) . ?
C2A C3A 1.392(5) . ?
C2A C3A 1.392(5) 23_665 ?
C3B C3B 1.391(7) 6_576 ?
C3B H3B 1.0800 . ?
C3A C3A 1.391(7) 15_456 ?
C3A H3A 1.0800 . ?

loop_
_geom_angle_atom_site_label_1
_geom_angle_atom_site_label_2
_geom_angle_atom_site_label_3
_geom_angle
_geom_angle_site_symmetry_1
_geom_angle_site_symmetry_3
_geom_angle_publ_flag
O3 Ti1 Ti1 42.1(2) 18_556 5_656 ?
O3 Ti1 Ti1 42.1(2) . 5_656 ?
O3 Ti1 O3 83.1(5) . 18_556 ?
O3 Ti1 O1B 89.7(4) 18_556 . ?
O3 Ti1 O1B 89.7(4) . . ?
O3 Ti1 O1A 90.1(3) 18_556 . ?
O3 Ti1 O1A 168.1(4) . . ?
O3 Ti1 O1A 90.1(3) . 18_556 ?
O3 Ti1 O1A 168.1(4) 18_556 18_556 ?
O1B Ti1 Ti1 82.0(3) . 5_656 ?
O1A Ti1 Ti1 128.8(2) . 5_656 ?
O1A Ti1 Ti1 128.8(2) 18_556 5_656 ?
O1A Ti1 O1B 80.4(3) . . ?
O1A Ti1 O1B 80.4(3) 18_556 . ?
O1A Ti1 O1A 94.8(4) . 18_556 ?
O2 Ti1 Ti1 112.1(4) . 5_656 ?
O2 Ti1 O3 100.8(4) . . ?
O2 Ti1 O3 100.8(4) . 18_556 ?
O2 Ti1 O1B 165.9(5) . . ?
O2 Ti1 O1A 90.1(3) . . ?
O2 Ti1 O1A 90.1(3) . 18_556 ?
O1A C1A O1A 128.3(11) 23_665 . ?
O1A C1A C2A 115.5(5) 23_665 . ?
O1A C1A C2A 115.5(5) . . ?
O1B C1B O1B 126.4(15) 5_656 . ?
O1B C1B C2B 116.8(8) 5_656 . ?
O1B C1B C2B 116.8(8) . . ?
Ti1 O3 Ti1 95.8(5) . 5_656 ?
C1B O1B Ti1 124.8(9) . . ?
C1A O1A Ti1 129.7(6) . . ?
C3B C2B C1B 119.6(4) . . ?
C3B C2B C1B 119.6(4) 5_656 . ?
C3B C2B C3B 120.7(7) . 5_656 ?
Ti1 O2 Ti1 134.2(7) 23_665 . ?
C3A C2A C1A 119.7(3) . . ?
C3A C2A C1A 119.7(3) 23_665 . ?
C3A C2A C3A 120.2(7) . 23_665 ?
C3B C3B C2B 119.6(4) 6_576 . ?
H3B C3B C2B 120.2 . . ?
H3B C3B C3B 120.2 . 6_576 ?
C3A C3A C2A 119.9(3) 15_456 . ?
H3A C3A C2A 120.0 . . ?
H3A C3A C3A 120.0 . 15_456 ?

loop_
_geom_torsion_atom_site_label_1
_geom_torsion_atom_site_label_2
_geom_torsion_atom_site_label_3
_geom_torsion_atom_site_label_4
_geom_torsion
_geom_torsion_site_symmetry_1
_geom_torsion_site_symmetry_2
_geom_torsion_site_symmetry_3
_geom_torsion_site_symmetry_4
_geom_torsion_publ_flag
Ti1 Ti1 O2 Ti1 180.0 5_656 . . 23_665 ?
C1A C2A C3A C3A -172.4(13) . . . 15_456 ?
C1A C2A C3A H3A 7.6 . . . . ?
C1B C2B C3B C3B 180.0 . . . 6_576 ?
C1B C2B C3B H3B 0.0 . . . . ?
O3 Ti1 O3 Ti1 -11.4(6) 18_556 . . 5_656 ?
O3 Ti1 O2 Ti1 137.5(3) 18_556 . . 23_665 ?
O3 Ti1 O2 Ti1 -137.5(3) . . . 23_665 ?
O1B Ti1 O3 Ti1 78.3(4) . . . 5_656 ?
O1B Ti1 O2 Ti1 0.0 . . . 23_665 ?
O1B C1B O1B Ti1 0.0 5_656 . . . ?
O1B C1B C2B C3B 0.0 5_656 . . . ?
O1B C1B C2B C3B 180.0 . . . . ?
O1B C1B C2B C3B 180.0 5_656 . . 5_656 ?
O1B C1B C2B C3B 0.0 . . . 5_656 ?
O1A Ti1 O3 Ti1 44(2) . . . 5_656 ?
O1A Ti1 O3 Ti1 158.8(4) 18_556 . . 5_656 ?
O1A Ti1 O2 Ti1 47.4(2) . . . 23_665 ?
O1A Ti1 O2 Ti1 -47.4(2) 18_556 . . 23_665 ?
O1A C1A O1A Ti1 -21.5(18) 23_665 . . . ?
O1A C1A C2A C3A 179.6(8) . . . 23_665 ?
O1A C1A C2A C3A 8.4(14) 23_665 . . 23_665 ?
O1A C1A C2A C3A -179.6(8) 23_665 . . . ?
O1A C1A C2A C3A -8.4(14) . . . . ?
C2B C1B O1B Ti1 180.0 . . . . ?
O2 Ti1 O3 Ti1 -111.1(4) . . . 5_656 ?
C2A C1A O1A Ti1 168.6(7) . . . . ?
C3B C2B C3B C3B 0.0 5_656 . . 6_576 ?
C3B C2B C3B H3B 180.0 5_656 . . . ?
C3A C2A C3A C3A -0.4(14) 23_665 . . 15_456 ?
C3A C2A C3A H3A 179.6 23_665 . . . ?

_smtbx_masks_special_details     ?
loop_
_smtbx_masks_void_nr
_smtbx_masks_void_average_x
_smtbx_masks_void_average_y
_smtbx_masks_void_average_z
_smtbx_masks_void_volume
_smtbx_masks_void_count_electrons
_smtbx_masks_void_content
1 -0.683 -0.113 -0.283 4095.5 898.5 ?

_smtbx_masks_void_probe_radius   1.2
_smtbx_masks_void_truncation_radius 1.2
_shelx_fab_file                  
;
0 0 2 -72.4787 -0.0000
0 0 4 1.3796 0.0000
0 0 6 -12.9102 0.0000
0 0 8 56.3438 0.0000
0 0 10 -17.5775 0.0000
0 0 12 -13.5051 0.0000
0 0 14 -7.9123 0.0000
0 0 16 -11.7751 -0.0000
0 0 18 -9.6417 -0.0000
1 0 1 11.9133 -0.0000
1 0 3 7.9722 0.0000
1 0 5 -1.3531 0.0000
1 0 7 -8.4874 0.0000
1 0 9 -0.3294 -0.0000
1 0 11 -1.8207 0.0000
1 0 13 6.0340 0.0000
1 0 15 7.5090 -0.0000
1 0 17 2.3390 0.0000
1 1 0 -40.1832 0.0000
1 1 2 3.8609 -0.0000
1 1 4 2.4465 0.0000
1 1 6 9.6424 0.0000
1 1 8 -8.3971 0.0000
1 1 10 -6.3306 0.0000
1 1 12 -0.9885 0.0000
1 1 14 1.8450 0.0000
1 1 16 0.2063 0.0000
1 1 18 -3.7288 0.0000
2 0 0 47.7825 -0.0000
2 0 2 -29.9829 0.0000
2 0 4 -9.4698 0.0000
2 0 6 -8.5744 0.0000
2 0 8 8.0667 0.0000
2 0 10 0.5523 0.0000
2 0 12 -1.5207 0.0000
2 0 14 1.9818 0.0000
2 0 16 1.3439 -0.0000
2 0 18 -0.8597 -0.0000
2 1 1 18.6849 0.0000
2 1 3 -19.0894 -0.0000
2 1 5 7.4067 -0.0000
2 1 7 8.7448 -0.0000
2 1 9 0.1078 0.0000
2 1 11 0.8351 0.0000
2 1 13 -2.6782 0.0000
2 1 15 -0.2108 0.0000
2 1 17 -3.3094 0.0000
2 2 0 -15.0740 0.0000
2 2 2 9.4002 0.0000
2 2 4 -20.6591 0.0000
2 2 6 8.6009 -0.0000
2 2 8 -5.5990 0.0000
2 2 10 5.2272 0.0000
2 2 12 -7.2154 0.0000
2 2 14 0.1005 0.0000
2 2 16 1.1224 0.0000
2 2 18 0.5417 -0.0000
3 0 1 -11.5590 0.0000
3 0 3 22.2578 0.0000
3 0 5 -10.8131 0.0000
3 0 7 4.3367 -0.0000
3 0 9 0.9911 0.0000
3 0 11 -1.7477 0.0000
3 0 13 -7.0840 0.0000
3 0 15 5.3763 -0.0000
3 0 17 1.2489 -0.0000
3 1 0 -9.6007 0.0000
3 1 2 7.5331 -0.0000
3 1 4 -10.9768 -0.0000
3 1 6 -1.1076 0.0000
3 1 8 -2.6426 0.0000
3 1 10 1.7387 0.0000
3 1 12 0.9626 -0.0000
3 1 14 0.7161 0.0000
3 1 16 -0.8356 0.0000
3 2 1 14.5597 -0.0000
3 2 3 -14.0233 0.0000
3 2 5 -0.5013 -0.0000
3 2 7 -4.3664 0.0000
3 2 9 0.7214 -0.0000
3 2 11 3.2429 0.0000
3 2 13 -3.5628 0.0000
3 2 15 2.7976 0.0000
3 2 17 0.8240 -0.0000
3 3 0 -32.9477 0.0000
3 3 2 20.9730 -0.0000
3 3 4 -5.5528 0.0000
3 3 6 15.2833 -0.0000
3 3 8 -3.8495 0.0000
3 3 10 -2.4558 0.0000
3 3 12 2.1964 -0.0000
3 3 14 -1.4630 0.0000
3 3 16 -2.1533 0.0000
4 0 0 25.5940 -0.0000
4 0 2 -18.1965 0.0000
4 0 4 47.0786 0.0000
4 0 6 -16.3974 0.0000
4 0 8 0.9294 0.0000
4 0 10 6.9447 0.0000
4 0 12 -3.7184 0.0000
4 0 14 -6.2885 0.0000
4 0 16 4.9576 -0.0000
4 1 1 -0.5330 0.0000
4 1 3 -12.9131 0.0000
4 1 5 -9.9023 -0.0000
4 1 7 0.3245 0.0000
4 1 9 -3.6252 0.0000
4 1 11 7.4488 0.0000
4 1 13 4.4593 0.0000
4 1 15 -7.0935 -0.0000
4 1 17 -3.6297 0.0000
4 2 0 -11.3522 0.0000
4 2 2 8.9208 0.0000
4 2 4 6.4238 0.0000
4 2 6 -12.0623 0.0000
4 2 8 -1.9660 -0.0000
4 2 10 4.2099 0.0000
4 2 12 0.4196 0.0000
4 2 14 -1.6098 0.0000
4 2 16 -0.6951 -0.0000
4 3 1 2.4028 0.0000
4 3 3 -1.2534 0.0000
4 3 5 -2.0639 0.0000
4 3 7 -11.2025 0.0000
4 3 9 6.5854 0.0000
4 3 11 3.3494 0.0000
4 3 13 -0.5008 0.0000
4 3 15 0.8468 -0.0000
4 3 17 1.7712 0.0000
4 4 0 -16.0071 0.0000
4 4 2 8.4099 0.0000
4 4 4 14.4677 0.0000
4 4 6 -8.7306 0.0000
4 4 8 -7.8658 0.0000
4 4 10 2.3817 0.0000
4 4 12 1.0929 0.0000
4 4 14 -0.1182 0.0000
4 4 16 -3.0767 -0.0000
5 0 1 7.0293 0.0000
5 0 3 -6.4713 -0.0000
5 0 5 -33.7596 0.0000
5 0 7 -0.5450 0.0000
5 0 9 5.9917 -0.0000
5 0 11 6.7442 -0.0000
5 0 13 -4.1649 -0.0000
5 0 15 -5.8576 0.0000
5 0 17 3.0458 0.0000
5 1 0 13.4004 0.0000
5 1 2 6.4445 0.0000
5 1 4 -3.2381 0.0000
5 1 6 0.1450 -0.0000
5 1 8 2.5392 0.0000
5 1 10 -4.1001 0.0000
5 1 12 1.1778 0.0000
5 1 14 1.6509 -0.0000
5 1 16 0.3548 0.0000
5 2 1 3.5352 0.0000
5 2 3 -7.5731 0.0000
5 2 5 4.7947 0.0000
5 2 7 3.2170 0.0000
5 2 9 2.4833 0.0000
5 2 11 2.0664 0.0000
5 2 13 -3.4322 0.0000
5 2 15 -2.7784 0.0000
5 2 17 4.3018 -0.0000
5 3 0 5.7761 0.0000
5 3 2 -2.7170 -0.0000
5 3 4 -13.3286 0.0000
5 3 6 -2.6450 -0.0000
5 3 8 -0.6611 0.0000
5 3 10 -0.5625 -0.0000
5 3 12 4.3624 -0.0000
5 3 14 -1.5449 -0.0000
5 3 16 -0.5423 0.0000
5 4 1 2.7184 0.0000
5 4 3 -5.8532 0.0000
5 4 5 5.4786 -0.0000
5 4 7 -5.6442 -0.0000
5 4 9 -0.2278 0.0000
5 4 11 -0.2323 0.0000
5 4 13 0.6919 -0.0000
5 4 15 -4.4809 -0.0000
5 4 17 2.3803 0.0000
5 5 0 -4.3099 0.0000
5 5 2 -3.3478 -0.0000
5 5 4 9.4037 0.0000
5 5 6 -7.2772 0.0000
5 5 8 3.2417 0.0000
5 5 10 -3.3518 0.0000
5 5 12 -2.2053 0.0000
5 5 14 3.1710 0.0000
5 5 16 7.5642 -0.0000
6 0 0 -42.7905 0.0000
6 0 2 -2.0932 -0.0000
6 0 4 5.9886 -0.0000
6 0 6 -13.3621 0.0000
6 0 8 -1.9218 -0.0000
6 0 10 4.7238 -0.0000
6 0 12 1.4913 0.0000
6 0 14 -3.1773 0.0000
6 0 16 -2.0116 -0.0000
6 1 1 5.2409 0.0000
6 1 3 8.7287 -0.0000
6 1 5 -8.7510 0.0000
6 1 7 9.8779 -0.0000
6 1 9 -2.0740 0.0000
6 1 11 -2.9204 0.0000
6 1 13 5.1881 -0.0000
6 1 15 -0.2143 0.0000
6 1 17 1.5084 -0.0000
6 2 0 -1.8472 0.0000
6 2 2 9.1853 0.0000
6 2 4 -7.6262 0.0000
6 2 6 -10.1988 0.0000
6 2 8 -0.8713 0.0000
6 2 10 -1.2369 0.0000
6 2 12 4.6084 -0.0000
6 2 14 0.1144 0.0000
6 2 16 -4.6292 0.0000
6 3 1 -11.3702 0.0000
6 3 3 23.3895 0.0000
6 3 5 -4.2015 0.0000
6 3 7 -1.9413 0.0000
6 3 9 -3.9414 0.0000
6 3 11 -4.1093 0.0000
6 3 13 1.8487 -0.0000
6 3 15 -0.4913 0.0000
6 3 17 1.7431 -0.0000
6 4 0 -1.2867 -0.0000
6 4 2 2.1294 0.0000
6 4 4 -3.2188 0.0000
6 4 6 -2.8972 -0.0000
6 4 8 -3.4089 -0.0000
6 4 10 4.9518 0.0000
6 4 12 2.4906 0.0000
6 4 14 4.0715 -0.0000
6 4 16 1.8515 -0.0000
6 5 1 3.3215 -0.0000
6 5 3 7.9051 -0.0000
6 5 5 -2.7643 0.0000
6 5 7 -0.9882 -0.0000
6 5 9 -1.3747 0.0000
6 5 11 -2.4828 0.0000
6 5 13 5.8359 -0.0000
6 5 15 -3.7110 0.0000
6 6 0 -17.7075 0.0000
6 6 2 -0.0239 0.0000
6 6 4 -9.1604 0.0000
6 6 6 4.1827 -0.0000
6 6 8 -2.9111 0.0000
6 6 10 -2.2634 0.0000
6 6 12 -0.6441 0.0000
6 6 14 -1.1342 0.0000
6 6 16 1.3063 0.0000
7 0 1 13.0741 -0.0000
7 0 3 10.8780 -0.0000
7 0 5 1.1324 -0.0000
7 0 7 -7.6927 0.0000
7 0 9 3.5718 -0.0000
7 0 11 5.9521 0.0000
7 0 13 0.4190 0.0000
7 0 15 -2.0090 0.0000
7 1 0 -11.6968 0.0000
7 1 2 8.8963 0.0000
7 1 4 -10.0019 0.0000
7 1 6 -5.5721 0.0000
7 1 8 -0.3312 -0.0000
7 1 10 -1.8542 -0.0000
7 1 12 1.8500 -0.0000
7 1 14 -2.1612 0.0000
7 1 16 -1.9605 0.0000
7 2 1 -4.5589 0.0000
7 2 3 -4.8928 -0.0000
7 2 5 -1.0638 0.0000
7 2 7 -3.2719 0.0000
7 2 9 1.0067 -0.0000
7 2 11 3.1509 -0.0000
7 2 13 1.3334 0.0000
7 2 15 -3.7699 0.0000
7 3 0 9.2731 -0.0000
7 3 2 -1.0036 0.0000
7 3 4 0.6170 0.0000
7 3 6 -1.8466 0.0000
7 3 8 -2.7717 0.0000
7 3 10 1.6077 -0.0000
7 3 12 2.3098 0.0000
7 3 14 -0.4871 0.0000
7 3 16 2.3005 -0.0000
7 4 1 -4.5958 0.0000
7 4 3 -1.0955 0.0000
7 4 5 7.8336 0.0000
7 4 7 -1.1756 0.0000
7 4 9 -4.5287 -0.0000
7 4 11 2.4740 0.0000
7 4 13 -0.0120 0.0000
7 4 15 -2.3641 -0.0000
7 5 0 2.7694 0.0000
7 5 2 -2.1952 0.0000
7 5 4 6.8729 0.0000
7 5 6 -5.2623 0.0000
7 5 8 0.0429 -0.0000
7 5 10 -3.6627 0.0000
7 5 12 3.0302 -0.0000
7 5 14 -2.0207 0.0000
7 5 16 0.2884 0.0000
7 6 1 0.6836 0.0000
7 6 3 -0.8616 0.0000
7 6 5 0.6691 0.0000
7 6 7 4.4172 -0.0000
7 6 9 -9.2854 0.0000
7 6 11 0.1994 0.0000
7 6 13 -0.6262 0.0000
7 6 15 2.8109 -0.0000
7 7 0 13.7907 -0.0000
7 7 2 2.4564 0.0000
7 7 4 3.6853 0.0000
7 7 6 -10.5815 -0.0000
7 7 8 2.4509 0.0000
7 7 10 0.8087 0.0000
7 7 12 7.2236 -0.0000
7 7 14 -4.5683 0.0000
8 0 0 -16.8540 0.0000
8 0 2 7.6181 -0.0000
8 0 4 -1.7056 0.0000
8 0 6 1.7977 0.0000
8 0 8 -2.1768 0.0000
8 0 10 1.8697 0.0000
8 0 12 -2.7554 -0.0000
8 0 14 0.9676 0.0000
8 0 16 2.9506 0.0000
8 1 1 0.1474 0.0000
8 1 3 -3.2696 0.0000
8 1 5 -5.0459 0.0000
8 1 7 -2.2668 0.0000
8 1 9 2.5757 0.0000
8 1 11 -1.1162 0.0000
8 1 13 -0.9214 0.0000
8 1 15 -0.2740 0.0000
8 2 0 -0.8728 0.0000
8 2 2 4.2763 0.0000
8 2 4 5.2259 0.0000
8 2 6 -0.1778 0.0000
8 2 8 -2.8450 -0.0000
8 2 10 0.9922 -0.0000
8 2 12 1.3368 -0.0000
8 2 14 2.5357 0.0000
8 2 16 -1.0477 -0.0000
8 3 1 -2.2350 0.0000
8 3 3 0.9207 0.0000
8 3 5 2.1839 0.0000
8 3 7 -2.9944 0.0000
8 3 9 -1.9884 -0.0000
8 3 11 -0.3859 -0.0000
8 3 13 -0.5691 0.0000
8 3 15 -1.0536 0.0000
8 4 0 2.5915 0.0000
8 4 2 3.1954 0.0000
8 4 4 -4.2909 0.0000
8 4 6 -7.2400 0.0000
8 4 8 -1.6748 0.0000
8 4 10 0.3800 0.0000
8 4 12 -1.3802 0.0000
8 4 14 -1.4388 0.0000
8 5 1 -4.1832 0.0000
8 5 3 2.3998 -0.0000
8 5 5 1.0796 0.0000
8 5 7 -3.9270 0.0000
8 5 9 1.2232 0.0000
8 5 11 -2.1898 0.0000
8 5 13 3.3310 0.0000
8 5 15 2.1326 -0.0000
8 6 0 3.5427 0.0000
8 6 2 6.2074 0.0000
8 6 4 -1.3112 0.0000
8 6 6 2.9649 -0.0000
8 6 8 6.5728 -0.0000
8 6 10 -3.9550 0.0000
8 6 12 5.9365 -0.0000
8 6 14 2.0520 -0.0000
8 7 1 -5.9463 0.0000
8 7 3 -4.4990 0.0000
8 7 5 3.7253 0.0000
8 7 7 2.8005 -0.0000
8 7 9 -6.7345 0.0000
8 7 11 -1.7154 0.0000
8 7 13 -0.1926 0.0000
8 8 0 20.8718 -0.0000
8 8 2 -3.1136 0.0000
8 8 4 1.4842 -0.0000
8 8 6 0.0060 0.0000
8 8 8 1.1153 -0.0000
8 8 10 -7.3616 0.0000
8 8 12 -1.4269 0.0000
8 8 14 -0.6606 0.0000
9 0 1 3.0723 -0.0000
9 0 3 -1.5568 -0.0000
9 0 5 1.5067 -0.0000
9 0 7 0.1118 -0.0000
9 0 9 -7.4346 0.0000
9 0 11 1.6775 -0.0000
9 0 13 -1.6840 -0.0000
9 0 15 2.5918 -0.0000
9 1 0 -2.0138 0.0000
9 1 2 -3.2211 0.0000
9 1 4 0.7346 0.0000
9 1 6 0.0792 0.0000
9 1 8 0.8833 0.0000
9 1 10 1.0750 0.0000
9 1 12 -3.4783 0.0000
9 1 14 -0.0543 -0.0000
9 2 1 5.9812 0.0000
9 2 3 -7.1469 0.0000
9 2 5 -3.4858 0.0000
9 2 7 0.2659 0.0000
9 2 9 -3.0466 0.0000
9 2 11 0.2802 0.0000
9 2 13 0.3814 -0.0000
9 2 15 -0.1855 0.0000
9 3 0 1.1569 0.0000
9 3 2 -3.2444 0.0000
9 3 4 1.4306 0.0000
9 3 6 1.3340 0.0000
9 3 8 0.4143 0.0000
9 3 10 1.4623 -0.0000
9 3 12 -2.8040 -0.0000
9 3 14 2.4287 0.0000
9 4 1 2.9970 0.0000
9 4 3 -0.5641 0.0000
9 4 5 7.3479 0.0000
9 4 7 -2.6048 0.0000
9 4 9 1.1926 0.0000
9 4 11 -0.0282 0.0000
9 4 13 3.1374 0.0000
9 4 15 -1.1747 0.0000
9 5 0 -0.7272 0.0000
9 5 2 -3.5239 0.0000
9 5 4 -1.5102 0.0000
9 5 6 -4.8716 0.0000
9 5 8 1.5398 0.0000
9 5 10 -0.1657 0.0000
9 5 12 -3.7397 0.0000
9 5 14 -0.7805 0.0000
9 6 1 5.3057 0.0000
9 6 3 -4.0399 0.0000
9 6 5 2.3212 0.0000
9 6 7 -2.3976 0.0000
9 6 9 -4.4178 0.0000
9 6 11 -0.8882 0.0000
9 6 13 -4.3414 0.0000
9 7 0 6.8227 -0.0000
9 7 2 2.2141 0.0000
9 7 4 -1.7510 0.0000
9 7 6 -1.5975 -0.0000
9 7 8 5.2779 0.0000
9 7 10 2.6426 -0.0000
9 7 12 0.6504 0.0000
9 7 14 1.0712 0.0000
9 8 1 -0.0273 -0.0000
9 8 3 -3.9609 0.0000
9 8 5 0.9943 -0.0000
9 8 7 2.7432 0.0000
9 8 9 0.3591 -0.0000
9 8 11 1.4484 -0.0000
9 8 13 2.7707 0.0000
9 9 0 7.8475 -0.0000
9 9 2 0.0404 0.0000
9 9 4 5.3206 0.0000
9 9 6 -0.2042 -0.0000
9 9 8 -2.9036 -0.0000
9 9 10 -4.9053 0.0000
9 9 12 -4.0302 0.0000
10 0 0 5.7239 0.0000
10 0 2 1.2096 0.0000
10 0 4 -3.9008 -0.0000
10 0 6 -3.0005 -0.0000
10 0 8 -3.9592 0.0000
10 0 10 10.8737 -0.0000
10 0 12 -2.6856 0.0000
10 0 14 1.7516 -0.0000
10 1 1 -3.7137 0.0000
10 1 3 -0.4592 0.0000
10 1 5 -1.3202 0.0000
10 1 7 0.9640 0.0000
10 1 9 -2.8942 0.0000
10 1 11 0.4718 0.0000
10 1 13 0.5363 0.0000
10 1 15 -0.7377 0.0000
10 2 0 2.2440 -0.0000
10 2 2 -1.1743 0.0000
10 2 4 4.2047 0.0000
10 2 6 5.1411 0.0000
10 2 8 -3.3678 0.0000
10 2 10 0.8587 0.0000
10 2 12 -6.3050 0.0000
10 2 14 -1.7105 0.0000
10 3 1 -1.2477 0.0000
10 3 3 1.1924 0.0000
10 3 5 -4.6142 0.0000
10 3 7 -2.7262 0.0000
10 3 9 -0.1362 0.0000
10 3 11 2.7605 -0.0000
10 3 13 -0.5696 0.0000
10 3 15 2.7604 -0.0000
10 4 0 -1.1841 0.0000
10 4 2 -1.3934 0.0000
10 4 4 -0.2511 0.0000
10 4 6 -1.3870 0.0000
10 4 8 0.2198 0.0000
10 4 10 0.7753 0.0000
10 4 12 -1.7245 0.0000
10 4 14 -2.3852 0.0000
10 5 1 3.1116 0.0000
10 5 3 1.6400 0.0000
10 5 5 -4.0581 0.0000
10 5 7 2.1528 0.0000
10 5 9 0.2718 0.0000
10 5 11 -0.1221 0.0000
10 5 13 -0.5968 0.0000
10 6 0 -4.2857 0.0000
10 6 2 2.6040 0.0000
10 6 4 2.9677 -0.0000
10 6 6 -0.1631 0.0000
10 6 8 2.0969 -0.0000
10 6 10 -1.4422 0.0000
10 6 12 1.1688 0.0000
10 6 14 1.5588 0.0000
10 7 1 1.2189 0.0000
10 7 3 0.2052 0.0000
10 7 5 -2.0928 0.0000
10 7 7 0.6376 0.0000
10 7 9 -0.5219 -0.0000
10 7 11 -1.1316 0.0000
10 7 13 -2.9483 0.0000
10 8 0 6.0018 -0.0000
10 8 2 -2.0448 0.0000
10 8 4 2.5471 -0.0000
10 8 6 1.8398 0.0000
10 8 8 -3.7903 0.0000
10 8 10 0.4050 0.0000
10 8 12 -1.0230 0.0000
10 9 1 -1.0701 0.0000
10 9 3 2.4626 -0.0000
10 9 5 -4.7857 0.0000
10 9 7 7.2440 -0.0000
10 9 9 0.8261 -0.0000
10 9 11 -0.9121 -0.0000
10 10 0 8.7153 -0.0000
10 10 2 1.3749 -0.0000
10 10 4 -0.4948 0.0000
10 10 6 1.0095 0.0000
10 10 8 -2.1819 0.0000
10 10 10 2.8303 -0.0000
11 0 1 -9.9401 0.0000
11 0 3 -4.9618 -0.0000
11 0 5 3.8186 -0.0000
11 0 7 1.4476 -0.0000
11 0 9 -0.6269 0.0000
11 0 11 -9.6245 0.0000
11 0 13 -6.0296 0.0000
11 1 0 4.6372 -0.0000
11 1 2 3.4275 0.0000
11 1 4 2.9378 -0.0000
11 1 6 4.7830 0.0000
11 1 8 0.2409 -0.0000
11 1 10 -3.7817 -0.0000
11 1 12 -0.0872 -0.0000
11 1 14 4.8180 -0.0000
11 2 1 -1.9345 0.0000
11 2 3 -3.5993 0.0000
11 2 5 -5.6816 0.0000
11 2 7 -0.7782 0.0000
11 2 9 2.6550 0.0000
11 2 11 1.4860 0.0000
11 2 13 3.9463 -0.0000
11 3 0 4.1604 -0.0000
11 3 2 -4.3415 0.0000
11 3 4 -2.1193 0.0000
11 3 6 1.0081 0.0000
11 3 8 0.3177 0.0000
11 3 10 -4.5286 0.0000
11 3 12 0.4191 0.0000
11 3 14 -5.2248 0.0000
11 4 1 0.6794 0.0000
11 4 3 2.4354 0.0000
11 4 5 -2.0241 0.0000
11 4 7 -2.7354 0.0000
11 4 9 1.7087 0.0000
11 4 11 -3.9079 0.0000
11 4 13 1.7299 0.0000
11 5 0 1.8208 -0.0000
11 5 2 1.0199 0.0000
11 5 4 6.7274 0.0000
11 5 6 -1.8899 0.0000
11 5 8 3.9425 0.0000
11 5 10 3.1858 -0.0000
11 5 12 2.1194 -0.0000
11 6 1 2.2277 0.0000
11 6 3 -3.2410 0.0000
11 6 5 -3.3829 0.0000
11 6 7 -1.6563 0.0000
11 6 9 -2.3530 0.0000
11 6 11 4.1889 -0.0000
11 6 13 -3.3251 0.0000
11 7 0 -2.5072 0.0000
11 7 2 1.8537 0.0000
11 7 4 -3.9184 0.0000
11 7 6 4.6782 -0.0000
11 7 8 -0.9170 0.0000
11 7 10 -2.4062 0.0000
11 7 12 -0.9160 0.0000
11 8 1 2.6543 -0.0000
11 8 3 2.8038 0.0000
11 8 5 0.6207 0.0000
11 8 7 0.6519 0.0000
11 8 9 -1.9653 0.0000
11 8 11 1.7645 -0.0000
11 9 0 -1.4403 0.0000
11 9 2 0.8898 0.0000
11 9 4 1.3989 -0.0000
11 9 6 5.3276 -0.0000
11 9 8 1.1536 -0.0000
11 9 10 -3.2565 0.0000
11 10 1 -5.1939 0.0000
11 10 3 5.2631 -0.0000
11 10 5 0.4031 -0.0000
11 10 7 1.1974 0.0000
11 10 9 -0.6172 -0.0000
11 11 0 3.8517 0.0000
11 11 2 3.5738 -0.0000
11 11 4 -0.0547 0.0000
11 11 6 -1.8552 0.0000
11 11 8 -0.6752 0.0000
12 0 0 2.1982 0.0000
12 0 2 1.3545 0.0000
12 0 4 -6.5104 0.0000
12 0 6 -5.8945 0.0000
12 0 8 2.4068 0.0000
12 0 10 -1.0490 0.0000
12 0 12 6.3194 -0.0000
12 1 1 -0.0347 0.0000
12 1 3 -1.2504 -0.0000
12 1 5 -2.5457 0.0000
12 1 7 1.9177 0.0000
12 1 9 2.1533 0.0000
12 1 11 0.0174 0.0000
12 1 13 -2.7157 0.0000
12 2 0 -4.9261 -0.0000
12 2 2 1.1174 0.0000
12 2 4 -0.1660 0.0000
12 2 6 -0.0239 0.0000
12 2 8 -1.3393 0.0000
12 2 10 -5.0829 0.0000
12 2 12 -0.5254 0.0000
12 3 1 1.3944 0.0000
12 3 3 2.7133 0.0000
12 3 5 -3.7105 0.0000
12 3 7 6.3367 0.0000
12 3 9 4.1127 0.0000
12 3 11 -2.4810 0.0000
12 3 13 -0.6861 0.0000
12 4 0 0.6605 -0.0000
12 4 2 0.0555 0.0000
12 4 4 -2.0373 0.0000
12 4 6 -0.1831 0.0000
12 4 8 0.0405 0.0000
12 4 10 0.3967 0.0000
12 4 12 2.9821 0.0000
12 5 1 2.0523 -0.0000
12 5 3 -3.1576 0.0000
12 5 5 -0.0723 0.0000
12 5 7 -1.2628 0.0000
12 5 9 -0.7129 0.0000
12 5 11 -2.0580 0.0000
12 5 13 -3.7549 0.0000
12 6 0 0.6221 0.0000
12 6 2 -3.8382 -0.0000
12 6 4 -0.5145 0.0000
12 6 6 -0.6859 0.0000
12 6 8 -1.3531 0.0000
12 6 10 0.0700 0.0000
12 6 12 -1.3623 0.0000
12 7 1 4.3473 0.0000
12 7 3 3.8396 0.0000
12 7 5 2.8605 0.0000
12 7 7 0.0751 0.0000
12 7 9 3.3906 0.0000
12 7 11 2.0630 -0.0000
12 8 0 1.4914 0.0000
12 8 2 -3.0026 0.0000
12 8 4 1.8367 0.0000
12 8 6 -0.0771 0.0000
12 8 8 -1.1634 0.0000
12 8 10 1.7234 0.0000
12 9 1 0.1206 0.0000
12 9 3 1.6528 -0.0000
12 9 5 -0.7070 0.0000
12 9 7 -0.4167 0.0000
12 9 9 -2.7855 0.0000
12 10 0 3.4092 -0.0000
12 10 2 2.0423 0.0000
12 10 4 0.2835 0.0000
12 10 6 0.7721 0.0000
12 10 8 2.4632 -0.0000
12 11 1 -2.6796 0.0000
12 11 3 2.5463 -0.0000
12 11 5 3.9303 -0.0000
12 11 7 3.3158 0.0000
12 12 0 2.5081 0.0000
12 12 2 0.5701 0.0000
12 12 4 -0.7464 0.0000
12 12 6 -1.9801 0.0000
13 0 1 0.2999 -0.0000
13 0 3 1.1965 0.0000
13 0 5 4.4903 -0.0000
13 0 7 -0.2884 0.0000
13 0 9 1.5346 0.0000
13 0 11 -2.3735 -0.0000
13 0 13 -1.5578 -0.0000
13 1 0 -4.7621 0.0000
13 1 2 -3.2228 0.0000
13 1 4 -2.1735 0.0000
13 1 6 1.0971 0.0000
13 1 8 -0.6706 0.0000
13 1 10 -2.9681 0.0000
13 1 12 -3.9290 0.0000
13 2 1 3.4053 0.0000
13 2 3 -1.8440 -0.0000
13 2 5 -3.1947 -0.0000
13 2 7 2.9244 0.0000
13 2 9 1.2861 0.0000
13 2 11 3.1249 0.0000
13 3 0 4.2650 -0.0000
13 3 2 -2.1209 0.0000
13 3 4 0.4658 0.0000
13 3 6 0.1802 0.0000
13 3 8 1.1325 -0.0000
13 3 10 -2.9742 0.0000
13 3 12 1.6231 0.0000
13 4 1 0.7800 0.0000
13 4 3 -1.8005 0.0000
13 4 5 -2.6045 0.0000
13 4 7 -2.7634 0.0000
13 4 9 3.1152 0.0000
13 4 11 -0.9917 0.0000
13 5 0 0.9599 0.0000
13 5 2 -0.0477 0.0000
13 5 4 -3.5652 -0.0000
13 5 6 -3.2040 0.0000
13 5 8 1.6303 0.0000
13 5 10 0.0712 0.0000
13 5 12 -0.9560 0.0000
13 6 1 3.7230 -0.0000
13 6 3 0.5311 0.0000
13 6 5 3.0223 0.0000
13 6 7 3.0395 0.0000
13 6 9 0.7543 -0.0000
13 6 11 3.2810 -0.0000
13 7 0 0.2427 0.0000
13 7 2 -0.0994 0.0000
13 7 4 -1.0688 -0.0000
13 7 6 0.6393 -0.0000
13 7 8 -4.0884 0.0000
13 7 10 -0.7515 0.0000
13 8 1 0.8673 0.0000
13 8 3 0.4647 0.0000
13 8 5 1.4613 0.0000
13 8 7 3.0391 0.0000
13 8 9 -1.8477 0.0000
13 9 0 3.3502 0.0000
13 9 2 -1.2947 0.0000
13 9 4 -1.6944 -0.0000
13 9 6 4.1532 0.0000
13 9 8 -1.7609 0.0000
13 10 1 -0.0476 0.0000
13 10 3 2.3455 0.0000
13 10 5 1.0207 0.0000
13 10 7 0.0391 0.0000
13 11 0 0.9926 0.0000
13 11 2 -2.6411 0.0000
13 11 4 2.2374 -0.0000
13 11 6 1.7115 0.0000
13 12 1 1.5424 0.0000
13 12 3 2.6087 -0.0000
13 12 5 -0.5489 0.0000
13 13 0 2.0126 0.0000
13 13 2 -1.5759 0.0000
14 0 0 9.6568 0.0000
14 0 2 2.2538 -0.0000
14 0 4 0.7017 -0.0000
14 0 6 5.5782 0.0000
14 0 8 6.0987 0.0000
14 0 10 1.0252 0.0000
14 0 12 2.6259 -0.0000
14 1 1 -1.7329 0.0000
14 1 3 -3.6497 -0.0000
14 1 5 -3.2186 0.0000
14 1 7 -2.0273 0.0000
14 1 9 -3.6244 0.0000
14 1 11 -1.1369 0.0000
14 2 0 0.7518 0.0000
14 2 2 -1.6172 0.0000
14 2 4 -1.8469 0.0000
14 2 6 1.1219 0.0000
14 2 8 1.7156 0.0000
14 2 10 -0.9258 0.0000
14 3 1 0.0414 0.0000
14 3 3 -1.9504 -0.0000
14 3 5 -6.1229 0.0000
14 3 7 2.1995 -0.0000
14 3 9 -3.1360 0.0000
14 3 11 -1.8716 0.0000
14 4 0 0.4143 -0.0000
14 4 2 1.0687 0.0000
14 4 4 -0.7408 0.0000
14 4 6 2.8267 -0.0000
14 4 8 1.5892 0.0000
14 4 10 -0.2270 0.0000
14 5 1 1.1436 0.0000
14 5 3 0.1746 0.0000
14 5 5 -0.5071 0.0000
14 5 7 2.1940 0.0000
14 5 9 -1.2047 0.0000
14 6 0 1.4054 -0.0000
14 6 2 2.4861 0.0000
14 6 4 1.0184 0.0000
14 6 6 -0.5233 0.0000
14 6 8 -0.9495 0.0000
14 6 10 1.5170 0.0000
14 7 1 0.2150 0.0000
14 7 3 -3.4795 -0.0000
14 7 5 -4.1699 0.0000
14 7 7 4.2668 0.0000
14 7 9 -1.6723 0.0000
14 8 0 0.0021 0.0000
14 8 2 -0.1147 0.0000
14 8 4 0.0379 0.0000
14 8 6 -0.5611 -0.0000
14 8 8 -1.4107 0.0000
14 9 1 0.3470 0.0000
14 9 3 2.3137 -0.0000
14 9 5 2.8909 -0.0000
14 9 7 3.0741 0.0000
14 10 0 1.8698 -0.0000
14 10 2 1.1289 0.0000
14 10 4 -0.0860 0.0000
14 10 6 0.6728 0.0000
14 11 1 3.4123 0.0000
14 11 3 0.1499 -0.0000
14 11 5 0.0105 -0.0000
14 12 0 -3.5052 0.0000
14 12 2 -2.7002 0.0000
15 0 1 -9.7158 0.0000
15 0 3 -7.1320 0.0000
15 0 5 -4.6834 -0.0000
15 0 7 -5.6097 -0.0000
15 0 9 -6.4686 0.0000
15 1 0 7.1623 -0.0000
15 1 2 1.2678 0.0000
15 1 4 3.5477 0.0000
15 1 6 0.4039 0.0000
15 1 8 1.3455 -0.0000
15 1 10 3.7155 -0.0000
15 2 1 -3.7024 0.0000
15 2 3 2.1551 -0.0000
15 2 5 0.8107 0.0000
15 2 7 2.4072 -0.0000
15 2 9 -3.2861 0.0000
15 3 0 6.5840 -0.0000
15 3 2 -3.1864 0.0000
15 3 4 1.8329 0.0000
15 3 6 -2.8377 0.0000
15 3 8 -0.9727 0.0000
15 3 10 -2.0785 0.0000
15 4 1 -1.1894 0.0000
15 4 3 0.7966 -0.0000
15 4 5 -3.6408 -0.0000
15 4 7 1.5374 0.0000
15 4 9 3.4287 0.0000
15 5 0 1.3112 0.0000
15 5 2 -0.0354 0.0000
15 5 4 -1.2546 -0.0000
15 5 6 0.8242 0.0000
15 5 8 -2.2001 0.0000
15 6 1 -3.3822 0.0000
15 6 3 0.7333 0.0000
15 6 5 -2.7496 0.0000
15 6 7 -0.6502 0.0000
15 6 9 -0.5376 -0.0000
15 7 0 0.8039 -0.0000
15 7 2 4.2763 0.0000
15 7 4 0.6095 -0.0000
15 7 6 -1.7833 -0.0000
15 7 8 1.3793 0.0000
15 8 1 0.5423 0.0000
15 8 3 1.7116 -0.0000
15 8 5 2.5500 -0.0000
15 8 7 1.2840 -0.0000
15 9 0 1.5990 -0.0000
15 9 2 1.6994 0.0000
15 9 4 -2.3717 0.0000
15 9 6 0.3855 0.0000
15 10 1 -0.9376 0.0000
15 10 3 -3.4553 0.0000
15 11 0 0.7154 0.0000
16 0 0 6.7870 -0.0000
16 0 2 -2.4439 0.0000
16 0 4 2.2355 -0.0000
16 0 6 1.5224 0.0000
16 0 8 0.6565 -0.0000
16 1 1 -2.9853 0.0000
16 1 3 -2.1541 0.0000
16 1 5 0.4064 0.0000
16 1 7 0.0560 0.0000
16 1 9 -1.4590 0.0000
16 2 0 8.9805 -0.0000
16 2 2 -1.1949 0.0000
16 2 4 -4.5605 -0.0000
16 2 6 -1.5927 0.0000
16 2 8 -0.9424 0.0000
16 3 1 -3.2783 0.0000
16 3 3 -1.7414 0.0000
16 3 5 3.9444 0.0000
16 3 7 0.0921 0.0000
16 4 0 2.3209 -0.0000
16 4 2 1.4214 0.0000
16 4 4 -3.1060 0.0000
16 4 6 -1.7795 -0.0000
16 4 8 -2.3142 0.0000
16 5 1 -0.2402 -0.0000
16 5 3 1.4356 0.0000
16 5 5 0.1070 -0.0000
16 5 7 -1.9071 0.0000
16 6 0 1.4105 -0.0000
16 6 2 2.9282 0.0000
16 6 4 -3.9025 0.0000
16 6 6 -1.1133 -0.0000
16 7 1 -2.0329 0.0000
16 7 3 -0.5066 -0.0000
16 7 5 3.3467 0.0000
16 8 0 1.5328 0.0000
16 8 2 0.9267 0.0000
16 8 4 -3.7552 0.0000
16 9 1 1.7870 0.0000
17 0 1 3.8163 0.0000
17 0 3 -0.7904 -0.0000
17 0 5 1.5556 0.0000
17 0 7 -5.1409 -0.0000
17 1 0 -0.9251 -0.0000
17 1 2 -0.7133 -0.0000
17 1 4 -0.8556 0.0000
17 1 6 2.0359 0.0000
17 2 1 -4.7828 -0.0000
17 2 3 -0.9774 0.0000
17 2 5 0.9824 0.0000
17 2 7 -4.0075 0.0000
17 3 0 2.9916 -0.0000
17 3 2 -0.1837 -0.0000
17 3 4 -1.7737 0.0000
17 3 6 1.3484 0.0000
17 4 1 1.2511 0.0000
17 4 3 -1.5103 -0.0000
17 4 5 0.9158 -0.0000
17 5 0 -2.5323 0.0000
17 5 2 -2.4028 0.0000
17 5 4 1.2189 0.0000
17 6 1 1.4623 0.0000
17 6 3 0.0322 -0.0000
17 7 0 1.3896 -0.0000
17 7 2 0.3815 0.0000
18 0 0 -3.8935 -0.0000
18 0 2 -2.9039 0.0000
18 0 4 1.3601 -0.0000
18 1 1 -2.5935 0.0000
18 1 3 -0.9809 -0.0000
18 2 0 4.2002 0.0000
18 2 2 3.3809 0.0000
18 2 4 -1.0232 -0.0000
18 3 1 -4.6226 -0.0000
18 3 3 3.0357 0.0000
18 4 0 0.4044 0.0000
18 4 2 -0.2411 0.0000
0 0 0 0.0 0.0
;
loop_
_diffrn_refln_index_h
_diffrn_refln_index_k
_diffrn_refln_index_l
_diffrn_refln_intensity_net
_diffrn_refln_intensity_u
0 0 -2 20021.62 2564.32
0 0 2 18353.32 2433.75
0 0 -4 60229.25 8804.75
0 0 4 72029.41 8615.46
0 0 -6 32517.16 4457.03
0 0 6 18844.72 3900.68
0 0 -8 61501.66 8438.23
0 0 8 34432.46 7333.01
0 0 -10 13106.37 4476.33
0 0 10 10636.92 1597.06
0 0 12 1189.96 211.16
0 0 14 2355.76 336.9
0 0 16 643.21 153.71
0 0 18 196.19 105.21
0 1 -1 39735.66 4835.57
0 -1 1 35871.65 4834.09
0 -1 -1 30886.18 4724.25
1 0 1 29895.11 4722.27
0 1 1 29925.53 4725.02
-1 0 -1 29358.94 4721.52
0 1 -3 10355.88 1262.12
0 1 3 9186.95 1234.7
-1 0 -3 9405.64 1235.52
0 -1 -3 10004.29 1234.93
0 -1 3 9395.15 1261.59
1 0 3 9702.54 1235.02
0 1 -5 5346.22 671.96
1 0 5 4778.63 644.5
0 -1 5 4429.93 664.95
-1 0 -5 5128.04 640.99
0 1 5 4568.21 643.08
0 -1 -7 1158.28 665.39
0 -1 7 2995.88 691.4
-1 0 -7 1943.56 663.29
0 1 7 1046.34 663.85
1 0 7 2818.46 664.39
0 -1 -9 3624.71 1675.82
0 -1 9 2989.06 1680.91
1 0 9 1510.26 1668.52
0 1 9 2603.25 1669.71
-1 0 -9 2953.26 1669.36
0 -1 11 1250.04 1109.33
0 1 11 1257.75 1101.01
0 -1 -11 357.41 1105.87
-1 0 -11 118.88 1096.85
1 0 11 360.92 1097.48
0 1 -13 1346.24 1629.12
0 -1 -13 1278.4 311.59
0 1 13 861.96 239.37
-1 0 -13 535.01 231.28
0 -1 -15 1061.66 256.89
0 -1 15 997.88 197.45
0 1 15 432.9 150.98
-1 0 -15 917.31 166.88
0 -1 -17 784.5 681.25
0 -1 17 283.11 143.18
-1 0 -17 319.79 126.25
1 0 17 116 99.82
0 1 17 259.17 127.88
1 1 0 13286.43 2665.99
-1 -1 0 21546.05 2697.65
1 -1 0 20092.79 2581.32
-1 1 0 20714.71 2583.85
-1 1 -2 3047.22 703.5
-1 1 2 4143.76 724.33
1 -1 2 2799.12 703.17
1 1 2 3368.73 701.15
-1 -1 -2 3409.6 701.33
1 -1 -4 5484.38 666.94
-1 1 4 3945.4 670.63
-1 -1 -4 4136.87 654.38
1 1 4 4180.17 654.09
-1 1 -4 3136.06 658.46
1 -1 4 4148.03 656.21
-1 1 6 847.27 202.25
1 -1 -6 902.79 744.06
-1 -1 -6 658.11 126.82
1 -1 6 1007.08 132.36
-1 1 -6 626.9 129.63
1 1 6 866.82 129.02
-1 1 8 543.87 316.73
1 -1 -8 1290.26 259.1
-1 -1 -8 1067.22 212.05
1 -1 8 1340.27 217.58
1 -1 -10 77.14 566.33
-1 -1 -10 449.15 185.55
-1 1 -10 735.81 189.54
1 -1 10 591.47 189.61
1 1 10 516.59 183.97
-1 1 12 47.85 120.16
-1 1 -12 174.26 51.21
1 -1 12 293.54 66.92
1 1 12 200.95 65.63
-1 -1 -12 122.94 48.91
-1 1 14 323.34 188.99
-1 1 -14 128.03 69.4
-1 -1 -14 100.12 67.11
1 -1 14 38.55 57.52
1 1 14 21.07 53.29
-1 -1 -16 130.86 71.56
-1 1 16 60.68 215.65
-1 1 -16 68.79 71.19
1 1 16 39.75 38.42
1 -1 16 43.13 40.26
-1 1 18 229.34 268.18
-1 -1 -18 105.69 59.56
-1 1 -18 117.95 124.6
1 1 18 88.64 42.46
1 -1 18 97.07 51.31
2 0 0 9841.39 1292.2
0 -2 0 9240.87 1291.34
0 2 0 9926.85 1291.53
-2 0 0 10855.19 1291.92
0 2 -2 11723.38 1711.89
0 -2 2 9963.48 1706.02
2 0 2 12630.96 1512.78
0 2 2 10333.1 1513.02
0 -2 -2 10996.39 1512.6
-2 0 -2 12445.32 1507.52
0 2 -4 2084.97 439.97
-2 0 -4 3429.4 410.48
0 -2 -4 2772.57 410.3
2 0 4 3119.48 410.76
0 2 4 2913.92 410.77
2 0 6 1932.65 282.08
0 2 6 2005.38 282.39
0 -2 -6 1973.9 282.41
0 -2 6 1394.91 336.79
-2 0 -6 2291.87 284.51
0 2 -8 1892.3 330.57
0 -2 -8 2243.13 288.31
0 -2 8 888.94 331.71
-2 0 -8 1439.79 278.79
2 0 8 2260.74 281.52
0 2 8 1142.69 282.73
0 -2 10 122.93 220.98
2 0 10 390.55 191.04
-2 0 -10 408.21 187.45
0 2 10 535.02 194.09
0 -2 -10 362.24 187.51
0 2 -12 1052.14 412.52
0 -2 12 175.09 167.87
0 2 12 125.78 130.45
0 -2 -12 135.72 143.73
-2 0 -12 225.03 130.63
2 0 12 258.17 132.24
0 -2 -14 185.69 270.94
0 -2 14 292.55 292.42
0 2 14 165.44 268.33
2 0 14 152.22 266.72
-2 0 -14 228.72 267.37
0 2 -16 758.96 1547.17
0 -2 16 251.91 152.23
0 -2 -16 345.68 144.08
2 0 16 142.75 104.56
-2 0 -16 179.56 110.94
0 2 16 110.91 106.82
0 -2 -18 41.43 96.79
0 -2 18 147.09 115.56
2 0 18 66.51 47.44
-2 0 -18 54.3 50.85
0 2 18 25.42 40.42
1 -2 1 6401.35 964.58
2 1 1 6516.29 963.58
-2 -1 -1 6307.12 963.58
-2 1 1 6522.39 966.01
-2 1 -1 6869.69 965.37
1 -2 -1 6790.02 965.08
-1 -2 -1 6744.29 964.4
-1 2 -1 7340.25 965.3
2 -1 1 6652.32 964
1 2 1 7509.2 965.43
2 -1 -1 6015.72 966.4
-1 2 1 8089.33 965.72
2 -1 -3 6119.18 867.66
-2 1 3 4767.96 862.2
1 -2 -3 6136.54 837.83
2 1 3 6263.27 836.83
-2 1 -3 6211.21 838.18
1 2 3 5531 836.77
1 -2 3 5041.86 840.28
-1 -2 -3 6370.23 836.93
2 -1 3 6573.49 838.53
-1 2 -3 5655 838.94
-1 2 3 7035.32 838.01
-2 -1 -3 6600.08 836.89
1 -2 5 762.27 225.75
-1 2 5 1610.37 230.17
1 2 5 737.7 220.43
-2 -1 -5 1494.75 222.92
1 -2 -5 1072.94 233.83
-1 -2 -5 1454.38 221.16
-1 2 -5 1005.23 223.95
2 1 5 1098.83 221.86
-2 1 7 313.82 197.53
-2 -1 -7 481.38 69.33
-1 2 7 245.01 83.54
1 -2 -7 307.05 91.92
1 -2 7 169.26 75.48
-2 1 -7 378.52 70.64
2 -1 7 471.16 71.03
1 2 7 243.63 64.76
-1 -2 -7 285.61 63.27
-1 2 -7 178.1 66.55
2 1 7 434.13 65.33
1 -2 9 569.07 251.37
-1 2 9 1340.77 254.28
2 -1 9 1709.22 253.44
2 1 9 1149.66 250.36
-2 -1 -9 968.59 254.02
-1 2 -9 642.64 251.72
-2 1 -9 1237.66 251.15
-1 -2 -9 610.88 245.27
1 2 9 918.78 245.99
1 -2 -11 509.87 139.39
-1 2 -11 161.09 69.36
2 1 11 396.9 72.06
1 -2 11 416.56 96.18
2 -1 11 188.23 74.36
-2 1 -11 382.14 81.09
-2 -1 -11 290.15 79.52
-1 2 11 200.27 106.99
1 2 11 364.4 74.77
-1 -2 -11 153.26 70.14
1 -2 -13 301.06 201.61
-2 1 -13 325.97 138.25
1 -2 13 504.49 145.84
-1 -2 -13 379.37 136.55
1 2 13 267.29 136.47
-2 -1 -13 392.08 140.19
-1 2 -13 366.36 139.95
2 1 13 318.23 139.03
2 -1 13 266.44 139.41
-1 2 15 146.48 89.22
2 -1 15 173.07 49.62
1 -2 15 38.23 43.59
-1 -2 -15 186.61 96.87
1 2 15 61.87 41.11
2 1 15 54.92 44.19
-2 1 -15 144.77 71.03
-2 -1 -15 213.82 53.26
-1 2 -15 165.87 96.48
1 -2 -17 117.42 174.13
-1 2 17 343.53 127.96
-1 2 -17 179.88 129.61
1 2 17 44.38 56.19
-1 -2 -17 41.43 67.06
-2 -1 -17 176.01 64.77
1 -2 17 53.74 53.8
2 1 17 130.97 68.23
-2 1 -17 151.46 68.27
2 -1 17 59.1 57.04
2 2 0 6447.19 1570.53
2 -2 0 10665.85 1520.24
-2 2 -2 12171.91 1578.83
2 2 2 12683.17 1578.82
2 -2 -2 11985.71 1582.06
-2 -2 -2 11973.25 1578.88
-2 2 2 13283.87 1582.35
2 -2 2 12879.28 1578.88
2 -2 -4 6323.64 1107.48
-2 2 -4 7236.92 1100.46
-2 2 4 9206.54 1139.95
-2 -2 -4 6726.12 1096.39
2 2 4 6180.03 1095.58
2 -2 4 7074.56 1100.11
-2 2 6 790.74 204.89
2 -2 6 810.17 193.26
2 -2 -6 846.69 195.09
-2 -2 -6 1156.24 190.2
-2 2 -6 1567.96 198.02
2 2 6 1534 191.98
2 -2 -8 1859.83 346.61
2 -2 8 1461.27 331.77
-2 -2 -8 1741.3 329.87
-2 2 8 2000.48 366.01
2 2 8 1518.11 329.42
-2 2 10 240.53 267.69
-2 2 -10 829.61 258.6
2 -2 10 655.12 257.2
2 2 10 323.49 252.04
-2 -2 -10 401.03 252.35
-2 2 12 1084.05 221.71
-2 2 -12 543.9 143.6
2 -2 12 742.33 144.94
2 2 12 666 140.91
-2 -2 -12 941.08 141.74
2 -2 -12 668.61 281.12
2 -2 -14 925.94 225.14
-2 2 -14 487.9 125.6
2 2 14 203.51 118.59
2 -2 14 206.12 122.14
-2 -2 -14 107.84 115.64
2 -2 -16 40.4 157.02
-2 -2 -16 154.42 48.2
2 -2 16 100.69 51.01
2 2 16 84.6 50.87
-2 2 -16 225.59 72.55
2 -2 -18 99.5 2973.62
2 2 18 81.15 38.85
-2 2 -18 33.14 76.12
2 -2 18 9.5 49.03
-2 -2 -18 55.82 53.16
3 0 -1 11757.96 1853.93
0 3 -1 9401.82 1756.62
3 0 1 5167.9 1755.51
-3 0 -1 6228.73 1755.79
0 -3 1 9921.04 1756.69
0 3 1 7204.51 1755.15
0 -3 -1 8722.79 1755.38
0 3 -3 7408.57 1776.61
0 -3 -3 6610.5 1630.7
0 3 3 6448.51 1631.56
-3 0 -3 7664.77 1626.57
3 0 3 8144.45 1632.31
0 3 -5 1070.99 242.5
3 0 5 1180.44 229.79
0 -3 5 1904.4 242.12
0 -3 -5 1242.78 230.76
0 3 5 1545.41 229.36
-3 0 -5 1323.73 229.83
0 3 -7 913.83 188.14
0 -3 7 651.79 184.04
3 0 7 788.09 143.3
0 -3 -7 856.78 145.89
-3 0 -7 1130.98 143.05
0 3 7 1153.75 146.64
0 3 -9 212.38 145.89
0 -3 9 136.18 189.62
-3 0 -9 504.46 90.39
0 3 9 395.6 81.16
3 0 9 404.54 82.94
0 -3 -9 366.73 83.26
0 3 -11 496.24 163.9
0 -3 -11 448.66 80.63
0 3 11 350.17 77.31
0 -3 11 0.59 164.99
3 0 11 347.74 75.98
-3 0 -11 199.57 74.73
0 3 -13 386.72 202.87
0 -3 -13 95.95 64.19
-3 0 -13 144.11 67.47
0 3 13 388.45 84.41
3 0 13 104.65 67.79
0 -3 13 276.15 218.43
0 3 -15 589.33 413.47
0 3 15 132.85 87.21
-3 0 -15 223.96 89.05
0 -3 15 64.47 202.18
0 -3 -15 37.55 82.2
3 0 15 73.21 83.11
0 3 -17 196.49 367.43
0 -3 -17 28.3 71.55
0 3 17 38.13 74.55
-3 0 -17 23.97 47.04
3 0 17 69.29 52.11
0 -3 17 167.34 226.09
-3 -1 0 8727.26 1044.49
-3 1 0 7191.42 1037.96
3 1 0 8390.59 1046.16
1 -3 0 8241.22 1037.82
1 3 0 7817.26 1040.71
-1 -3 0 7769.04 1040.2
-1 3 0 5678.06 1037.67
3 -1 0 7422.44 1037.88
-1 3 2 6659.08 963.96
-1 3 -2 6444.25 964.38
3 1 2 6698.39 964.35
3 -1 -2 8099.54 988.76
-3 1 2 4996.24 973.19
1 -3 2 6539.29 964.36
3 -1 2 7154.64 963.59
-1 -3 -2 6574.02 962.87
-3 1 -2 6299.2 963.79
-3 -1 -2 6972.96 963.72
1 -3 -2 6363.03 963.79
1 3 2 6415.75 963.01
-3 1 4 3173.63 945.83
-1 3 -4 2309.88 386.18
1 3 4 2045.61 378.33
3 -1 4 1911.34 378.63
3 1 4 1731.69 378.43
-1 3 4 2317.31 379.86
1 -3 4 1668.87 384.93
-3 -1 -4 1723.93 378.56
-3 1 -4 1667.56 378.65
-1 -3 -4 2093.95 378.33
1 -3 -4 1850.2 378.83
-1 3 6 372.18 154.76
1 -3 -6 609.17 157.14
-1 3 -6 819.19 157.68
3 -1 6 530.7 154.15
-3 1 -6 617.67 157.12
-1 -3 -6 804.35 152.33
3 1 6 727.32 152.37
1 3 6 978.68 153.14
-3 -1 -6 493.04 152.82
3 -1 8 894.31 140.45
1 3 8 781.58 138.51
1 -3 8 623.95 136.51
1 -3 -8 759.56 138.43
-1 3 8 569.91 146.9
-1 -3 -8 809.67 131.48
3 1 8 553.62 131.54
-3 1 -8 1051.42 143.1
-1 3 -8 856.21 142.17
-3 -1 -8 668.06 132.1
1 -3 -10 342.93 103.05
-1 -3 -10 243.45 64.89
-1 3 10 195.75 79.53
3 1 10 331.3 72.05
3 -1 10 426.25 79.14
1 -3 10 207.93 86.18
-3 1 -10 320.05 70.92
1 3 10 240.06 65.86
-1 3 12 282.7 96.59
-3 -1 -12 436.52 73.77
1 -3 -12 275.12 100.81
1 -3 12 181.16 75.26
-1 -3 -12 164.38 65.95
-3 1 -12 474.74 90.14
1 3 12 166.5 69.36
3 -1 12 421.46 75.62
-1 3 -12 112.02 69.61
3 1 12 283.58 75.8
-1 3 14 -1.56 70.61
1 -3 -14 206.46 97.94
3 1 14 137.76 50.3
-3 1 -14 86.38 50.3
-3 -1 -14 78.79 46.68
3 -1 14 111.17 59.08
-1 -3 -14 85.81 49.66
-1 3 -14 55.38 57.16
1 -3 14 128.24 49.16
1 3 14 61.91 42.35
-1 3 16 73.45 46.33
3 -1 16 73.69 52.98
1 -3 -16 22.47 74.32
-1 3 -16 50.54 103.85
1 -3 16 41.54 41.27
-1 -3 -16 174.48 78.81
-3 1 -16 115.11 51.87
3 1 16 27.23 49.95
-3 -1 -16 117.47 44.33
1 3 16 87.29 38.88
-3 -2 1 1905.76 469.46
3 2 1 2409.36 482.42
-3 -2 -1 1997.94 474.25
2 3 1 2502.78 466.04
3 -2 1 2045.06 464.41
3 2 -1 1624.01 474.53
-3 2 1 1759.53 464.4
2 -3 1 1558.78 464.45
-2 3 -1 2087.15 464.52
2 -3 -1 2515.06 465.43
-3 2 -1 2203.94 464.42
3 -2 -1 2288.18 465.16
-2 -3 -1 2113.72 465.69
-2 3 1 2623.19 465.44
2 -3 -3 7446.24 968.68
3 -2 3 7724.44 968.19
-3 2 3 7536.85 970.56
-3 2 -3 7527.42 968.06
2 3 3 7433.02 967.36
-2 3 3 7734.2 969.32
2 -3 3 6772.02 970.39
-2 3 -3 8103.53 971.82
3 -2 -3 7326.13 972.81
-3 -2 -3 8004.05 967.17
3 2 3 7312.09 967.1
-2 -3 -3 8131 967.53
2 -3 5 882.45 305.58
3 -2 -5 1212.88 342.7
-2 -3 -5 1172.53 303.18
-2 3 -5 897.03 305.54
-3 -2 -5 1233.55 303.88
3 2 5 1775.74 304.35
3 -2 5 1505.66 305.33
2 3 5 1244.59 303.61
-2 3 5 1953.51 310.55
-3 2 7 929.08 183.19
3 -2 7 400.43 156.94
3 2 7 487.3 154.56
-2 3 7 466.87 165.72
2 3 7 623.95 156.25
-2 -3 -7 643.07 155.7
2 -3 7 732.27 158.25
-3 2 -7 358.05 157.38
-3 -2 -7 489.67 155.7
3 -2 -9 1041.87 352.7
-3 2 9 198.5 226.27
-2 3 -9 227.59 215.11
2 -3 9 208.16 219.64
-2 3 9 260.09 243.3
-3 -2 -9 456.45 214.36
-2 -3 -9 497.61 214.11
2 -3 -9 789.55 236.36
2 3 9 302.41 212.98
-3 2 -9 901.76 220.39
3 2 9 559.19 212.47
3 -2 -11 435.97 340.93
2 -3 -11 206.77 81.5
-3 -2 -11 101.21 60.6
-3 2 -11 177.74 66.91
-2 3 -11 223.59 72.26
-2 3 11 206.73 113.35
-2 -3 -11 142.4 58.2
3 -2 11 131.83 63.48
3 2 11 151.16 60.96
2 -3 11 40.91 70.26
2 3 11 122.39 62.67
-3 2 11 166.38 168.85
3 -2 -13 -166.63 231.64
-3 2 13 126.91 187.19
2 -3 -13 268.51 91.64
-2 3 13 67.48 63.44
3 2 13 201.5 59.45
-3 2 -13 175.59 70.85
2 -3 13 272.36 73.28
3 -2 13 181.22 60.28
-2 -3 -13 155.01 54.31
2 3 13 148.98 56.73
-3 -2 -13 294.31 74.19
-3 2 15 -59.42 216.2
2 -3 -15 167.39 178.68
3 -2 15 103.65 53.38
2 -3 15 95.73 59
-2 3 15 127.75 131.14
2 3 15 133.52 46.85
3 2 15 145.23 62.49
-3 -2 -15 88.88 46.63
-2 -3 -15 117.34 39
-3 2 -15 84.28 55.6
-2 3 -15 4.34 66.92
2 -3 -17 105 88.07
-3 2 17 24.9 182.25
-2 3 17 76.5 85.7
-2 -3 -17 94.36 41.87
-3 2 -17 103.16 50.91
3 -2 17 78 55.12
-2 3 -17 88.37 70.76
2 3 17 43.69 40.05
-3 -2 -17 59.83 33.36
2 -3 17 117.81 48.99
3 2 17 73.41 43.45
-3 -3 0 7976.76 1462.6
3 3 0 6861.21 1047.38
-3 3 0 4829.35 1026.13
3 -3 -2 4877.65 667.09
3 3 2 4242.35 664.13
-3 3 -2 4690.96 663.96
-3 3 2 5570.71 668.03
3 -3 2 5213.36 664.21
-3 -3 -2 4795.9 663.67
-3 3 4 1231.46 253.58
3 -3 -4 1741.5 254.45
-3 -3 -4 2097.32 251.57
3 -3 4 1867.44 253.24
3 3 4 1913.78 251.4
-3 3 -4 1925.28 253.73
3 3 6 1232.53 210.19
-3 3 -6 766.43 214.68
-3 3 6 1001.04 260.87
3 -3 -6 1730.6 231.63
3 -3 6 1613.69 218.97
-3 -3 -6 818.91 210.03
-3 3 -8 617.55 130.29
3 3 8 656.06 127.64
3 -3 8 433.28 143.94
-3 -3 -8 1019.65 129.29
3 -3 -8 753.37 178.26
-3 3 8 835.81 158.97
3 -3 -10 357.96 132.56
-3 3 -10 221.76 73.85
-3 3 10 522.28 86.63
3 -3 10 245.42 81.9
3 3 10 375.37 70.64
-3 -3 -10 248.09 70.47
-3 3 -12 255.73 107.12
-3 -3 -12 211.2 90.91
3 3 12 276.13 90.26
-3 3 12 685.72 178.65
3 -3 12 269.23 92.86
3 -3 -12 192.84 114.39
3 -3 -14 -76.3 102
3 3 14 50.91 45.95
-3 3 14 55.13 70.33
3 -3 14 200.91 65.8
-3 3 -14 83.79 57.62
-3 -3 -14 79.19 43.21
3 -3 -16 195.09 503.41
3 3 16 13.7 43.84
-3 -3 -16 42.69 40.53
3 -3 16 70.97 55.43
-3 3 -16 54.75 51.21
-3 3 16 118.23 162.64
4 0 0 21388.89 2758.74
0 4 0 22485.8 2757.68
-4 0 0 22473.54 2758.01
0 -4 0 23196.33 2757.7
0 -4 -2 1589.57 216.55
0 4 -2 1164.3 223.05
-4 0 -2 1578.92 216.69
4 0 2 1800.47 217.23
0 -4 2 981.12 219.43
0 4 2 1468.86 216.36
0 -4 4 9151 1635.36
0 4 -4 11813.26 1593.3
4 0 4 9162.62 1417.05
-4 0 -4 8503.58 1409.55
0 4 4 8913.46 1417.7
0 -4 -4 8797.23 1416.16
0 4 -6 192.84 101.65
0 4 6 250.34 88.3
0 -4 -6 375.5 89.99
4 0 6 379.23 89.47
-4 0 -6 448.25 91.06
0 4 -8 1011.98 199.87
0 -4 8 819.6 195.19
4 0 8 1237.37 155.54
0 4 8 859.72 153.66
0 -4 -8 1073.01 153.76
-4 0 -8 912.28 152.76
0 4 -10 282.17 141.79
0 -4 10 302.55 121.25
4 0 10 184.15 44.89
-4 0 -10 119.38 50.82
0 4 10 162.61 51.11
0 -4 -10 165.58 58.22
0 4 -12 274.56 116.5
4 0 12 36.18 61.44
-4 0 -12 111.76 71.48
0 -4 12 337.25 229.02
0 4 12 58.16 60.52
0 -4 -12 25.2 53.97
0 4 -14 186.97 136.19
4 0 14 135.45 58.44
0 -4 -14 232.18 58.59
0 4 14 150.5 53.59
0 -4 14 172.79 228.08
-4 0 -14 50.44 50.69
0 4 -16 62.43 186.62
0 -4 -16 92.51 57.17
4 0 16 95.85 46.62
-4 0 -16 158.59 54.82
0 -4 16 3.15 183.89
0 4 16 72.5 67.65
1 4 -1 1122.45 180.83
-4 -1 1 815.07 180.32
4 1 -1 925.29 186.53
4 -1 -1 1209.86 174.16
1 -4 -1 1144.26 175.16
-1 -4 1 1375.6 183.31
4 1 1 1155.67 176.54
-4 1 1 1199.46 174.98
-1 -4 -1 1050.78 173.63
-4 -1 -1 927.14 174.46
-1 4 1 1226.84 173.76
1 4 1 1432.76 174.81
-4 1 -1 983.76 173.84
1 -4 1 951.86 175.34
-1 4 -1 1056.56 175.04
4 -1 1 917.98 173.63
1 4 -3 247.69 500.91
-4 1 -3 579.01 108.94
-4 -1 -3 568.8 108.14
1 -4 3 755.65 113.4
4 1 3 800.62 109
4 -1 3 616.5 109.2
1 4 3 610.51 108.89
-1 4 -3 670.56 113.27
-1 -4 -3 764.29 109.26
-1 4 3 714.98 110.95
1 -4 -5 642.14 115.73
4 1 5 682.31 111.73
-4 1 -5 775.24 112.73
1 4 5 511.83 111.04
-1 -4 -5 456.18 111.16
1 -4 5 397.52 117.14
-1 4 5 593.72 112.08
-1 4 -5 436.49 115.64
4 -1 5 812.19 112.51
1 -4 -7 677.67 122.11
-1 4 -7 912.03 137.21
-4 1 -7 532.37 115.62
-1 -4 -7 564 112.89
1 4 7 660.6 113.75
-1 4 7 885.79 123.83
4 1 7 635.8 112.43
-4 -1 -7 624.23 112.51
4 -1 7 753.02 115.23
1 -4 7 647.35 122.11
-4 1 -9 112.14 62.98
-1 4 -9 238.98 87.45
-4 -1 -9 99.4 53.97
1 -4 -9 257.76 77.87
-1 -4 -9 316.64 57.55
1 4 9 236.65 58.31
-1 4 9 222.84 68.68
4 1 9 169.29 54.53
4 -1 9 179.9 54.97
-4 1 -11 85.69 57.24
-1 -4 -11 65.84 31.67
-4 -1 -11 115.35 33.35
1 -4 11 125.93 78.33
-1 4 -11 24.34 50.76
4 1 11 73.49 37.44
1 -4 -11 116.99 46.78
-1 4 11 41.02 52.65
4 -1 11 135.43 44.97
1 4 11 92.02 33.35
-1 4 13 184.31 54.02
-4 1 -13 49.62 45.46
1 -4 13 103.76 60.65
-1 4 -13 38.58 46.26
4 -1 13 191.88 62.17
1 -4 -13 38.51 63.42
1 4 13 51.6 36.39
-4 -1 -13 189.26 45.93
-1 -4 -13 65.57 39.02
4 1 13 130.53 57.26
-4 1 -15 48.97 50.02
-1 4 -15 181.38 67.45
1 -4 -15 5.85 71.02
-4 -1 -15 36.94 70.06
4 -1 15 27.89 42.45
-1 4 15 209.94 87.89
1 -4 15 99.94 56.96
-1 -4 -15 76.94 49.73
4 1 15 46.75 47.88
1 4 15 101.65 42.72
-1 4 -17 117.17 91.8
4 1 17 114.16 46.15
-1 4 17 20.91 69.61
-1 -4 -17 126.92 72.66
-4 -1 -17 65.62 42.49
-4 1 -17 156.92 68.65
1 -4 17 53.52 46.97
1 4 17 78.76 38.49
1 -4 -17 58.19 63.2
4 -1 17 126.41 47.77
4 2 0 569.69 102.1
-4 2 0 569.09 85.87
2 -4 0 684.56 86.5
-2 4 0 581.09 84.83
4 -2 0 622.28 87.26
2 4 0 491.3 92.03
-2 -4 0 419.88 95.83
-4 -2 0 635.01 114.08
2 -4 2 6452.65 1007.11
2 4 2 8255.89 1009.22
-4 2 2 8437.66 1010.69
-4 2 -2 6142.09 1008.49
2 -4 -2 7069.27 1008.64
4 -2 2 6612.5 1006.25
4 2 2 7061.44 1006.53
-4 -2 -2 6747.19 1006.61
-2 -4 -2 6812.27 1006.99
4 -2 -2 7836.11 1011.81
-2 4 2 7220.18 1008.2
-2 4 -2 7315.09 1008.34
4 -2 -4 395.28 166.59
2 -4 -4 176.25 157.99
4 -2 4 341.47 158.84
2 4 4 287.95 156.63
-4 -2 -4 238.94 156.86
4 2 4 350.77 157.02
-2 4 4 219.85 158.72
-4 2 -4 165.19 157.13
-2 -4 -4 208.96 156.45
-2 4 -4 388.77 158.33
4 -2 -6 230.7 124.91
2 -4 -6 381.36 91.23
-2 4 -6 376.45 92.82
-4 2 6 206.29 122.31
-4 2 -6 402.81 90.68
-4 -2 -6 576.25 88.64
-2 -4 -6 404.07 88.23
2 4 6 563.77 88.92
4 2 6 566.75 88.99
4 -2 -8 -349.35 651.91
2 -4 -8 683.05 126.02
4 -2 8 362.08 114.21
-2 4 8 513.85 116.49
2 4 8 549.02 112.28
-4 2 8 256.42 197.52
4 2 8 733.5 113.32
-2 -4 -8 482.86 112.02
-4 2 -8 569.61 117.71
-4 -2 -8 347.06 110.88
2 -4 8 723.68 149.27
4 -2 -10 -49.38 165.51
-4 2 10 519.01 1567.63
4 -2 10 91.02 69.54
-4 2 -10 127.43 75.17
2 4 10 187.24 69.22
-2 4 10 74.78 72.96
2 -4 -10 64.26 99.94
-4 -2 -10 84.29 66.78
-2 -4 -10 71.49 66.38
4 2 10 66.02 66.89
-2 4 -10 265.79 78.48
2 -4 -12 186.97 77.82
-2 4 -12 185.22 76.03
-2 4 12 275.42 68.29
-4 2 12 120.77 601.13
2 -4 12 122.5 70.02
-4 -2 -12 149.22 56.25
2 4 12 135.27 59.33
4 -2 12 380.94 74.72
-4 2 -12 325.34 85.7
4 2 12 263.24 57.19
-2 -4 -12 271.22 58.25
-4 -2 -14 58.94 47.82
2 -4 -14 152.22 88.36
2 -4 14 64.63 67.03
-4 2 -14 30.98 51
-2 4 14 285.39 110.67
4 2 14 59.6 46.99
-4 2 14 52.59 372.79
-2 -4 -14 100.63 45.06
2 4 14 71.58 44.77
4 -2 14 23.25 55.28
-2 4 -14 232.19 65.28
-4 -2 -16 85.78 52.17
4 2 16 60.36 45.31
-4 2 16 -12.28 210.41
-2 4 16 45.32 64.62
-2 -4 -16 53.54 40.19
4 -2 16 12.22 44.08
2 4 16 57.23 36.71
-2 4 -16 107.08 100.67
2 -4 -16 53.22 49.76
2 -4 16 164.74 55.66
-4 2 -16 28.9 47.13
3 4 1 463.57 132.07
4 3 -1 623.44 145.85
3 4 -1 279.72 135.75
-3 -4 1 294.11 142.45
4 3 1 348.08 152.58
-4 -3 -1 582.92 149.85
-3 -4 -1 322.85 130.45
-3 4 1 254.68 129.26
3 -4 1 315.27 128.74
-4 3 -1 229.83 128.6
4 -3 -1 376.87 131.36
-3 4 -1 330.28 129.56
-4 3 1 394.03 131.13
3 -4 -1 342.39 129.68
4 -3 1 361.7 129.17
-4 3 -3 2201.7 371.05
-3 4 3 2567.25 372.43
-3 -4 -3 2543.61 369.98
4 -3 -3 2169.36 372.88
3 -4 3 2665.39 369.88
-4 -3 -3 2503.06 370.44
-3 4 -3 2443.09 370.24
4 3 3 1831.13 369.73
3 4 3 2633.17 370.11
3 -4 -3 3095.98 373.62
4 -3 3 2298.1 370.6
-4 3 3 2350.75 372.76
-3 4 5 951.37 137.25
3 -4 5 899.47 137.12
-3 4 -5 753.99 135.36
4 -3 -5 792.09 143.98
-4 3 5 775.65 140.81
4 -3 5 1060.06 134.47
4 3 5 908.48 133.5
3 -4 -5 1009.42 135.67
-4 3 -5 1069.32 136.23
3 4 5 1088.1 133.36
-4 -3 -5 980.78 133.61
-3 -4 -5 621.64 132.34
-4 3 7 866.86 328.24
-3 4 7 1338.41 327.92
3 -4 -7 1463.21 331.74
-3 4 -7 683.46 323.45
-3 -4 -7 1159.64 321.39
4 -3 7 936.44 325.14
3 -4 7 561.31 322.9
3 4 7 878.71 321.77
-4 3 -7 1116.37 323.37
4 3 7 1135.1 321.71
-4 -3 -7 901.62 322.59
4 -3 9 461.73 233.01
3 -4 -9 407.18 250.4
-3 4 9 265.84 247.01
-4 3 -9 265.17 232.35
3 -4 9 270.46 233.66
-3 -4 -9 234.41 231.56
-4 3 9 407.73 241.66
-4 -3 -9 387.28 231.01
4 3 9 317.26 231
3 4 9 285.9 230.67
-3 4 -9 321.45 235.06
-4 3 11 65.5 94.32
4 -3 -11 84.23 77.79
3 -4 -11 161.4 119.8
3 -4 11 82.19 60.87
-3 4 -11 270.32 97.05
-3 4 11 149.53 69.01
4 3 11 75.73 56.74
-4 -3 -11 109.57 57.75
4 -3 11 177.98 74.73
-3 -4 -11 85.35 56.04
3 4 11 102.63 58.96
-3 4 13 0.53 75.41
4 -3 -13 234.21 168.3
3 -4 -13 69.9 75.53
-4 3 -13 71.19 44.48
4 -3 13 43.79 57.49
3 -4 13 37.27 69.98
3 4 13 45.72 42.78
4 3 13 66.22 46.05
-3 -4 -13 90.82 41.67
-4 -3 -13 63.04 40.75
-4 3 13 91.19 142.1
-3 4 -13 48.46 59.21
-4 3 15 -19.39 87.66
4 -3 -15 115.37 228.89
3 -4 -15 77.91 97.35
-4 3 -15 38.78 41.31
-4 -3 -15 61.11 46.65
-3 4 15 -10.54 72.92
3 -4 15 68.92 60.2
4 3 15 80.31 40.9
3 4 15 64.83 48.13
-3 4 -15 57.81 46.3
-3 -4 -15 50.69 33.86
4 -3 15 25.66 45.49
4 -3 -17 -4.35 235.98
3 -4 -17 117.08 129.2
-4 3 17 3.25 210.57
-3 4 17 21.91 52.26
3 4 17 35.15 36.05
-3 4 -17 38.73 52.72
-4 -3 -17 101.03 50.07
3 -4 17 92.39 71.67
-3 -4 -17 41.65 33.52
-4 3 -17 58.61 63.27
4 -3 17 33.02 36.63
4 3 17 77.05 45.95
-4 -4 0 5625.29 1340.17
4 -4 0 5738.08 1003.44
4 4 -2 827.47 352.6
-4 -4 2 2181.37 580
4 -4 2 1071.74 261.91
4 4 2 1877.01 264.84
-4 4 -2 1517.99 262.75
-4 4 2 1126.93 265.13
-4 -4 -2 1880.65 265.37
4 -4 -2 1843.71 265.38
-4 4 -4 1971.5 271.14
4 -4 -4 1737.03 277.69
-4 4 4 2254.29 279.82
-4 -4 -4 1729.76 271.08
4 4 4 2177.8 271.31
4 -4 4 2171.89 271.43
4 4 6 1301.08 188.58
4 -4 6 1550.94 192.22
-4 4 6 1036.75 194.78
-4 4 -6 1314.35 202.23
-4 -4 -6 1103.9 187.77
4 -4 -6 1175.4 194.1
-4 4 8 469.79 173.53
4 -4 -8 422.47 114.17
-4 -4 -8 297.28 96.52
4 4 8 478.07 96.61
-4 4 -8 423.58 104.05
4 -4 -10 238.32 88.91
4 -4 10 228.86 49.17
-4 4 10 313.25 73.4
-4 4 -10 168.99 75.5
-4 -4 -10 200.61 46.34
4 4 10 122.03 43.32
-4 4 12 277.9 117.44
4 -4 12 197.24 56.07
4 -4 -12 301.05 65.77
-4 -4 -12 204.84 46.79
-4 4 -12 169.23 65.37
4 4 12 159.63 48.95
4 -4 -14 278.44 158.01
-4 4 14 147.24 62.55
-4 -4 -14 78.55 44.71
4 4 14 97.57 46.27
-4 4 -14 82.49 53.19
4 -4 14 77.16 56.81
4 -4 -16 35.33 108.53
4 -4 16 63.82 44.48
-4 4 16 107.95 128.26
4 4 16 46.88 37.51
-4 -4 -16 16.61 42.03
-4 4 -16 92.97 68.59
5 0 1 4468.39 703.37
0 -5 1 4175.31 704.05
0 -5 -1 4569.79 702.21
0 5 1 3881.41 702.26
0 5 -1 2728.34 702.73
-5 0 -1 4377.86 703.34
0 5 -3 1863.34 338.16
0 5 3 1950.13 328.95
-5 0 -3 1475.73 328.98
5 0 3 1570.76 329.75
0 -5 -3 1918.05 328.66
0 -5 -5 9681.6 1716.59
0 5 5 10467.74 1718.22
-5 0 -5 11119.5 1710.64
0 -5 -7 1998.1 284.68
0 5 7 1485.69 283.25
0 -5 7 2357.97 421.67
-5 0 -7 1678.92 282.52
5 0 7 2019.06 283.63
0 -5 9 54.17 58.14
0 5 -9 208.51 109.06
5 0 9 101.49 34.35
0 -5 -9 113.78 42.03
-5 0 -9 113.21 35.4
0 5 9 162.78 42.87
0 5 -11 384.38 127.93
0 -5 -11 202.48 61.91
-5 0 -11 110.51 51.76
5 0 11 160.17 54.66
0 5 11 161.36 61.2
0 -5 11 168.22 106.68
0 -5 13 194.73 170.08
-5 0 -13 118.02 123.96
0 -5 -13 14.93 128.55
0 5 13 91.65 124.84
5 0 13 50.92 122.09
0 5 -15 307.38 200.37
-5 0 -15 329.67 101.36
0 5 15 60.54 58.91
5 0 15 118.51 62.56
0 -5 15 236.81 209.55
0 5 -17 25.45 115.72
0 -5 17 53.78 215.36
0 -5 -17 100.43 50.87
0 5 17 49.81 45.04
5 0 17 24.24 51.35
-5 0 -17 36.56 47.69
-5 1 0 3080.89 369.78
-5 -1 0 1931.41 381.26
1 -5 0 2979.14 368
5 1 0 2281.96 398.15
5 -1 0 2735.59 370.22
-1 -5 0 3056.21 372.73
-1 5 0 2806.52 367.93
5 -1 -2 3032.47 448.39
-5 1 2 2058.3 468.38
1 -5 2 2247.05 442.97
1 5 -2 2776.99 470.54
-1 -5 2 3075.99 467.22
5 -1 2 2917.06 442.43
-1 5 2 3205.54 442.24
1 5 2 2412.13 441.46
5 1 2 2585.72 442.45
1 -5 -2 3700.5 442.41
-5 1 -2 3264.77 442.95
-5 -1 -2 3185.34 443.23
-1 -5 -2 2831.37 441.85
1 5 -4 782.02 254.78
-1 5 4 758.6 116.9
1 -5 4 844.12 122.54
1 -5 -4 920.95 116.38
5 -1 4 797.84 114.6
-5 1 -4 881.2 113.96
5 1 4 791.76 113.48
-1 -5 -4 784.33 113.64
-1 5 -4 520.58 126.54
-5 -1 -4 705.63 114.41
1 5 4 751.8 112.96
-1 -5 6 615.25 802.76
-1 5 -6 410.39 94.95
5 -1 6 603.94 91.85
5 1 6 593.41 90.24
-5 1 -6 713.09 90.92
1 -5 -6 720.63 94.16
1 -5 6 415.46 95.59
-1 5 6 580.42 92.06
-5 -1 -6 582.87 92.01
-1 -5 -6 645.71 90.29
-1 5 -8 125 64.4
5 -1 8 148.12 47.18
5 1 8 173.66 49.46
1 -5 8 91.87 80.61
1 5 8 165.91 44.93
-5 -1 -8 141.76 46.38
1 -5 -8 226.57 49.59
-1 -5 -8 118.69 45.66
1 5 10 100.59 30.78
5 -1 10 123.2 35.11
-1 5 10 149.1 53.47
-1 5 -10 79.67 51.12
5 1 10 163.42 33.89
1 -5 10 86.85 65.1
-5 1 -10 99.44 32.09
1 -5 -10 146.97 43.57
-5 -1 -10 95.65 33.16
-1 -5 -10 114.86 30.92
-5 -1 -12 192.44 52.02
1 -5 -12 162.71 59.63
1 -5 12 257.46 70.14
-1 -5 -12 147.61 45.05
-5 1 -12 233.74 62.32
-1 5 12 119.84 72.09
-1 5 -12 185.73 52.68
5 -1 12 116.84 48.65
5 1 12 114.76 40.31
1 5 12 216.81 45.36
-5 1 -14 149.55 83.42
-1 5 -14 294.3 73.89
-5 -1 -14 40.86 50.71
1 -5 -14 100.43 60.15
-1 -5 -14 138.73 51.07
5 -1 14 83.47 59.74
1 -5 14 178.47 70.97
1 5 14 129.67 48.87
5 1 14 60.33 46.94
-1 5 14 119.78 69.48
1 -5 16 67.74 50.51
-5 1 -16 72.49 45.96
1 -5 -16 58.25 64.95
5 -1 16 61.23 68.66
-1 5 -16 49.86 62.31
1 5 16 64.17 34.13
-1 -5 -16 82.63 39.26
-5 -1 -16 16.83 35.28
5 1 16 139.08 60.21
-1 5 16 68.14 44.06
5 2 -1 754.35 138.91
-5 -2 -1 634.62 115.02
5 2 1 555.34 113.03
-2 5 1 662.93 93.69
-5 -2 1 392.35 109.08
-2 -5 -1 583.53 96.96
2 5 -1 429.3 97.26
2 5 1 458.02 97.01
-2 -5 1 416.22 96.08
-5 2 -1 448.47 92.84
-2 5 -1 734.41 93.12
5 -2 1 440.59 92.98
5 -2 -1 743.21 96.16
-5 2 1 698.71 95.01
2 -5 1 612.61 92.98
2 -5 -1 535.71 92.67
-2 5 3 2892.32 349.99
-5 -2 -3 2688.77 347.44
5 -2 -3 1918.72 352.73
5 -2 3 2438.89 349.81
-5 2 3 2420.8 352.19
-2 5 -3 1566.05 348.31
2 -5 -3 2016.41 349.83
2 5 3 2153.76 347.85
5 2 3 2905.7 347.89
-5 2 -3 1965.28 348.7
-2 -5 -3 1827.13 348.28
-5 2 5 1482.91 228.27
5 -2 -5 1225.36 231.33
5 -2 5 1302.53 194.97
-2 5 5 1251.34 199.45
2 -5 -5 1598.79 196.05
-2 5 -5 991.57 199.03
2 -5 5 775.53 199.36
-2 -5 -5 928.6 192.18
5 2 5 841.77 191.75
2 5 5 888.25 191.66
-5 2 -5 1441.65 194.52
-5 -2 -5 899.38 191.82
5 -2 -7 -89.95 301.92
-2 5 -7 361.82 151.1
-2 5 7 831.02 145.02
-5 2 7 -38.57 357.54
5 2 7 864.72 144.98
2 -5 7 667.09 147.15
-5 2 -7 837.68 145.4
2 5 7 922.66 142.08
2 -5 -7 955.65 146.22
-5 -2 -7 736.04 142.33
-2 -5 -7 842.27 142.33
5 -2 -9 349.39 495.72
-5 2 9 -23.12 248.59
-2 5 9 288.44 92.77
2 -5 9 131.58 121.15
-2 5 -9 160.55 99.23
-5 -2 -9 304.44 88.78
5 -2 9 219.76 89.18
-2 -5 -9 224.75 88.8
2 5 9 206.48 88.03
5 2 9 253.3 88.33
2 -5 -11 90.75 262.94
5 -2 11 192.74 259.7
-5 2 -11 71.92 259.69
2 5 11 147.65 259.13
-2 5 11 163.05 262.1
2 -5 11 168.31 261.34
-5 -2 -11 148.3 259.17
-2 -5 -11 191.62 259.16
-2 5 -11 431.44 264.85
5 2 11 84.43 258.95
-5 2 13 2070.84 865.79
-5 2 -13 327.75 253.57
-2 5 13 236.23 252.75
5 2 13 203.32 248.63
2 -5 -13 202.66 252.52
-2 -5 -13 179.54 251.52
2 -5 13 163.16 253.54
2 5 13 252.65 247.89
-2 5 -13 199.52 250.02
5 -2 13 254.22 253.1
-5 -2 -13 382.07 251.2
2 -5 -15 238.51 100.09
2 -5 15 98.07 60.61
5 2 15 102.69 47.26
-2 5 -15 224.85 69.8
-5 2 -15 128.39 61.18
-2 5 15 44.59 51.13
-2 -5 -15 105.78 43.25
5 -2 15 212.07 69.72
2 5 15 156.4 48.36
-5 -2 -15 105.01 53.32
2 -5 -17 22.84 98.43
-2 5 -17 93.18 52.88
-5 2 -17 39.12 34.03
-2 5 17 53.63 63.42
5 -2 17 111.68 53.31
2 5 17 46.95 34.44
2 -5 17 29.73 41.68
-2 -5 -17 45.04 33.75
-5 -2 -17 51.16 46.26
5 2 17 67.33 55.81
3 5 0 3059.83 372.29
5 3 0 1617.2 377.79
-3 -5 0 2675.49 370.37
-3 5 0 2183.85 366.15
-5 -3 0 2968.53 374.71
3 -5 0 2895.72 366.73
-5 3 0 2118.42 367.46
5 -3 0 2864.06 368.75
5 3 -2 781.14 200.12
-3 -5 2 45.16 107.15
-3 5 2 254.42 95.55
-5 -3 2 357.31 111.02
5 -3 2 220.78 97.06
3 5 2 76.54 95.06
5 3 2 401.34 121.65
-5 3 -2 278.98 96.09
-3 5 -2 400.58 96.44
3 -5 2 296.39 95.23
3 -5 -2 193.78 96.36
-5 -3 -2 371.39 117
-3 -5 -2 155.88 96.44
-3 5 -4 4102.26 493.61
-3 5 4 3501.88 497.47
3 -5 -4 2489.74 491.23
-5 3 -4 2275.73 490.99
-3 -5 -4 3094.17 490.2
5 -3 -4 2978.21 491.95
-5 3 4 4078.24 493.15
-5 -3 -4 3031.37 489.06
3 5 4 2973.55 489.89
5 -3 4 2673.65 490.58
3 -5 4 3313.18 494.01
5 3 4 3737.61 489.06
5 -3 -6 775.2 285.74
-5 3 6 574.38 244.85
-5 -3 -6 973.37 238.77
-3 5 -6 887 240.33
5 -3 6 1546.72 240.3
-3 5 6 1358.91 242.41
3 5 6 1204.9 238.74
-3 -5 -6 1193.88 238.5
5 3 6 946.46 239.53
3 -5 -8 182.72 73
5 -3 -8 417.18 90.81
3 -5 8 233.57 64.04
-5 3 -8 239.94 57.39
-5 3 8 391.03 99.9
5 -3 8 331.15 60.21
5 3 8 228.94 54.66
-3 5 -8 290.82 63.65
3 5 8 229.92 54.12
-3 5 8 255.53 65.31
-3 -5 -8 243.23 54.71
-5 -3 -8 278.97 55.68
5 -3 -10 95.3 83.38
-5 3 10 143.98 64.66
5 3 10 242.29 41.11
3 -5 10 222.01 54.86
-3 5 -10 165.62 47.15
-3 5 10 201.22 46.84
3 5 10 182.2 38.85
-3 -5 -10 199.42 39.73
-5 -3 -10 191.05 38.52
5 -3 10 208.68 50.83
-5 3 -10 219.86 52.84
3 -5 -10 90.67 73.34
5 -3 -12 301.16 239.59
3 -5 -12 23.4 82.22
3 -5 12 282.14 93.81
-5 3 -12 76.08 65.83
-3 5 -12 373.47 93.55
5 -3 12 36.15 70.74
-3 5 12 50.12 81.28
-5 -3 -12 67.81 66.28
5 3 12 22.08 62.08
-3 -5 -12 95.15 67.17
3 5 12 241.21 68.14
3 -5 -14 19.91 158.82
-5 3 14 154.03 191.89
-3 5 -14 262.45 69.41
3 -5 14 166.08 85.45
-5 -3 -14 193.75 55.15
-3 5 14 290.39 76.22
5 -3 14 212.11 66.28
-5 3 -14 356.11 96.24
5 3 14 200.89 55.27
-3 -5 -14 209.06 58.19
3 5 14 202.99 51.58
5 -3 -16 15.07 224.2
3 -5 16 105.01 50.91
3 -5 -16 98.23 99
-3 5 -16 15.13 62.23
-3 5 16 13.5 67.62
-5 3 -16 24.17 39.92
-5 -3 -16 28.92 34.72
5 3 16 26.07 45.65
3 5 16 29.88 34.13
-5 3 16 40.24 306.28
5 -3 16 91.07 70.04
-3 -5 -16 65.96 32.53
-4 -5 1 166.07 69.86
-5 -4 -1 144.53 75.46
5 4 -1 101.96 79.39
-5 4 1 240.47 55.76
-5 -4 1 92.25 60.17
-4 5 1 132.11 50.16
-4 5 -1 214.99 52.03
5 4 1 144.96 69.65
5 -4 -1 196.48 53.99
-5 4 -1 149.6 53.21
4 -5 1 214.98 53.6
4 5 1 119.46 84.37
4 -5 -1 137.33 50.71
5 -4 1 113.43 50.29
-4 -5 3 702.96 492.18
-4 -5 -3 2304.78 338.79
-4 5 3 1844.22 337.82
-4 5 -3 2509.87 334.82
-5 -4 -3 1850.76 332.82
4 5 3 2296.4 334.37
5 -4 -3 2441.11 336.17
4 -5 -3 1895.38 338.4
5 -4 3 1312.29 333.35
-5 4 -3 1752.45 334.09
4 -5 3 2066.48 333.95
5 4 3 1680.71 333.71
-4 5 5 175.8 64.17
5 -4 5 279.89 66.08
4 -5 -5 189.37 66.56
-5 -4 -5 236.69 62.86
-5 4 -5 230.07 67.9
5 -4 -5 336.24 70.25
5 4 5 383.82 65.22
4 5 5 323.03 63.88
4 -5 5 405.44 64.83
-4 -5 -5 190.17 63.13
5 -4 -7 1021.79 158.61
-4 -5 -7 1076.34 147.68
-5 4 7 1210.48 167.37
-5 4 -7 1062.39 153.65
-5 -4 -7 976.93 147.15
5 -4 7 688.93 150.29
-4 5 -7 949.53 155.39
4 -5 -7 810.21 151.35
-4 5 7 689.85 150.17
5 4 7 760.1 148.18
4 5 7 970.55 146.79
4 -5 7 567.75 149.21
5 -4 -9 119.2 61.21
-5 4 -9 126.62 45.05
4 -5 -9 110.73 52.62
-4 -5 -9 139.18 38.55
4 -5 9 172.06 49.6
5 -4 9 163.19 45.11
-5 -4 -9 162.27 44.23
4 5 9 133.97 41.98
-4 5 9 129.29 58.41
-5 4 9 285.47 63.78
-4 5 -9 192.11 49.35
5 4 9 201.77 42.4
-5 4 11 216.88 66.56
-4 5 11 176.52 76.58
5 -4 11 172.58 41.11
5 -4 -11 203.26 72.05
-5 4 -11 117.43 45.89
-4 5 -11 92.33 44.76
4 -5 11 106.8 49.68
-5 -4 -11 125.36 35.22
4 -5 -11 41.51 79.79
-4 -5 -11 102.46 34
4 5 11 158.31 35
5 4 11 137.48 32.98
5 -4 -13 359.64 114.82
-5 4 13 263.89 92.67
-5 4 -13 68.87 69.41
5 -4 13 268.62 63.28
-4 5 13 39.7 82.65
4 -5 13 113.87 64.47
5 4 13 94.29 52.38
4 5 13 119.05 51.11
-4 5 -13 275.06 61.37
-5 -4 -13 205.79 61.33
-4 -5 -13 175.02 54.41
4 -5 -13 99.49 94.89
5 -4 -15 -3.3 150.78
-5 4 15 257.87 128.19
-5 4 -15 28.43 47.29
-4 5 -15 38.96 86.89
4 -5 15 73.91 50.83
5 4 15 127.15 45.54
-4 5 15 116.06 144.32
4 -5 -15 214.5 133.06
-5 -4 -15 40.5 45.93
5 -4 15 231.9 87.72
4 5 15 101.37 43.69
-4 -5 -15 60.81 44
5 -4 -17 41.07 100.71
-5 4 17 4.68 81.93
4 -5 -17 119.64 59.3
-5 4 -17 90.52 52.5
-4 5 17 63.32 99.86
4 -5 17 51.76 73.95
5 -4 17 94.44 46.5
-4 -5 -17 91.76 44.34
4 5 17 68.39 37.81
-5 -4 -17 91.49 38.09
5 4 17 142.21 43.43
-4 5 -17 109.1 74.42
5 5 0 1012.53 258.04
-5 -5 0 138.08 533.95
-5 5 0 851.93 246.07
5 -5 0 1119.27 176.69
-5 -5 2 323.94 152.34
-5 5 2 479.34 85.14
-5 -5 -2 426.23 89.97
5 5 -2 664.6 144.57
5 -5 2 534.62 86.94
5 5 2 314.99 89.77
5 -5 -2 467.09 86.92
-5 5 -2 640.21 84.29
-5 5 -4 1609.05 328.03
5 -5 4 1635.31 330.72
-5 -5 -4 1783.75 328.9
5 5 4 2065.08 330.56
5 -5 -4 1493.46 330.24
5 -5 6 1890.8 241.04
-5 5 6 1652.81 244.87
5 -5 -6 1990.86 245.9
-5 -5 -6 1902.11 240.53
-5 5 -6 1606.62 242
5 5 6 1519.19 239.66
5 -5 8 348.61 96.52
-5 -5 -8 472.58 82.65
-5 5 8 658.29 91.4
-5 5 -8 532.91 96.21
5 -5 -8 216.11 93.79
5 5 8 459.01 83.29
5 5 10 602.85 130.32
-5 5 -10 385.13 134.48
-5 5 10 527.79 171.85
5 -5 -10 533.18 148.18
-5 -5 -10 473.36 130.71
5 -5 -12 290.32 94.45
-5 5 12 150.12 71.32
-5 -5 -12 192.03 42.99
-5 5 -12 170.07 58.88
5 5 12 97.79 39.98
5 -5 12 145.32 55.12
-5 -5 -14 168.25 51.59
-5 5 14 144.93 95.83
5 5 14 127.83 45.19
5 -5 14 135.13 60.76
-5 5 -14 239.06 59.53
5 -5 -14 264.55 67.49
-5 5 16 167.45 84.89
-5 5 -16 83.55 38.87
5 -5 -16 171.05 118.42
5 -5 16 101.19 51.32
5 5 16 169.26 42.53
-5 -5 -16 161.73 40
0 -6 0 6098.2 759.03
6 0 0 6189.72 761.03
0 6 0 6253.23 759.15
-6 0 0 6348.61 759.48
-6 0 2 218.92 411.68
0 6 -2 621.12 360.3
0 6 2 832.93 358.58
0 -6 2 653.79 360.3
0 -6 -2 824.3 358.79
6 0 2 1207.51 360.1
-6 0 -2 1133.92 360.34
0 6 -4 1500.68 216.11
0 -6 4 1052.48 189.83
6 0 4 1069.18 183.32
-6 0 -4 873.97 182.1
0 -6 -4 1006.59 181.85
0 6 4 1250.79 181.02
0 -6 -6 5589.71 831.88
0 6 6 6087.04 833.71
-6 0 -6 5431.24 822.43
0 -6 6 6863.3 1087.2
0 6 -6 5651.1 970.56
6 0 6 6387.31 831.83
0 -6 8 217.53 209.01
0 -6 -8 435.52 68.1
-6 0 -8 430.22 68.93
0 6 -8 140.32 95.41
0 6 8 341.95 68.1
0 -6 -10 214.99 55.99
0 6 -10 51.47 111.25
0 6 10 229.22 47.6
6 0 10 231.22 52.69
0 -6 10 197.57 88.49
0 6 -12 320.31 115.18
0 -6 12 189.89 87.69
0 -6 -12 158.71 52.82
0 6 12 141.37 52.37
-6 0 -12 196.2 51.18
6 0 12 190.44 54.51
0 6 -14 439.59 222.67
-6 0 -14 53.88 59.94
6 0 14 47.3 57.54
0 -6 -14 19.9 67.57
0 -6 14 54.69 118.92
0 6 14 145.49 75.69
0 -6 16 250.76 149.35
0 6 -16 49.31 116.74
0 -6 -16 70.04 65.84
-6 0 -16 81.84 72.49
0 6 16 104.67 53.82
6 0 16 76.82 47.54
6 1 -1 257.98 85.29
1 6 -1 322.65 64.84
-1 -6 -1 284.96 58.63
-6 -1 1 79.63 160.31
-6 1 -1 178.07 59.13
-6 1 1 303.04 56.85
1 -6 -1 242.57 56.16
-6 -1 -1 241.58 59.39
-1 6 1 275.99 55.86
6 -1 -1 339.42 57.51
6 1 1 281.58 65.99
-1 6 -1 348.27 60.34
-1 -6 1 406.61 68.87
1 6 1 373.35 57.5
6 -1 1 168.82 55.4
-1 -6 3 740.63 193.65
1 6 -3 190.22 145.28
1 -6 -3 474.24 127.45
1 -6 3 788.75 131.47
-6 1 -3 373.41 127.4
-6 -1 -3 427.42 126.19
1 6 3 573.55 126.08
-1 -6 -3 699.58 126.39
-1 6 3 656.84 128.38
6 -1 3 395.27 125.6
6 1 3 334.66 126.06
-1 6 -5 275.89 55.86
1 -6 5 306.45 64.52
-1 -6 5 143.7 164.8
-6 -1 -5 299.76 48.43
6 -1 5 280.64 49.99
-1 6 5 202.92 53.25
1 6 5 348.27 47.73
-6 1 -5 237.98 49.65
1 -6 -5 308.58 50.75
-1 -6 -5 338.54 50.1
6 1 5 269.48 50.79
1 6 -7 52.52 712.54
1 -6 -7 176.76 701.15
-6 -1 -7 242.65 701.27
-6 1 -7 232.85 701.45
1 -6 7 297.64 702.19
6 1 7 232.66 701.29
-1 -6 -7 231.77 701.15
1 6 7 203.3 701.11
-1 6 -7 161.46 702.75
6 -1 7 285.85 701.79
-1 6 7 338.9 701.27
-1 6 -9 19.95 48.23
1 -6 -9 130.29 38.47
6 1 9 129.74 29.01
-6 -1 -9 149 29.9
6 -1 9 81.46 28.08
1 -6 9 86.53 65.56
1 6 9 107.65 27.44
-6 1 -9 120.06 29.66
-1 6 9 107.38 29.27
-1 -6 -9 126.18 26.22
-1 -6 11 4007.91 3048.93
6 1 11 72.5 476.49
-1 6 -11 20.5 478.47
1 -6 11 106.2 479.56
6 -1 11 53.44 476.6
1 -6 -11 49.58 477.46
-1 -6 -11 32.82 476.45
-1 6 11 54.33 477.03
-6 1 -11 100.51 477.31
-6 -1 -11 31.9 476.49
1 6 11 54.3 476.47
-1 -6 13 69.18 1077.48
1 -6 13 97.02 54.3
1 -6 -13 87.82 52.25
-1 6 -13 89.01 52.67
-1 6 13 85.38 35.65
6 -1 13 84.06 33.85
-6 -1 -13 33.79 27.25
6 1 13 58.05 30.73
-6 1 -13 31.82 28.83
-1 -6 -13 113.61 36.54
1 6 13 44.4 30.88
-1 -6 15 41.37 452.27
1 -6 -15 36.54 52.96
1 6 15 22.57 35.05
-1 6 15 33.11 57.8
6 -1 15 20.42 39.65
6 1 15 51.22 41.33
-6 1 -15 40.91 47.3
-1 6 -15 154.89 65.8
1 -6 15 135.97 57.22
-6 -1 -15 46.39 38.34
-1 -6 -15 28.01 50.07
-1 6 -17 129.2 84.87
1 -6 -17 106.16 59.43
-1 6 17 121.73 52.23
6 -1 17 194.52 58.19
1 -6 17 96.09 55.54
6 1 17 66.1 43.03
-1 -6 -17 106.48 47.04
1 6 17 114.29 41.62
-6 1 -17 174.27 78.58
-6 -1 -17 80.22 54.21
-1 -6 17 146.96 358.8
6 2 0 379.51 108.57
2 -6 0 616.08 87.51
-2 -6 0 417.06 91.76
6 -2 0 701.43 88.78
-6 -2 0 478.17 100.05
-2 6 0 581.55 88.94
-6 2 0 626.24 89.94
2 6 0 493.26 96.7
6 2 -2 2838.7 458.29
-6 2 2 2029.2 437.31
2 6 2 1521.55 435.12
2 6 -2 1803.82 442.39
2 -6 -2 1617.65 434.94
6 -2 -2 2398.26 437.01
-2 6 -2 2126.34 436.35
6 2 2 2347.23 437.63
-2 6 2 1491.62 435.09
-2 -6 2 1615.97 443.02
6 -2 2 1200.36 434.61
-6 2 -2 1697.07 434.47
-6 -2 -2 2396.75 435.83
-2 -6 -2 1495.73 434.92
2 -6 2 2042.7 435.37
6 -2 -4 698.9 200.4
-6 -2 -4 974.25 144.24
2 -6 4 1179.7 148.63
2 6 4 759.96 143.3
-2 6 4 1007.94 146.27
-6 2 4 503.06 162.95
6 2 4 723.09 146.6
2 -6 -4 686.86 144.23
-6 2 -4 1043.78 145.96
6 -2 4 1022.8 144.32
-2 -6 -4 798.12 142.71
-2 6 -4 562.8 145.88
6 -2 -6 1135.2 523.32
2 6 6 1793.94 387.06
-2 6 -6 1628.52 390.24
-2 -6 -6 2335.31 387.39
-2 6 6 2524.71 393.08
-6 -2 -6 1439.23 386.29
-6 2 -6 2666.08 387.98
6 2 6 1918.08 386.99
-6 2 8 205.9 206.84
2 -6 8 342.42 90.16
-6 2 -8 400.86 75.51
-2 6 -8 567.62 96.56
6 2 8 443.99 73.33
6 -2 8 412.32 73.56
-2 6 8 476.03 79.58
2 6 8 450.41 72.81
-6 -2 -8 397.49 73.42
2 -6 -8 424.45 74.49
-2 -6 -8 425.08 72.27
2 -6 10 223.88 73.07
2 -6 -10 204.87 61.75
-6 2 -10 218.59 54.89
-2 6 -10 347.41 63.59
6 -2 10 264.01 51.59
-2 -6 -10 255.23 50.74
-6 -2 -10 174.32 48.92
-2 6 10 218.88 57.07
6 2 10 222.97 49.57
2 6 10 201.62 48.1
-2 6 12 148.25 66.77
2 -6 -12 348.63 77.29
-2 6 -12 446.23 71.55
2 -6 12 218.78 71.62
-6 2 -12 137.17 63.89
-2 -6 -12 304.4 60.69
6 2 12 312.45 61.47
2 6 12 345.33 61.57
6 -2 12 190.21 61.63
-6 -2 -12 313.96 66.7
-2 6 -14 66.01 45.5
-2 6 14 17.66 46.62
-6 -2 -14 43.29 29.12
-6 2 -14 42.4 44.06
6 2 14 60.05 27.4
2 -6 -14 72.22 56.99
6 -2 14 32.36 28.43
2 6 14 41.23 26.85
2 -6 14 -1.44 55.25
-2 -6 -14 83.02 36.05
-6 2 -16 163.24 69.01
-2 6 16 113.51 64.07
2 -6 -16 31.66 57.27
2 -6 16 111.21 57.68
-2 6 -16 223.66 104.5
2 6 16 107.16 48.46
-2 -6 -16 68.83 41.22
6 -2 16 123.75 60.8
-6 -2 -16 72.88 46.19
6 2 16 138.61 51.03
3 6 -1 2494.57 421.6
3 -6 1 2491.93 417.48
-3 6 -1 1631.22 416.11
-6 -3 1 2788.87 426.89
-3 -6 -1 2415.87 420.8
3 -6 -1 2738.79 417.64
3 6 1 1558.05 418.51
-6 3 1 2148.76 419.29
-3 6 1 1956.55 416.33
-6 3 -1 1975.7 417.08
6 -3 1 1912.61 416.41
-6 -3 -1 1742.19 425.2
6 3 1 2202.71 431.34
6 -3 -1 2172.96 417.32
-3 -6 3 1891.16 907.41
-3 -6 -3 4167.36 635.72
3 6 3 4534.1 637.81
3 -6 -3 3255.05 636.97
3 -6 3 4668.26 637.24
6 3 3 4220.51 636.17
-6 3 3 4411.36 638.95
6 -3 3 4192.03 634.91
-3 6 3 4129 637.58
-3 6 -3 5307.06 638.83
-6 3 -3 4161.42 639.19
6 -3 -3 4792.27 641.85
-6 -3 -3 3815.22 636.34
6 -3 -5 1593.59 250.85
6 -3 5 1561.77 244.33
6 3 5 1187.44 241.74
-3 6 5 1826.24 248.99
-6 3 5 1050.04 252.29
-3 -6 -5 1337.52 241.98
3 -6 5 944.69 244.99
3 6 5 1224.2 242.41
3 -6 -5 1449.85 245.38
-3 6 -5 791.71 247.21
-6 3 -5 1725.8 244.59
6 -3 -7 117.97 103.56
6 3 7 201.8 52.63
-3 6 7 270.69 56.86
3 -6 7 183.56 68.5
-6 3 7 158.93 76.48
-3 6 -7 385.57 65.42
-3 -6 -7 296.68 53.76
3 -6 -7 270.05 61.32
3 6 7 252.65 53
-6 -3 -7 232.55 54.44
6 -3 7 374.54 55.82
6 -3 -9 438.08 150.67
3 -6 -9 415.6 104.63
-3 6 9 804.93 105.7
-6 -3 -9 562.11 100.23
-3 6 -9 680.2 109.19
3 -6 9 272.63 120.08
6 3 9 640.34 101.15
6 -3 9 696.59 107.29
3 6 9 662.01 101.72
-3 -6 -9 509.61 100.62
-6 3 -9 770.5 104.79
6 -3 -11 1088.99 1069.72
-3 6 11 127.61 139.42
-6 3 11 121.95 167.42
-3 -6 -11 199.12 132.13
-6 3 -11 275.39 134.91
3 -6 11 220.46 141.55
3 -6 -11 300.06 141.78
3 6 11 239.77 133.15
-6 -3 -11 411.16 137.24
-3 6 -11 376.52 153.98
6 -3 11 227.88 133.77
6 3 11 237.9 132.14
-6 3 13 -18.02 313.52
3 -6 -13 74.99 81.79
-3 6 -13 110.14 78.05
-6 -3 -13 212.15 41.14
-6 3 -13 128.16 53.13
6 3 13 258.5 47.36
3 6 13 161.07 44.44
3 -6 13 207.31 96.69
6 -3 13 206.96 55.59
-3 -6 -13 171.92 50.24
-3 6 13 217.78 62.14
6 -3 -15 -46.4 208.79
-6 3 15 -417.12 712.2
3 -6 15 106.85 67.6
-6 3 -15 102.58 48.07
-3 6 15 110.39 63
-3 6 -15 144.95 54.58
6 3 15 61.89 32.15
3 -6 -15 103.99 87.2
6 -3 15 41.87 38.46
3 6 15 62.11 33.73
-6 -3 -15 71.71 36.04
-3 -6 -15 79.9 36.49
3 -6 -17 63.81 69.57
3 -6 17 168.11 69.04
-3 6 17 111.07 69.95
6 -3 17 158.3 57.88
-3 6 -17 130.09 64.63
-3 -6 -17 96.15 39.86
-6 3 -17 136.23 75.84
-6 -3 -17 90.73 45.25
3 6 17 149.9 51.78
6 3 17 46.1 38.53
4 6 0 410.52 123.86
6 4 0 569.92 125.2
-6 -4 0 949.82 155.01
-4 6 0 813.35 117.3
6 -4 0 752.33 123.91
4 -6 0 592.4 117.43
-4 -6 0 760.03 122.92
-6 4 0 764.28 119.85
-4 -6 2 73.08 107.24
-6 -4 -2 88.86 64.43
6 4 2 -2.68 121.42
-4 -6 -2 107.72 49.55
4 6 2 194.17 51.39
6 4 -2 61.82 74.44
4 6 -2 198.53 87.91
6 -4 2 133.12 46.21
-6 -4 2 40.17 54.76
-6 4 -2 114.02 44.95
4 -6 -2 126.73 48.34
4 -6 2 132.69 45.68
-4 6 2 118.23 48.13
-6 4 2 241.04 45.9
-4 6 -2 149.05 45.82
6 4 4 778.28 127.56
-4 6 -4 778.48 128.79
4 -6 4 673.16 127.8
6 -4 4 603.19 128.34
-4 6 4 714.68 131.35
-6 -4 -4 859.51 127.4
6 -4 -4 842.96 130.9
-4 -6 -4 824.77 127.67
-6 4 -4 911.33 129.71
-6 4 4 1013.79 136.2
4 6 4 691.63 128.8
4 -6 -4 1028.76 137.72
-6 4 -6 4196.67 639.26
6 -4 6 4389.75 639.64
4 -6 -6 4738.41 640.13
-4 -6 -6 3483.63 637.15
6 -4 -6 2845.27 645.01
4 -6 6 3351.23 642.13
6 4 6 3811.11 637.34
-6 -4 -6 2985.97 636.55
-6 4 6 3179.25 639.66
4 6 6 3723.33 637.27
-4 6 -8 402.86 65.39
-6 4 8 286.56 71.16
6 -4 -8 457.51 97.83
-4 6 8 311.55 65.09
6 -4 8 365.27 64.77
6 4 8 312.96 59.32
-6 4 -8 274.22 64.56
4 6 8 308.58 59.32
-6 -4 -8 340.87 59.74
4 -6 8 290.51 71.49
-4 -6 -8 293.51 59.93
4 -6 -8 434.73 67.13
6 -4 -10 30.21 83.48
-4 6 10 167.99 69.17
-6 4 10 251.17 90.54
4 -6 -10 125.06 60.56
-4 -6 -10 183.61 49.34
4 6 10 151.05 50.83
-6 4 -10 196.39 59.91
4 -6 10 256.17 66.88
-6 -4 -10 194.12 51.35
6 -4 10 183.8 54.72
6 4 10 154.67 49.64
6 -4 -12 219.43 107.63
4 -6 -12 110.13 63.94
-4 6 -12 180.39 54.96
4 6 12 89.38 36.91
6 -4 12 72.25 43.02
-4 6 12 131.9 45.75
6 4 12 92.36 37.08
4 -6 12 86.48 55.03
-6 -4 -12 93.3 36.48
-6 4 -12 174.12 50.23
-6 4 12 112.12 63.46
-4 -6 -12 162.92 37.51
-6 4 14 37.1 84.76
-6 4 -14 53.94 50.06
-4 6 -14 112.42 86.41
-4 -6 -14 126.58 44.98
6 -4 14 48.54 49.5
4 6 14 111.1 45.02
4 -6 14 151.25 54.06
-4 6 14 80.04 64.82
4 -6 -14 287.49 143.43
6 4 14 146.43 45.59
6 -4 -14 62.52 95.86
-6 -4 -14 113.79 49.05
6 -4 -16 124.88 152.46
-6 4 -16 58.68 64.57
4 -6 -16 157.59 85.63
-6 4 16 50.71 81.96
4 6 16 62.56 38.4
-4 6 -16 66.68 67.84
-6 -4 -16 82.05 35.65
-4 6 16 -5.13 69.15
6 -4 16 38.78 44.05
4 -6 16 64.28 67.91
6 4 16 67.58 39.3
-4 -6 -16 29.98 32.26
6 5 1 210.35 92.31
5 6 -1 283 72.76
-6 -5 -1 256.96 78.41
-5 -6 1 262.7 72.71
6 -5 1 170.66 63.43
6 5 -1 343.11 79.74
-5 6 -1 143.21 63.31
5 6 1 199.23 71.46
5 -6 -1 174.2 63.27
-6 5 1 186.05 65
5 -6 1 233.84 64.66
-5 6 1 217.34 69.02
-5 -6 -1 224.6 78.82
-6 5 -1 228.21 65.01
6 -5 -1 239.22 75.56
5 6 -3 98.62 120.58
-5 -6 3 773.99 250.44
-6 -5 3 324.23 174.1
5 6 3 294.74 96.69
5 -6 3 199.26 95.66
-6 5 -3 325.5 96.78
-5 -6 -3 196.43 97.87
-5 6 3 320.6 100.26
6 5 3 193.44 94.96
6 -5 -3 247.78 100.55
-6 -5 -3 202.41 97.01
-6 5 3 214.16 96.44
5 -6 -3 399 102.45
-5 6 -3 367.64 97.09
6 -5 3 175.26 96.2
-6 5 5 3552.56 445.34
5 6 5 3281.51 443.28
-6 -5 -5 2802.6 442.58
5 -6 -5 1980.78 446.3
5 -6 5 2579.72 441.64
-5 6 5 2144.11 447.4
6 5 5 3218.42 444.01
6 -5 -5 3695.89 446.13
6 -5 5 3023.31 445.64
-5 -6 -5 3541.9 441.97
-6 5 -5 2580.31 443.9
-5 6 -5 3474.11 442.44
-5 6 -7 956.54 128.3
-5 6 7 711.05 121.72
6 -5 -7 513.94 125.58
6 -5 7 609.5 119.08
-5 -6 -7 562.61 118.16
5 -6 7 948.64 128.54
5 6 7 734.76 118.91
-6 -5 -7 616.99 117.68
-6 5 7 722.35 124.59
-6 5 -7 545.01 120.23
5 -6 -7 505.74 124.33
6 5 7 605.06 117.82
-5 6 9 220.37 105.89
-5 6 -9 488.16 111.75
-6 5 9 616.3 117.93
5 -6 -9 524.13 115.45
-6 -5 -9 306.7 99.77
6 -5 9 287.13 104.85
6 5 9 374.49 100.34
5 -6 9 486.02 103.73
-5 -6 -9 325.94 101.24
5 6 9 505.91 99.7
-6 5 -9 221.65 103.12
5 -6 -11 88.87 37.94
5 6 11 23.53 23.46
6 -5 -11 59.43 58.43
-6 5 11 77.18 85.72
-5 6 11 91.5 43.84
-6 5 -11 73.56 50.79
5 -6 11 75.44 34.3
-5 6 -11 20.09 35.81
6 -5 11 67.74 30.7
-6 -5 -11 48.49 27.22
6 5 11 85.21 30
-5 -6 -11 57.91 22.26
6 -5 13 73.13 67.74
5 -6 13 91.3 70.64
-5 6 -13 101.56 77.73
-6 5 13 38.43 92.49
-6 5 -13 106.39 80.92
6 -5 -13 203.46 135.32
-6 -5 -13 87.49 62.41
5 6 13 71.71 63.71
5 -6 -13 107.58 95.71
-5 -6 -13 83.58 66.22
6 5 13 83.64 63.32
6 -5 -15 312.63 145.23
-5 6 15 173.63 142.67
-6 5 -15 49.15 72.48
5 -6 -15 398.81 118.93
5 6 15 101.02 58.68
6 -5 15 54.79 59.47
-6 5 15 46.05 78.93
5 -6 15 55.38 61.92
-5 6 -15 76.2 71.97
6 5 15 102.42 53.56
-5 -6 -15 26.04 55.08
-6 -5 -15 69.49 58.31
-6 -6 0 4240.76 816.91
6 6 0 2120.85 554.92
-6 6 0 2378.98 541.86
6 -6 0 2125.88 522.61
-6 -6 2 556.75 176.22
6 6 -2 532.06 170.06
-6 6 2 821.06 161.57
-6 -6 -2 433.2 181.17
6 -6 2 741.13 161.72
6 -6 -2 606.88 161.86
-6 6 -2 620.31 160.47
6 -6 4 1410.62 187.39
-6 6 -4 1052.83 185.62
-6 -6 -4 738.13 184.36
6 6 4 1261.62 186.69
6 -6 -4 1179.26 192.09
-6 6 4 1518.72 193.13
-6 6 6 227.9 58.87
6 -6 -6 179.93 56.39
-6 6 -6 78.04 37.97
-6 -6 -6 104.46 37.86
6 6 6 130.27 37.66
6 -6 6 145.61 38.21
6 6 8 283.55 56.11
-6 6 -8 267.16 65.41
-6 -6 -8 207.2 55.06
6 -6 -8 418.72 63.81
-6 6 8 310.38 61.78
6 -6 8 267.1 60.32
6 -6 -10 181.75 81.63
-6 6 10 181.31 76.04
-6 -6 -10 357.52 71.02
6 -6 10 544.24 87.51
-6 6 -10 509.67 74.08
6 6 10 346.46 69.65
6 -6 -12 229.83 77.69
-6 6 12 193.84 88.85
-6 6 -12 271.34 61.54
-6 -6 -12 216.83 51.92
6 -6 12 329.47 74.83
6 6 12 195.72 48.3
6 -6 -14 162.19 81.01
6 -6 14 160.94 51.48
-6 6 -14 126.12 41.41
-6 -6 -14 104.21 33.07
6 6 14 107.88 30.7
-6 6 14 172.07 79.62
6 -6 -16 50.84 67.06
-6 6 16 146.5 75.36
-6 6 -16 21.49 42.14
6 -6 16 8.4 64.51
6 6 16 50.11 33.15
-6 -6 -16 57.18 34.21
-7 0 1 6503.3 778.92
7 0 -1 3886.47 792.29
0 -7 -1 4999.95 774.02
0 7 -1 5664.68 775.03
7 0 1 4897.43 777.11
0 7 1 5172.69 774.5
0 -7 1 4519.5 774.63
-7 0 -1 4533.44 775.62
7 0 -3 738.39 321.1
0 7 -3 1613.66 210.52
-7 0 -3 1604.07 195.51
0 -7 -3 1514.54 195.95
7 0 3 1043.39 194.76
0 7 3 994.22 193.75
0 -7 3 1132.25 196.28
0 7 -5 1364.27 340.21
7 0 5 2642.81 317.61
0 -7 5 1609.22 331.79
-7 0 -5 2089.38 318.64
0 -7 -5 1698.17 318.29
0 7 5 2171.27 317.39
0 7 -7 6505.25 918.27
0 -7 -7 5053.18 788.01
0 -7 7 4017.44 931.05
0 7 7 5064.62 788.41
-7 0 -7 4834.3 778.84
7 0 7 5784.93 786.42
0 7 -9 337.67 125.25
0 -7 -9 662.34 101.48
7 0 9 799.14 102.26
-7 0 -9 670.6 101.11
0 -7 9 241.73 195.4
0 7 9 697.57 102.17
0 -7 -11 541.75 127.77
0 7 -11 758.8 169.18
-7 0 -11 871.33 134.8
0 7 11 436.83 130.36
0 -7 11 412.79 158.84
0 -7 13 271.14 89.8
0 7 -13 427.16 164.19
-7 0 -13 57.84 60.7
7 0 13 67.51 57.09
0 -7 -13 102.63 62.28
0 7 13 147.41 61
0 -7 15 114.01 119.58
0 7 -15 400.59 150.35
0 -7 -15 340.3 77.82
7 0 15 138.74 61.01
-7 0 -15 143.61 55.66
0 7 15 165.72 65.89
-7 1 0 3254.4 466.67
7 1 0 3563.15 478.93
-1 -7 0 3906.36 472.18
7 -1 0 2275.06 466.03
1 -7 0 2744.35 466.06
1 7 0 2994.34 469.08
-1 7 0 2526.56 466.07
7 1 -2 1036.91 160.56
7 -1 -2 1094.8 189.95
-7 -1 2 1183.98 176.14
7 1 2 655.33 145.81
1 7 -2 497.1 155.78
-7 -1 -2 835.51 145.98
-7 1 -2 813.99 145.07
-1 -7 2 953.26 155.5
-1 7 -2 922.38 146.08
1 -7 2 752.87 144.75
-1 -7 -2 873.84 144.2
1 7 2 723.32 143.19
1 -7 -2 845.46 144.15
-1 7 2 1097.6 144.53
-7 1 2 996.26 151.55
7 -1 2 708.79 145.16
1 7 -4 242.59 72.58
-1 7 4 218.64 56.91
7 1 4 232.22 57.11
1 -7 4 323.68 69.55
1 -7 -4 302.73 59.9
1 7 4 293.87 57.62
-1 -7 4 436.64 95.42
-1 7 -4 147.56 63.26
-7 -1 -4 232.53 57.28
-1 -7 -4 180.72 56.31
7 -1 4 365.55 60.54
-7 1 -4 187.96 58.83
1 7 -6 107.05 469.64
-1 -7 6 371.02 98.05
-1 7 6 220.45 61.14
-7 -1 -6 408.01 59.54
-1 7 -6 350.77 69.55
1 -7 6 385.78 68.33
7 -1 6 306.39 61.66
1 7 6 444.95 61.23
-7 1 -6 308.12 60.84
7 1 6 317.43 61.08
-1 -7 -6 443.06 59.9
1 -7 -6 235.41 62.99
-1 -7 8 104.83 1417.83
-1 7 8 316.24 1412.12
-7 1 -8 354.36 1412.16
1 -7 -8 258.43 1411.9
1 -7 8 390.12 1413.4
-1 7 -8 166.3 1412.26
7 -1 8 225.34 1411.95
1 7 8 287.38 1411.91
-7 -1 -8 239.7 1412.01
7 1 8 313.8 1412.06
-1 -7 -8 252.8 1411.93
-1 7 10 289.49 76.89
1 7 10 235.03 72.79
-1 -7 10 579.72 199.85
1 -7 10 340.97 96.3
1 -7 -10 214.83 74.17
7 1 10 235.49 74.22
-1 7 -10 236.04 92.63
7 -1 10 227.09 73.76
-7 -1 -10 206.09 72.97
-1 -7 -10 286.14 72.77
-7 1 -10 245.43 74.29
-1 -7 12 451.17 330.46
1 -7 12 111.78 77.76
1 7 12 166.03 60.43
7 1 12 260.09 65.41
-1 7 12 185.88 64.32
-7 -1 -12 271.65 61.38
-1 7 -12 77.56 67.93
-1 -7 -12 133.68 63.78
1 -7 -12 145.01 68.58
7 -1 12 245.17 61.3
-7 1 -12 258.36 62.61
-1 7 -14 92.62 55.55
1 -7 -14 73.6 48.4
1 -7 14 133.9 62.4
-7 1 -14 56.54 33.56
-1 -7 14 137.26 278.99
-1 -7 -14 42.07 29.75
7 -1 14 97.61 40.61
1 7 14 21.95 31.1
-1 7 14 72.85 43.76
7 1 14 52.84 29
-7 -1 -14 101.44 40.18
1 -7 -16 43.53 84.55
-1 -7 -16 71.22 48.5
1 -7 16 52.56 59.09
-7 1 -16 52.36 49.92
-1 7 -16 46.29 71.4
-1 -7 16 188.62 235.6
-7 -1 -16 74.38 41.53
1 7 16 57.68 35.4
-1 7 16 116.54 42.07
7 1 16 132.3 37.97
7 -1 16 71.05 33.87
7 2 -1 304.43 105.17
-7 -2 -1 139.61 76.15
2 7 1 246.38 61.97
2 7 -1 327.96 67.12
7 -2 1 369.29 61.19
-7 2 1 322.71 59.07
-2 7 1 254.93 56.05
-7 -2 1 242.42 85.76
-7 2 -1 244.22 60.01
7 -2 -1 365.66 64.48
-2 -7 -1 162.7 61.56
2 -7 -1 265.89 56.18
-2 -7 1 182.18 66.23
-7 -2 3 1202.45 667.25
7 2 -3 520.39 286.85
2 7 -3 181.88 156.35
7 -2 -3 431.34 149.19
-7 2 3 426.47 147.37
2 7 3 688.68 147.49
-2 7 -3 532.08 150.54
-2 -7 3 272.65 156.97
-2 -7 -3 497.3 146.14
7 -2 3 177.97 144.16
-2 7 3 197.82 144.83
7 2 3 348.03 145.87
-7 -2 -3 335.96 145.4
-7 2 -3 296.11 145.65
2 -7 -3 332.28 145.75
-7 2 5 692.22 143.8
2 7 5 592.91 116.66
2 -7 -5 778.76 123.35
-2 7 -5 476.43 122.71
7 2 5 702.66 116.8
-7 2 -5 750.33 115.96
-2 -7 -5 493.44 116.27
-7 -2 -5 698.98 117.93
7 -2 5 719.69 117.85
-2 7 -7 860.95 266.88
-2 7 7 2062.35 270.95
2 7 7 1141.74 263.29
2 -7 -7 1962.36 268.76
7 -2 7 1265.72 264.02
-2 -7 -7 1506.24 264.29
-7 2 -7 998.08 264.69
-7 -2 -7 1422.42 265.64
7 2 7 1529.36 263.86
-2 7 -9 159.79 72.73
2 -7 9 197.69 79.39
7 -2 9 429.54 65.47
-7 2 -9 405.03 65.11
-2 7 9 293.3 69.46
-7 -2 -9 393.7 64.97
2 -7 -9 478.18 70.49
7 2 9 344.31 63.52
-2 -7 -9 306.31 62.48
2 7 9 333.11 63.44
2 -7 11 134.59 52.32
7 -2 11 159.15 39.81
-2 7 -11 163.76 43.91
2 -7 -11 172.48 42.45
-2 7 11 134.52 37.24
-7 -2 -11 115.41 34.54
2 7 11 140.56 32.25
7 2 11 149.12 32.87
-2 -7 -11 160.88 31.54
-7 2 -11 156.55 36.98
2 -7 13 133.88 49.55
-7 2 -13 105.32 36.69
2 -7 -13 113.31 46.88
-2 7 -13 120.25 67.47
2 7 13 146.54 36.23
7 -2 13 119.8 48.85
-2 7 13 176.96 47.52
7 2 13 89.7 31.38
-2 -7 -13 115.01 36.67
-7 -2 -13 153.84 36.34
-2 7 15 98.92 75.48
2 7 15 79.58 67.87
2 -7 -15 45.26 85.04
-7 2 -15 31.98 70.76
7 2 15 74.14 72.3
2 -7 15 266.86 80.26
7 -2 15 49.42 75.32
-2 -7 -15 194.11 70.06
-7 -2 -15 62.36 67.19
3 7 0 687.11 119.06
7 3 0 537.9 122.75
-7 -3 0 520.49 127.64
7 -3 0 752.84 115.02
-7 3 0 532.48 115.8
3 -7 0 662.41 115.78
-3 7 0 728.27 115.42
-3 -7 0 934.34 127.19
3 7 -2 793.64 278.52
-7 -3 2 1618.65 290.66
7 3 -2 1291.32 286.82
-3 -7 2 1456.05 283
7 -3 -2 951.01 269.67
7 3 2 1594.57 290.32
7 -3 2 1319.11 270.19
3 -7 2 870.33 268.54
-7 3 -2 1185.1 269.52
3 -7 -2 1661.5 271.65
3 7 2 1260.29 270.66
-3 7 2 840.24 270.28
-7 3 2 912.44 271.32
-3 7 -2 916.35 268.66
-3 -7 -2 1027.65 272.09
3 -7 -4 353.45 62.23
-3 7 4 305.98 62.78
7 -3 4 320.01 59.77
-3 -7 -4 200.71 57.07
-7 3 4 163.24 60.53
3 -7 4 287.18 64.23
-7 3 -4 419.62 64.86
3 7 4 290.22 58.62
7 3 4 300.94 55.78
-7 -3 -4 283.81 55.21
-3 7 -4 169.63 61.53
-3 7 -6 417.5 95.31
-7 3 6 318.07 116.3
3 -7 6 286 96.12
-3 -7 -6 489.69 91.25
7 -3 6 511.96 98.87
-7 3 -6 445.33 96.16
3 7 6 453.57 93.43
-7 -3 -6 547.76 94.16
-3 7 6 351.75 98.25
3 -7 -6 642.42 100.57
7 -3 -8 400.19 207.04
-7 3 8 728.1 219.69
3 -7 -8 535.47 189.24
-7 -3 -8 921.45 187.79
3 7 8 1028.83 188.68
-7 3 -8 844.13 187.66
-3 7 8 918.32 190.17
3 -7 8 1106.95 194.28
7 -3 8 929.76 189.12
-3 -7 -8 892.46 188.75
7 3 8 1051.56 189.25
-3 7 -10 192.51 84.42
7 -3 -10 356.68 759.28
3 -7 10 513.1 73.51
-7 3 10 152.96 104.72
-3 7 10 257.57 68.03
7 -3 10 334.37 68.86
3 -7 -10 328.19 71.77
-3 -7 -10 417.11 67.43
-7 -3 -10 421.8 66.83
3 7 10 400 67.61
-7 3 -10 420.03 75.63
7 3 10 349.8 67.8
7 -3 -12 98.01 237.32
-7 3 12 1342.44 1053.39
3 -7 12 98.22 170.87
-7 3 -12 102.73 162.34
-3 7 -12 163.99 188.62
3 -7 -12 129.84 165.43
-3 7 12 166.34 165.29
7 -3 12 150.41 162.78
7 3 12 140.15 162.6
3 7 12 172.1 161.53
-7 -3 -12 115.37 161.53
-3 -7 -12 143.77 161.59
7 -3 -14 130.14 1030.61
-7 3 14 -374.2 874.78
3 -7 -14 91.05 51.88
3 -7 14 4.87 99.17
-7 -3 -14 115.67 38.5
-7 3 -14 178.55 50.44
-3 7 -14 67.78 53.18
-3 7 14 124.29 47.21
-3 -7 -14 108.55 37.38
3 7 14 82.99 41.42
7 3 14 106.1 34.97
7 -3 14 116.87 42.79
3 -7 -16 123.64 105.27
3 -7 16 45.39 60.7
-3 7 -16 90.05 50.06
-7 -3 -16 47.39 36.46
-7 3 16 -58.3 663.34
3 7 16 69.93 38.7
7 3 16 39.74 27.87
7 -3 16 41.41 32.87
-3 7 16 88.09 52.93
-3 -7 -16 47.97 32.83
-7 3 -16 57.28 47.87
-4 -7 -1 228.62 62.64
7 4 1 101.08 77.97
7 4 -1 83.8 53.22
4 7 -1 164.32 61.44
4 7 1 249.2 61.55
-7 -4 -1 -3.53 82.05
-4 -7 1 119.02 61.82
-7 4 1 195.21 42.27
-4 7 1 124.04 40.78
7 -4 -1 194.42 40.76
4 -7 -1 151.7 39.86
-7 -4 1 145.59 55.83
7 -4 1 86.43 46
-4 7 -1 177.56 37.61
4 -7 1 210.13 38.2
-7 4 -1 162 40.79
-4 -7 3 4.24 177.83
4 7 -3 81.82 153.41
7 4 3 115.6 75.82
4 -7 -3 190.03 71.01
7 -4 -3 118.17 68.16
4 7 3 217.43 71.46
-4 7 -3 232.51 68.79
-4 7 3 136.26 74.02
-4 -7 -3 97.78 69.48
7 -4 3 103.34 66.68
-7 -4 3 528.02 203.49
-7 -4 -3 127.11 70.95
-7 4 3 150.39 70.95
4 -7 3 269.3 68.26
-7 4 -3 85.65 67.43
7 -4 5 1698.32 278.51
-7 4 -5 2286.71 278.74
-7 4 5 1640.88 280.48
-4 7 5 2266.13 281.42
4 -7 5 1499.23 279.71
4 7 5 1985.63 275.88
-4 -7 -5 1818.34 276.16
7 -4 -5 2296.77 279.11
4 -7 -5 1816.38 280.92
7 4 5 1878.97 276.19
-4 7 -5 1848.16 279.23
-7 -4 -5 1699.43 275.69
4 -7 7 577.46 137.34
7 4 7 489.64 133.04
-7 -4 -7 738.77 132.45
-7 4 7 707.81 139.82
-4 -7 -7 681.79 130.8
7 -4 7 618.51 133.56
4 7 7 651.71 132.13
7 -4 -7 1074.91 150.34
-7 4 -7 862.03 135.61
4 -7 -7 676.71 139.5
-4 7 7 627.45 136.5
-4 7 -7 852.36 136.67
-7 4 9 105.58 97.57
-4 7 -9 48.88 41.72
7 -4 -9 169.38 82.14
4 -7 9 134.1 43.76
-7 4 -9 93.73 34.53
4 -7 -9 95.72 34.39
7 -4 9 74.81 32.36
-4 7 9 68.78 30.15
-7 -4 -9 85.96 29.18
4 7 9 75.28 30.22
-4 -7 -9 117.18 30.4
7 4 9 109.7 28.47
7 -4 -11 195.14 69.16
-7 4 -11 113.71 37.02
-7 4 11 -3.2 73.76
-4 7 -11 107.55 49.84
-4 -7 -11 54.05 31.85
4 -7 -11 124.73 53.72
4 7 11 75.6 29.83
4 -7 11 78.22 43.08
-7 -4 -11 60.4 33.97
-4 7 11 74.69 40.38
7 4 11 66.12 33.56
7 -4 11 56.25 33.8
7 -4 -13 86.68 113.53
7 -4 13 152.69 52.87
4 7 13 171.66 46.98
7 4 13 124.47 43.04
-7 4 -13 164.94 53.69
-4 7 -13 117.1 53.71
-4 -7 -13 119.33 42.55
-7 -4 -13 196.37 46.15
-7 4 13 94.12 78
4 -7 -13 152.93 52.55
4 -7 13 258.86 66.37
-4 7 13 67.68 76.02
7 -4 -15 325.99 445.49
-4 7 15 71.12 79.34
4 -7 -15 27.53 80.87
-4 7 -15 108.03 96.7
-7 4 15 40.24 73.47
7 -4 15 161.55 62.92
4 7 15 53.77 45.09
-7 4 -15 41.41 55.32
-7 -4 -15 56.86 45.9
-4 -7 -15 47.2 52.86
4 -7 15 67.62 56.43
7 4 15 45.08 46.79
-5 -7 0 470.88 92.25
5 7 0 627.54 104.75
-7 5 0 504.75 81.62
-5 7 0 411.41 80.33
7 5 0 285.87 93.1
7 -5 0 494.98 85.67
-7 -5 0 510.18 146.78
5 -7 0 401.24 80.32
-7 -5 -2 191.12 73.98
-7 -5 2 68.67 73.31
5 7 -2 165.17 94.72
-5 -7 2 213.52 67.66
-5 7 2 173.98 40.59
7 5 -2 233.7 72.16
7 -5 2 155.24 41.06
-7 5 2 290.22 50.51
7 -5 -2 198.22 51.2
-7 5 -2 172.92 42.28
-5 -7 -2 208.63 54.16
5 -7 -2 190.9 46.25
-5 7 -2 156.87 42.5
7 5 2 276.34 82.08
5 -7 2 262.7 44.03
5 7 2 232.29 63.23
5 7 -4 241.94 284.26
-7 5 4 927.73 154.15
-5 7 -4 742.86 146.15
-7 5 -4 634.26 148.24
5 7 4 574.09 148.1
7 -5 4 557.7 147.07
-5 7 4 877.48 156.05
-7 -5 -4 664.86 147.5
5 -7 -4 831.7 149.54
-5 -7 -4 956 154.55
5 -7 4 689.85 148.06
7 5 4 871.37 151.99
-5 7 6 507.36 108.87
-7 5 6 803.61 111.06
-5 -7 -6 717.21 101.84
7 5 6 569.47 99.05
7 -5 -6 726.55 108.39
-5 7 -6 547.42 103.49
5 7 6 761.01 102.92
-7 5 -6 458.67 104.14
5 -7 6 731.56 104.28
-7 -5 -6 502.24 100.32
5 -7 -6 579.01 109.49
5 -7 -8 186.84 65.98
7 -5 -8 155.41 68.43
5 -7 8 207.44 66.34
7 5 8 175.8 58.39
5 7 8 210.67 61.17
-5 7 8 140.7 65.99
-5 7 -8 154.56 66.71
-7 5 -8 230.79 63.45
-5 -7 -8 195.2 59.46
7 -5 8 217.29 59.08
-7 -5 -8 212.67 59.75
-5 7 -10 80.31 38.1
7 5 10 81.1 31.7
-5 7 10 136.66 40.74
-5 -7 -10 154.47 38.86
-7 5 10 126.25 85.86
5 -7 10 93.84 49.72
5 7 10 111.6 32.24
5 -7 -10 198.24 41.96
-7 5 -10 211.65 51.02
7 -5 -10 106.41 44.61
7 -5 10 101.21 40.67
-7 -5 -10 113.61 32.29
7 -5 -12 57.47 131.29
-7 5 12 36.66 56.44
5 -7 -12 181.02 69.81
-5 7 12 75.98 49.5
-5 7 -12 74.95 41.21
7 5 12 107.98 31.1
-7 -5 -12 133.44 34.79
-7 5 -12 122.28 43.13
-5 -7 -12 116.16 29.13
5 -7 12 42.6 37.27
7 -5 12 181.55 38.89
5 7 12 53.83 31.61
7 -5 -14 238.37 89.56
7 -5 14 123.89 53.67
-5 7 14 127.39 51.15
7 5 14 98.07 40.9
-7 5 14 74.86 141.37
5 -7 -14 245.65 81.94
-5 7 -14 136.67 60.48
-7 5 -14 179.3 51.69
5 -7 14 68.39 66.26
-5 -7 -14 118.35 41.41
5 7 14 214.86 44.99
-7 -5 -14 157.21 43.7
7 -5 -16 50.41 69.18
5 -7 16 36.71 47.94
-5 7 16 61.08 56.65
5 7 16 66.98 29.89
7 5 16 46.86 33.35
5 -7 -16 162.19 138.01
-5 7 -16 83.6 40.73
-5 -7 -16 81.95 35.48
-7 5 -16 71.05 41.22
-7 5 16 67.08 87.53
-7 -5 -16 72.99 33.95
7 -5 16 38.2 37.55
7 6 -1 378.6 96.05
-6 -7 1 469.66 93.94
7 6 1 364.37 88.45
6 7 1 168.69 94.85
-7 -6 1 263.62 84.13
-7 6 1 187.19 63.76
6 -7 -1 219.28 63.8
-6 -7 -1 437.13 78.32
-6 7 1 209.92 74.83
-7 6 -1 319.26 62.95
-7 -6 -1 329.98 106.45
6 7 -1 304.5 75.51
-6 7 -1 318.74 63.37
7 -6 -1 390.38 63.34
6 -7 1 297.91 61.04
7 -6 1 204.92 62.94
6 7 -3 340.38 124.97
7 6 -3 544.28 150.81
-7 -6 3 388.07 103.75
-7 -6 -3 290.56 94.71
-6 7 -3 343.93 82.51
-6 -7 -3 216.27 81.95
7 -6 -3 259.47 82.2
6 -7 -3 230.7 84.2
7 6 3 122.33 82.87
7 -6 3 122.65 81.89
-7 6 -3 108.93 80.08
6 -7 3 200.3 81.79
-7 6 3 236.28 84.44
-6 7 3 249.6 84.63
6 7 3 215.7 85.81
7 6 5 1605.76 258.02
7 -6 -5 984.29 258.66
-6 -7 -5 1649.14 257.22
6 -7 5 1268.48 257.39
-7 6 -5 1747.25 258.51
-7 6 5 1056.02 256.54
-7 -6 -5 1632.47 257.47
-6 7 -5 945.81 256.7
6 7 5 1814.31 262.21
6 -7 -5 1721.57 262.5
7 -6 5 1281.87 256.72
7 -6 7 261.62 95.32
-6 7 -7 522.35 94.39
-6 7 7 165.69 93.07
6 7 7 417.56 94.8
-7 6 -7 300.1 95.35
-7 -6 -7 379.25 92.05
7 6 7 370.53 91.95
-7 6 7 488.63 96.04
-6 -7 -7 459.03 93.45
6 -7 -7 145.06 99.76
6 -7 7 401.91 93.36
6 -7 9 194.99 59.48
7 6 9 167.14 50.53
-7 6 9 114.26 62.43
7 -6 9 249.46 56.43
-7 -6 -9 242.95 54.14
-7 6 -9 159.78 55.41
6 -7 -9 190.81 59.37
7 -6 -9 60.17 59.27
-6 7 -9 155.69 65.56
6 7 9 120.28 51.4
-6 -7 -9 140.97 51.12
-6 7 11 67.46 54.46
-6 7 -11 24.68 49.09
-7 6 11 95.04 56.9
6 -7 -11 25.78 45.57
7 -6 11 69.74 41.87
7 -6 -11 146.59 105.92
-7 -6 -11 70.3 27.24
-6 -7 -11 83.65 32.15
7 6 11 72.16 31.68
6 -7 11 56.59 36.34
6 7 11 70.45 31.27
-7 6 -11 68.44 40.59
-7 6 13 122.27 68.31
7 -6 -13 50.66 48.92
6 -7 13 100.42 50.98
-6 7 13 114.34 57.37
6 -7 -13 49.52 58.11
-7 6 -13 122.12 68.53
7 -6 13 63.17 33.78
-6 7 -13 120.14 45.09
-7 -6 -13 86.16 31.45
-6 -7 -13 80.12 27.44
7 6 13 27.23 33.49
6 7 13 83.98 29.45
-6 7 -15 24.84 47.28
7 -6 -15 64.47 54.73
-6 7 15 103.12 84.48
-7 6 15 122.68 68.72
6 7 15 60.98 29.35
6 -7 15 108.66 47.23
-6 -7 -15 51.74 33.16
6 -7 -15 73.28 62.3
7 -6 15 50.89 42.56
-7 6 -15 44.41 53.95
-7 -6 -15 35.54 24.6
7 6 15 64.56 30.75
-7 -7 0 1623.89 527.11
7 7 0 1622.54 410.36
7 -7 0 1512.52 385.38
7 7 -2 806.62 180.08
7 7 2 1169.17 179.9
-7 -7 -2 693.02 184.99
7 -7 -2 1087.56 146.37
-7 7 2 948.44 149.95
-7 -7 2 912.97 168.58
7 -7 2 649.44 143.18
-7 7 -2 999.53 144.89
7 7 4 877.65 148.81
-7 -7 4 954.41 206.64
7 -7 4 808.42 147.02
-7 7 -4 824.49 155.46
-7 7 4 1158.96 151.95
7 -7 -4 834.23 152.28
-7 -7 -4 1185.97 150.72
7 -7 -6 1009.43 353.69
-7 7 6 1305.35 354.38
7 -7 6 927.26 352.65
-7 7 -6 747.41 353.71
-7 -7 -6 2117.22 354.66
-7 7 -8 1744.85 214.03
-7 7 8 1081 213.15
-7 -7 -8 1432.61 211.76
7 -7 8 1421.61 214.84
7 7 8 1006.4 211.28
7 -7 -8 1726.85 220.55
7 -7 -10 324.47 91.88
-7 7 -10 471.52 89.45
-7 -7 -10 422.33 80.07
7 7 10 501.06 77.87
7 -7 10 596.51 87.32
-7 7 10 398.83 82.32
7 -7 -12 66.08 48.97
-7 -7 -12 122.28 29.06
-7 7 -12 113.98 34.59
7 -7 12 74.12 40.55
7 7 12 120.67 27.64
-7 7 12 140.33 60.32
7 -7 -14 152.58 79.52
-7 -7 -14 111.84 38.4
-7 7 14 100.98 68.04
7 7 14 77.27 29.51
-7 7 -14 111.32 44.4
7 -7 14 115.75 54.98
-8 0 0 14432.47 1831.82
0 8 0 15299.61 1831.27
0 -8 0 15380.78 1831.32
8 0 0 13658.3 1833.3
8 0 2 1565.68 316.8
-8 0 -2 970.96 317.02
0 -8 -2 811.8 315.16
8 0 -2 1311.4 621.7
0 8 -2 900.66 316.11
0 -8 2 1294.48 318.02
0 8 2 1545.15 315.61
0 8 -4 4912.35 597.53
0 -8 4 2581.03 587.98
-8 0 -4 4205.48 586.88
8 0 4 3145.35 587.1
0 -8 -4 4377.97 586.83
0 8 4 3824.36 586.23
0 -8 6 1107.96 257.8
0 -8 -6 1621.73 234.26
0 8 -6 1917.31 293.09
0 8 6 1341.94 233.99
-8 0 -6 1925.02 233.99
8 0 6 1668.76 235.25
-8 0 -8 2540.05 1450.96
0 8 -8 6169.37 1517.19
0 -8 -8 4001.45 1455.25
0 8 8 4081.7 1454.74
8 0 8 3237.09 1452.97
0 8 -10 1568.92 227.2
0 -8 10 911.88 293.45
0 8 10 1042.28 191.94
-8 0 -10 1010.28 190.9
0 -8 -10 1363.07 191.81
8 0 10 968.61 192.21
0 8 12 43.03 53.75
0 -8 12 387.21 216.47
-8 0 -12 47.25 53.29
8 0 12 46.65 50.98
0 -8 -12 71.52 54.96
0 8 -12 181.95 103.7
0 8 -14 219.09 135.14
-8 0 -14 116.5 41.79
0 -8 -14 143.07 52.22
8 0 14 261.87 49.53
0 -8 14 105.51 88.22
0 8 14 142 49.5
0 -8 16 187.26 83.63
0 -8 -16 121.49 57.13
0 8 -16 303.78 144.87
0 8 16 211.49 57.68
8 0 16 127.75 53.27
-8 0 -16 166.79 53.09
8 1 1 1044.63 309.63
-8 -1 -1 1940.4 309.16
8 1 -1 1391.54 315.5
8 -1 -1 1525.48 310.45
-8 1 -1 1017.88 305.22
-1 8 -1 1683.54 306.48
8 -1 1 2419.27 309.28
1 -8 1 1763.21 306.21
-1 -8 1 1853.77 309.11
1 -8 -1 1231.62 304.46
1 8 1 1811.91 306.09
-8 1 1 1685.22 306.51
-1 -8 -1 1869.79 307.06
-1 8 1 1791.96 304.67
1 8 -1 1956.19 308.89
8 -1 -3 1114.58 441.94
-8 1 3 667.78 433.38
1 8 -3 1154.54 433.06
-1 8 -3 916.36 424.87
-1 -8 3 625.81 427.31
-8 -1 3 430.99 435.39
8 1 3 859.58 425.07
-8 1 -3 815.36 424.5
8 -1 3 694.84 424.91
-1 8 3 791.74 424.88
1 -8 3 573.41 425.12
-8 -1 -3 1168.28 425.34
1 -8 -3 1093.34 425.21
-1 -8 -3 874.54 424.35
1 8 3 901.48 424.12
1 8 -5 603.52 118.43
-1 -8 5 361.24 131.52
8 1 5 760.81 97.46
8 -1 5 714.73 99.59
1 -8 -5 710.93 100
-1 8 -5 565.27 105.07
-8 -1 -5 682.77 98.87
1 8 5 506.96 96.61
-1 8 5 518.05 99.6
-1 -8 -5 521.8 97.54
-8 1 -5 783.14 102.61
-1 -8 7 1157.8 249.56
1 8 7 728.58 170.18
1 -8 7 1056 178.22
1 -8 -7 389.75 172.83
-1 8 -7 432.49 175
-8 1 -7 521.14 170.86
-8 -1 -7 420.17 169.89
-1 -8 -7 471.44 169.9
8 1 7 616.14 170.28
-1 8 7 512.21 172.51
8 -1 7 402 170.37
1 -8 9 86.24 109.39
-1 8 9 290.5 100.07
1 8 -9 530.09 278.52
-8 -1 -9 262.5 100.22
8 -1 9 234.84 98.78
-1 -8 -9 182.55 97.62
8 1 9 265.31 100.78
1 -8 -9 386.6 102.36
1 8 9 160.85 98.04
-8 1 -9 251.32 101.38
-1 8 -11 191.81 259.9
-1 -8 11 270.71 310.32
1 -8 11 156.93 258.77
-1 -8 -11 121.68 255.05
-1 8 11 183.62 255.78
-8 -1 -11 171.25 255.03
1 -8 -11 140.14 255.25
8 -1 11 129.51 254.9
1 8 11 150.52 254.6
8 1 11 158.13 255.07
-8 1 -11 104.85 255.33
1 -8 13 128.76 74.15
-1 -8 13 292.61 151.76
-1 8 -13 89.81 57.21
1 -8 -13 91.57 48.38
1 8 13 122.75 43.12
-8 -1 -13 98.73 50.31
-8 1 -13 122.49 46.36
-1 8 13 93.17 49.54
8 -1 13 116.07 44.7
-1 -8 -13 56.26 45.79
8 1 13 96.03 47.7
-1 8 -15 297.43 93.1
-1 -8 15 34.26 180.48
1 -8 -15 171.73 70.62
1 -8 15 317.68 79.15
-1 8 15 101.92 51.31
-8 -1 -15 86.75 47.72
8 -1 15 100.95 47.21
-8 1 -15 95.73 59.09
8 1 15 109.76 47
1 8 15 170.93 51.23
-1 -8 -15 103.83 52.01
2 8 0 389.08 92.89
-8 -2 0 613.39 103.48
8 2 0 275.87 129.08
2 -8 0 384.01 76.4
8 -2 0 572.3 79.81
-8 2 0 372 79.31
-2 8 0 478.27 77.35
-2 -8 0 410.34 92.6
-8 -2 2 903.95 237.59
8 -2 -2 1370.63 229.87
8 2 2 1224.94 234.09
-2 8 2 1186.15 228.95
-8 2 -2 1179.46 230.44
2 8 2 1270.08 230.59
8 -2 2 1076.12 228.93
-8 -2 -2 1278.08 230.98
8 2 -2 1010.01 244.95
-8 2 2 1500.11 231.81
2 -8 -2 956.09 230.64
-2 8 -2 986.9 230.02
2 -8 2 1142.11 231.46
-2 -8 -2 1331.87 230.07
2 8 -4 178.98 94.2
-2 -8 4 -12.95 116.89
8 -2 -4 362.23 133.59
-8 2 4 111.34 62.01
8 2 4 134.98 48.75
8 -2 4 75.44 49.66
-2 8 4 204.32 52.18
2 8 4 268.31 50.8
-2 -8 -4 258.93 49.2
-8 2 -4 166.76 51.78
-8 -2 -4 155.61 48.6
2 -8 -4 203.82 50.9
-2 -8 6 100.94 110.14
-2 8 -6 184.53 48.11
-8 2 -6 123.94 32.37
8 2 6 128.2 31.93
2 -8 -6 158.48 38.8
8 -2 6 103.77 31.61
-8 -2 -6 146.43 28.84
2 -8 6 41.09 41.32
-2 8 6 156.18 41.48
-2 -8 -6 159.26 31.87
2 8 6 119.78 30.68
8 -2 8 852.81 128.56
2 -8 -8 1005.74 131.61
2 8 8 685.18 124.31
-2 8 8 626.72 136.63
-2 8 -8 797.35 143.6
8 2 8 784.57 126.88
-8 -2 -8 872.96 125.9
-8 2 -8 808.47 126.11
2 -8 8 856.16 136.22
-2 -8 -8 907.23 124.71
2 -8 10 100.53 52.37
8 -2 10 181.24 36.1
2 -8 -10 121.96 45.38
-2 -8 -10 174.62 33.78
-2 8 10 154.36 34.34
8 2 10 139.63 33.06
-8 -2 -10 145.13 34.49
-2 8 -10 159.84 53.25
2 8 10 106.18 32.09
-8 2 -10 183.24 34.87
-2 8 -12 162.2 61.47
8 2 12 207.52 48.11
-8 -2 -12 207.56 45.43
2 8 12 146.57 43.19
2 -8 12 146.77 56.17
-8 2 -12 260.3 52.28
2 -8 -12 219.73 50.83
-2 -8 -12 299.69 48.8
-2 8 12 128.01 50.93
8 -2 12 184.11 48.52
2 -8 -14 42.02 47.09
8 2 14 46.32 32.56
-2 8 14 94 42.1
-2 8 -14 146.91 72.51
2 -8 14 39.12 41.04
-2 -8 -14 60.59 31.9
2 8 14 71.71 32.62
-8 -2 -14 60.94 32.77
8 -2 14 29.17 38.62
-8 2 -14 88.08 43.96
-2 8 -16 74.86 94.55
8 -2 16 84.68 40.33
2 -8 16 76.38 56.11
-8 2 -16 107.97 46.41
-2 -8 -16 126.6 34.58
-8 -2 -16 52.71 39.67
8 2 16 57.29 33.73
2 8 16 69.32 34.25
2 -8 -16 72.13 48.06
-2 8 16 169.66 85.32
8 3 -1 834.5 147.26
-3 -8 1 304.46 118.96
-8 -3 -1 545.87 154.07
8 3 1 322.74 134.27
-3 8 -1 558.05 102.35
3 -8 1 686.41 105.73
-8 3 1 403.64 110.15
8 -3 1 428.94 105.3
-8 -3 1 597.16 129.9
-8 3 -1 654.5 106.09
3 8 1 600.9 108.92
3 -8 -1 500.09 105
3 8 -1 563.46 114.89
-3 8 1 417.56 104.83
-3 -8 -1 568.3 111.23
8 -3 -1 547.98 105.25
3 8 -3 81.11 124.85
-3 -8 3 148.17 70.98
-8 -3 3 253.92 136.56
-3 8 3 144.86 40.62
-8 3 3 172.12 46.47
-8 3 -3 153.6 40.82
3 8 3 187.52 39.75
8 -3 -3 183.75 40.08
8 3 3 160.95 44.54
-3 8 -3 169.69 46.87
3 -8 -3 150.88 40.45
-8 -3 -3 181.22 43.95
3 -8 3 229.24 46.92
-3 -8 -3 203.7 44.38
8 -3 3 160.41 38.2
-8 3 5 72.12 44.2
-3 8 5 147.11 38.07
3 -8 -5 198.51 43.97
3 8 5 152.92 35.61
8 3 5 197.52 34.22
-3 8 -5 99.36 57.03
-8 3 -5 169.7 37.28
8 -3 -5 147.37 82.63
3 -8 5 116.6 39.75
8 -3 5 208.36 38.64
-8 -3 -5 147.75 37.27
-3 -8 -5 134.14 35.64
3 -8 -7 1112.41 270.39
-3 8 7 721.56 268.77
-3 8 -7 604.59 271.32
8 -3 7 558.26 267.83
-8 3 -7 711.57 267.37
8 3 7 924.27 266.21
-8 -3 -7 1052.49 265.74
-3 -8 -7 828.09 265.09
3 8 7 1079.28 266.81
3 -8 7 1366.37 272.2
8 -3 -9 -20.96 187.6
-8 3 9 147.95 94.43
-8 -3 -9 246.5 53.47
-3 8 -9 198.75 58.83
8 -3 9 223.08 62.46
3 -8 -9 315.32 53.78
8 3 9 305.39 52.93
-3 -8 -9 316.9 55.24
-8 3 -9 275.64 55.23
3 -8 9 179.27 62.59
-3 8 9 372.54 61.67
3 8 9 274.6 54.51
8 -3 -11 36.59 383.64
-8 3 11 136.62 1247.24
3 -8 11 52.05 46.19
3 -8 -11 104.47 35.44
-8 3 -11 53.6 31.86
8 -3 11 54.81 31.59
-3 8 11 62.43 28.46
-3 8 -11 47.72 54.92
8 3 11 97.69 32.57
-3 -8 -11 69.65 27.97
-8 -3 -11 99.51 26.39
3 8 11 74.53 25.29
-8 3 13 19.42 488.21
3 8 13 286.83 59.64
-3 8 13 344.34 66.59
-3 -8 -13 329.35 62.71
-8 -3 -13 205.2 58
8 -3 13 365.65 63.39
8 3 13 423.73 65.84
3 -8 13 394.22 129.73
-8 3 -13 314.79 67.51
3 -8 -13 402.19 73.49
-3 8 -13 259.52 89.82
-8 3 15 79.85 219.15
-3 8 15 119.63 50.72
-8 -3 -15 93.55 35.95
8 -3 15 100.21 41.32
3 -8 -15 90.24 51.14
-8 3 -15 149.31 46.64
-3 -8 -15 111.45 36.42
-3 8 -15 207.01 52.38
3 -8 15 173.65 70.05
3 8 15 72.67 39
8 3 15 117.65 41.19
8 -4 0 1588.28 313.64
-8 -4 0 1161.49 344.47
4 -8 0 1530.29 312.13
-4 -8 0 1314.3 322.36
8 4 0 1469.5 317.91
-8 4 0 2163.57 312.55
-4 8 0 2481.79 311.92
8 4 2 385.33 229.69
4 8 -2 957.31 229.29
-8 4 -2 698.47 203.98
4 8 2 1133.16 211.28
-8 4 2 621.62 203.87
-4 8 -2 736.44 203.44
-4 8 2 429.51 203.63
8 -4 -2 576.21 203.62
-8 -4 -2 859.15 229.72
-4 -8 2 487.15 221.36
8 -4 2 607.39 204
-4 -8 -2 342.77 205.68
4 -8 -2 822.97 204.15
4 -8 2 628.83 203.36
4 -8 -4 1004.74 205.11
-4 -8 4 1194.66 356.2
-4 -8 -4 1234.74 201.19
4 8 4 1122.22 204.45
-8 4 4 1485.23 206.33
8 -4 4 1055.12 199.36
-4 8 4 1129.22 204.56
8 4 4 1109.26 202.35
-8 4 -4 792.3 204.8
-4 8 -4 1633.06 206.91
-8 -4 -4 1418.16 205.26
8 -4 -4 1442.05 209.82
4 -8 4 1188.9 203.76
4 -8 6 139.5 44.59
8 -4 -6 142.61 55.38
-4 8 -6 275.86 60.12
4 -8 -6 167.7 48.78
-8 4 -6 153.43 50.24
-8 -4 -6 169.4 42.5
4 8 6 145.15 45.71
8 4 6 185.54 42.1
-4 8 6 63.01 49.67
-8 4 6 137.47 51.98
8 -4 6 103.87 43.9
8 -4 -8 217.46 121.13
8 -4 8 283.9 112.1
4 -8 -8 198.59 112.44
-8 -4 -8 246.07 109.06
4 8 8 226.13 108.5
-4 8 8 332.79 113.99
-4 -8 -8 292.45 109.06
-4 8 -8 410.66 113.6
8 4 8 297.06 109.76
4 -8 8 318.52 114.74
-8 4 -8 213.74 110.38
8 -4 -10 112.47 88.52
-8 4 10 70.82 86.39
8 4 10 109.18 36.07
-4 8 10 54.46 45.07
4 8 10 112.55 35.72
-8 4 -10 214.42 41.87
4 -8 -10 169.84 36.63
4 -8 10 55.9 53.47
8 -4 10 120.38 36.67
-4 8 -10 86.06 49.14
-8 -4 -10 167.8 37.64
-4 -8 -10 114.97 36.64
8 -4 -12 178.4 112.53
4 -8 12 60.65 65.65
-8 4 12 105.47 70.75
4 -8 -12 94.69 45.16
-4 8 -12 91.97 41.5
8 4 12 84.28 33.62
-8 4 -12 73.98 36.11
-4 8 12 110.73 41.78
8 -4 12 200.78 44.03
4 8 12 108.45 35.82
-8 -4 -12 61.9 33.85
-4 -8 -12 85.92 34.8
8 -4 -14 -268.41 705.58
-8 4 14 170.07 90.83
4 -8 14 107.65 40.29
4 -8 -14 163.46 75.79
-4 8 -14 148.97 68.03
8 4 14 139.65 35.11
4 8 14 133.23 33.52
-4 8 14 108.17 44.36
-8 4 -14 71.07 40.79
-8 -4 -14 122.96 33.58
-4 -8 -14 135.85 41.88
8 -4 14 164.43 44.4
8 5 -1 101.12 56.97
-8 -5 -1 355.51 92.95
8 5 1 190.02 68.73
-8 5 1 139.68 49.48
5 -8 1 166.57 48.96
5 8 -1 63.01 67.91
-5 8 -1 122.06 46.76
8 -5 -1 168.88 50.45
-8 -5 1 220.09 105.43
5 8 1 123.18 58.61
-5 -8 1 126.44 80.07
8 -5 1 133.02 51.54
-5 8 1 71.24 48.23
-8 5 -1 103.1 49.66
-5 -8 -1 101.69 72.27
5 -8 -1 114.95 50
8 5 -3 82.51 82.56
-8 -5 3 99.27 132.35
5 8 -3 217.54 394.42
8 5 3 80.17 82.26
-5 8 3 142.77 69.85
5 -8 3 105.1 65.66
5 8 3 209.98 73.2
8 -5 -3 153.14 67.59
-8 5 -3 80.78 66.12
-5 8 -3 130.87 66.58
-8 -5 -3 4.99 85.2
-5 -8 -3 98.65 67.3
8 -5 3 135.11 67.2
-8 5 3 80.43 66.51
5 -8 -3 75.49 67.52
-8 5 5 597 88.39
5 -8 -5 370.57 87.46
-8 5 -5 459.72 89.63
5 8 5 632.66 83.33
8 5 5 547.82 83.24
-8 -5 -5 472.19 82.33
-5 8 -5 435.07 83.69
5 -8 5 400.07 82.99
-5 -8 -5 384.08 83.11
8 -5 5 495.01 81.45
-5 8 5 508.39 85.83
8 -5 -5 363.81 90.15
-5 8 7 172.82 64.76
5 -8 -7 213.09 65.39
8 -5 7 192.49 59.6
8 -5 -7 189.88 62.83
5 -8 7 249.03 73.45
-8 5 -7 202.91 58.91
-8 5 7 381.84 68.67
-5 -8 -7 232.88 59.8
-8 -5 -7 348.43 58.82
-5 8 -7 184.43 65.12
5 8 7 252.63 60.95
8 -5 -9 145.97 51.72
5 -8 9 164.43 42.65
-5 8 -9 97.83 45.2
5 8 9 100.22 31.43
5 -8 -9 193 43.82
8 5 9 94.14 31
-8 -5 -9 120.45 34.63
-8 5 -9 153.64 33.84
-5 -8 -9 156.68 33.35
8 -5 9 139.96 36.86
-5 8 9 144.49 38.11
8 -5 -11 181.12 86.26
-8 5 11 -40.07 145.68
8 -5 11 60.64 40.91
8 5 11 48.86 29.27
-8 5 -11 85.7 38.4
5 -8 11 63.1 35.51
5 8 11 47.37 30.7
5 -8 -11 89.12 42.36
-5 8 -11 20.72 49.3
-5 -8 -11 59.55 31.37
-5 8 11 64.03 45.91
-8 -5 -11 47.32 30.2
-5 8 13 98.21 43.31
-8 5 13 119.52 131.8
-8 -5 -13 145.23 36.8
-8 5 -13 65.22 45.89
8 -5 -13 81 71.04
5 -8 -13 73.87 46.96
8 -5 13 99.88 41.51
5 -8 13 125.42 44.28
5 8 13 118.71 29.9
8 5 13 126.19 31.17
-5 8 -13 152.38 48.57
-5 -8 -13 139.05 30.84
8 -5 -15 67.82 97.95
-8 5 15 59.79 72.6
-5 8 -15 56.46 49.51
8 -5 15 45.5 40.01
5 -8 15 179.41 61.99
-8 5 -15 77.4 47.56
5 -8 -15 17.53 44.69
8 5 15 59.42 35.64
-5 -8 -15 79.59 37.77
5 8 15 77.19 33.7
-5 8 15 56.02 52.71
-8 -5 -15 28.45 37.13
-6 -8 0 63.52 42.23
-8 -6 0 86.22 63.17
-8 6 0 107.54 27.92
8 6 0 146.7 74.54
6 8 0 47.53 69.21
8 -6 0 150.93 37.32
6 -8 0 126.88 28.98
-6 8 0 127.84 33.39
-8 -6 2 99.49 125.96
-6 -8 2 158.49 73.25
6 8 2 135.66 48.78
6 8 -2 84.05 50.56
-8 -6 -2 116.45 70.51
6 -8 -2 107.53 43.1
-6 -8 -2 123.62 48.78
8 6 -2 261.03 70.19
8 6 2 177.49 83.33
-8 6 -2 79 38.66
-6 8 2 87.81 38.56
8 -6 2 45.33 38.49
8 -6 -2 94.77 42.13
-8 6 2 94.65 42.08
6 -8 2 76.81 36.57
-6 8 -2 83.66 42.32
8 6 -4 297.5 810.04
-8 -6 4 196.81 322.54
6 8 -4 85.27 89.37
-6 -8 4 444.71 392.65
-8 -6 -4 208.13 67.54
8 6 4 222.11 61.66
-6 8 4 249.63 78.01
-6 -8 -4 315.26 72.72
6 8 4 270.3 63.04
-8 6 -4 274.57 66.15
8 -6 4 289.31 62.01
6 -8 4 339.47 60.9
6 -8 -4 354.45 69.23
-6 8 -4 315.76 65.11
-8 6 4 87.34 70.64
8 -6 -4 342.03 61.47
6 8 6 178.44 39.31
-6 8 -6 100.43 39.99
8 -6 -6 100.05 45.02
-6 8 6 50.33 48.72
6 -8 -6 154.01 48.19
8 6 6 114.29 37.32
-8 6 -6 91.61 42.59
-8 6 6 49.89 39.14
8 -6 6 163.2 41.77
6 -8 6 101.74 36.72
-6 -8 -6 93.38 38.12
-8 6 -8 172.42 58.13
6 -8 -8 182.71 57.93
6 -8 8 392.13 81.51
8 -6 8 94.8 53.43
-8 -6 -8 234.1 53.09
8 6 8 184.2 53.15
-8 6 8 296 66.95
8 -6 -8 194.67 60.69
-6 -8 -8 225 54.31
-6 8 8 104.47 54.83
-6 8 -8 324.65 63.77
6 8 8 145.21 54.95
-6 8 10 37.51 39.67
6 -8 10 31.97 47.85
-6 8 -10 82.46 44.4
8 -6 -10 26 58.07
-6 -8 -10 56.09 32.77
-8 6 -10 191.2 40.24
6 -8 -10 158.19 39.51
-8 -6 -10 135.78 37.08
8 6 10 57.69 36.26
6 8 10 122.07 34.33
-8 6 10 32.51 55.2
-8 6 -12 107.28 39.67
-8 6 12 -13.26 72.69
-6 8 -12 60.19 33.42
6 -8 12 81.09 48.23
-6 8 12 118.21 38.29
-8 -6 -12 79.66 28.02
6 -8 -12 116.62 49.33
8 -6 -12 37.19 38.86
8 6 12 40.25 27.81
8 -6 12 96.04 38.72
-6 -8 -12 119.96 30.45
6 8 12 57.61 28.59
8 -6 -14 17.29 79.46
-8 6 -14 34 40.51
8 -6 14 77.78 43.99
6 -8 -14 95.23 60.9
-6 8 14 58.99 43.33
6 -8 14 57.94 45.39
6 8 14 65.23 31.4
8 6 14 54.44 26.42
-6 -8 -14 59.87 23.63
-8 -6 -14 122.21 35.2
-6 8 -14 23.84 39.21
-8 6 14 -1.2 53.19
-8 -7 -1 1605.46 283.88
-8 -7 1 873.14 266.06
-7 -8 1 1510.14 273.35
7 8 -1 1392.07 298.94
-8 7 -1 677.08 263.18
7 8 1 1332.62 284.16
7 -8 -1 717.35 263.42
-8 7 1 787.23 263.31
7 -8 1 1144.24 262.54
8 7 1 899.29 283.76
8 -7 -1 1036.35 263.89
8 -7 1 1028.35 263.08
-7 8 -1 1313.82 263.1
-7 8 1 860.59 264.81
-7 -8 -1 1604.19 279.14
7 8 -3 516.84 280.29
8 7 -3 1104.1 293.88
8 -7 -3 1405.03 251
-8 7 3 1106.53 251.36
-7 8 -3 861.64 249.01
-8 -7 3 1746.09 319.95
-8 -7 -3 1155.59 264.93
7 8 3 971.82 253.45
7 -8 -3 1049.05 248.7
-7 -8 -3 1563.68 256.65
7 -8 3 873.99 247.33
-7 8 3 964.79 248.03
8 -7 3 1049.77 247.58
-8 7 -3 736.98 247.11
-7 -8 5 -177.14 256.88
7 -8 -5 252.23 75.87
7 -8 5 377.77 73.18
7 8 5 430.54 77
8 -7 -5 260.21 81.32
-7 8 5 311.77 77.24
-7 8 -5 395.64 77.9
-7 -8 -5 354.72 75.76
-8 7 5 379.89 81.44
8 7 5 483.23 77.39
-8 7 -5 373.09 75.74
8 -7 5 420.82 74.11
-8 7 7 1643.28 232.62
8 -7 7 1063.57 224.77
8 -7 -7 1747.59 226.42
-7 8 -7 1591.34 223.02
7 -8 -7 1834.35 229.34
8 7 7 1808.84 225.92
-7 -8 -7 1346.52 222.79
-8 7 -7 1191.3 226.84
-8 -7 -7 1303.66 221.95
-7 8 7 1547.03 231.41
7 -8 7 1603.14 223.91
7 8 7 1653.64 223.07
7 -8 -9 320.61 75.86
-7 8 -9 438.49 84.88
-7 8 9 300.74 81.22
-8 7 -9 492.11 71.6
-8 7 9 434.28 74.84
7 -8 9 341.66 73.04
8 -7 -9 466.35 82.81
-7 -8 -9 431.49 68.6
8 7 9 330.93 70.75
8 -7 9 370.64 68.4
7 8 9 441.27 69.53
-8 -7 -9 514.76 69.22
7 -8 -11 253.11 61.97
8 -7 -11 243.41 70.57
-8 7 -11 410.88 66.5
8 -7 11 306.87 64.51
-7 -8 -11 243.01 56.74
-7 8 11 265.91 65.88
-8 7 11 341.95 76.38
7 8 11 253.96 58.58
-8 -7 -11 327.2 58.49
7 -8 11 328.8 76.58
-7 8 -11 235.75 71.35
8 7 11 238.17 58.93
7 -8 -13 7.92 50.53
8 7 13 60.94 32.98
8 -7 13 66.14 48.48
-8 -7 -13 67.58 32.15
8 -7 -13 91.64 98.19
-7 -8 -13 63.97 33.06
-7 8 -13 77.07 57.17
-8 7 13 206 62.27
-8 7 -13 93.05 43.79
7 8 13 69.21 35.77
-7 8 13 105.21 56.55
7 -8 13 175.39 44.48
8 8 0 10317.96 1585.81
8 -8 0 5647.37 1559.13
-8 -8 0 13030.54 1673.43
-8 8 0 9105.75 1563.9
-8 -8 2 1445.94 247.15
-8 -8 -2 1898.71 302.73
8 8 2 791.82 246.93
8 8 -2 1686.44 262.82
-8 8 -2 1119.91 229.49
8 -8 -2 937.43 231.98
-8 8 2 635.08 230.31
8 -8 2 1108.59 229.27
8 8 -4 295.47 190.62
-8 8 4 363.86 107.31
8 8 4 746.37 110.61
8 -8 -4 620.78 107.68
-8 -8 -4 568.88 110.61
8 -8 4 418.62 105.8
-8 -8 4 42.26 640.69
-8 -8 -6 1120.29 146.44
8 -8 -6 902.88 149.55
8 -8 6 1077.03 142.85
-8 8 6 644.55 142.22
-8 8 -6 518.32 141.29
8 8 6 710.36 141.04
8 8 8 1876.58 229.19
-8 8 -8 1426.03 228.97
-8 8 8 1289.54 238.21
-8 -8 -8 1440.3 229.07
8 -8 -8 1343.59 238.61
8 -8 8 1470.13 229.13
-8 8 -10 602.21 99.28
-8 -8 -10 385.3 95.3
8 -8 10 584.78 99.59
8 -8 -10 751.83 105.25
-8 8 10 462.38 107.12
8 8 10 459.13 95.26
8 -8 12 182.26 50.87
8 -8 -12 182.65 58.85
-8 8 -12 252.89 80.76
-8 8 12 168.56 57.51
8 8 12 200.04 42.09
-8 -8 -12 226.95 42.95
8 -8 -14 35.17 33.23
-8 8 -14 57.51 42.23
8 -8 14 45.77 35.69
8 8 14 75.06 26.7
-8 -8 -14 56.38 31.92
-8 8 14 60.84 51.39
9 0 1 3931.46 503.68
9 0 -1 3941.72 522.12
0 -9 1 2604.49 502.7
-9 0 -1 2327.31 505.73
0 -9 -1 2436.6 502.07
0 9 1 4207.02 502.5
-9 0 1 2212.52 511.9
0 9 -1 3230.28 502.76
-9 0 3 -19.75 176.72
9 0 -3 406.59 164.87
0 9 -3 81.11 61.33
0 9 3 197.26 53.82
-9 0 -3 185.08 59.78
0 -9 -3 121.51 55.67
0 -9 3 74.06 61.11
0 9 -5 122.93 66.27
9 0 5 96.8 28.49
0 -9 -5 71.2 29.02
0 -9 5 112.98 42.13
0 9 5 80.87 27.67
-9 0 -5 37.61 24.31
-9 0 -7 189.73 45.69
0 9 -7 15.13 71.62
0 -9 7 137.23 97.5
0 9 7 212.58 45.55
0 -9 -7 238.05 44.19
0 -9 9 176.45 263
0 -9 -9 633.51 112.31
0 9 9 629.67 110.65
-9 0 -9 512.82 94.91
0 9 -9 183.48 224.44
9 0 9 677.96 102.13
0 9 -11 428.2 140.42
9 0 11 554.63 107.95
0 -9 -11 531.69 107.01
0 -9 11 298.36 344.75
0 9 11 348.62 107.28
0 -9 13 500.11 528.45
0 -9 -13 67.5 64.13
0 9 -13 41.87 97.69
9 0 13 84.79 65.16
-9 0 -13 31.71 68.14
0 9 13 69.45 69.41
0 9 -15 60.44 109.49
0 -9 15 1.12 97.53
0 9 15 77.17 30.62
0 -9 -15 144.6 48.56
9 0 15 58.29 32.97
-9 0 -15 124.8 35.11
1 9 0 2941.54 404.46
9 1 0 3018.01 411.61
9 -1 0 2460.64 400.43
-1 -9 0 2334.43 402.33
-1 9 0 3332.16 399.76
-9 -1 0 3185.38 411.28
1 -9 0 2814.88 398.89
-9 1 0 2913.7 399.58
-9 -1 2 2703.53 351.63
-1 9 2 1856.25 332.9
-9 -1 -2 2212.42 334.77
9 -1 -2 2749.68 349.04
-1 -9 -2 1715.97 333.16
1 -9 2 2496.39 334.84
9 1 -2 1684.89 347.63
1 -9 -2 1727.11 333.06
-9 1 -2 1914.34 333.79
9 1 2 2133.03 335.95
1 9 -2 2778.17 339.2
-9 1 2 1956.92 341.26
1 9 2 1923.16 332.31
-1 -9 2 2237.39 340.86
-1 9 -2 1403.88 335.46
9 -1 -4 203.05 257.61
-9 -1 4 910.28 369.28
-9 1 4 -72.72 787.6
1 9 4 561.72 111.39
9 -1 4 573.82 113.93
-1 9 -4 625.8 116.85
9 1 4 521.19 114.28
-1 -9 -4 595.07 111.46
-1 9 4 452.57 112.28
-9 1 -4 556.38 113.95
1 -9 -4 582.73 115.25
-9 -1 -4 618.67 114.15
-1 -9 4 776.65 130.79
-1 -9 6 131.56 90.81
1 9 -6 626.98 139.01
-9 1 -6 340.42 80.54
-1 9 6 349.97 80.79
1 -9 -6 234.43 81.51
-1 9 -6 259.39 89.53
9 -1 6 280.07 80.45
1 9 6 408.21 79.22
-1 -9 -6 342.12 81.15
1 -9 6 204.84 84.89
-9 -1 -6 329.53 80.63
9 1 6 340 78.77
1 9 -8 226.76 90.53
-1 9 -8 111.29 55.02
-1 -9 -8 213.87 41.7
-1 -9 8 7.76 483.92
-1 9 8 244.15 52.24
9 -1 8 216.48 45.29
1 -9 -8 170.62 47.75
1 -9 8 139.04 57.16
-9 1 -8 287.95 47.58
9 1 8 184.19 43.63
1 9 8 193.73 42.84
-9 -1 -8 288.11 45.56
1 9 -10 239.29 151.41
-1 -9 10 207.45 113.17
1 -9 10 86.7 62.94
-9 1 -10 326.82 56.19
-1 9 -10 149.35 77.05
9 1 10 239.3 56.39
9 -1 10 304 52.1
1 -9 -10 246 55.4
-1 -9 -10 157.93 49.44
-1 9 10 188.36 53.82
-9 -1 -10 348.58 55.99
1 9 10 204.07 50.9
1 9 -12 85.17 157.26
-1 9 -12 82.1 96.98
-1 -9 12 727.39 272.35
1 -9 12 72.66 101.63
-9 -1 -12 224.22 91.37
9 1 12 278.99 93.53
1 -9 -12 336.85 94.04
-9 1 -12 225.05 90.63
9 -1 12 242.61 91.92
-1 -9 -12 258.68 90.59
1 9 12 170.41 90.87
-1 9 12 228.77 92.39
1 9 -14 260.14 1136.25
-1 9 -14 142.77 60.32
1 -9 14 191.49 81.39
1 -9 -14 111.42 45.69
-9 1 -14 104.61 41.95
9 1 14 48.1 41.42
-1 9 14 65.24 45.11
9 -1 14 63.27 42.37
-1 -9 -14 47.28 42.53
-9 -1 -14 95.37 42.96
1 9 14 113.58 40.47
-1 -9 14 86.64 510.51
9 2 1 969.46 157.71
2 -9 -1 680.72 142.63
-9 -2 1 797.03 158.19
-2 -9 1 473.5 145.1
-2 -9 -1 1047.09 146.83
-9 2 1 838.51 147.47
-2 9 -1 1142.3 143.03
2 9 1 977.77 152.39
-9 2 -1 932.74 143.08
2 9 -1 891.01 151.72
-2 9 1 828.06 142.31
9 -2 -1 1166.1 145.07
2 -9 1 939.41 142.94
-9 -2 -1 641.98 182.57
9 -2 1 793.56 143.65
-9 -2 3 1646.2 362.1
9 -2 -3 1040.5 346.2
-2 -9 3 974.96 358.46
2 -9 3 561.54 343.61
-9 2 -3 805.55 344.19
9 -2 3 1398.57 345.01
-2 9 -3 556.1 343.86
-9 -2 -3 1071.31 344.72
-9 2 3 964.4 346.99
2 -9 -3 917 343.47
9 2 3 882.84 343.86
-2 9 3 884.38 344.11
2 9 3 973.94 343.14
-2 -9 -3 832.05 343.17
2 9 -5 878.79 309.97
2 -9 -5 405.24 109.65
-2 9 5 623.54 109.86
-2 -9 5 251.86 173.5
9 2 5 548.27 110.79
2 9 5 434.54 108.97
2 -9 5 438.11 113.28
-9 2 -5 560.97 111.27
9 -2 5 589.35 112.3
-9 -2 -5 559.82 109.84
-2 9 -5 712.57 115.52
-2 -9 -5 566.67 107.42
-9 2 5 546.96 130.63
-2 -9 7 665.92 362.15
-2 9 -7 318.81 93.97
2 -9 -7 543.96 87.58
-2 -9 -7 398.1 83.73
2 9 7 406.72 83.42
-2 9 7 356.8 90.92
9 -2 7 346.49 84.58
-9 2 -7 384.77 84.23
9 2 7 431.95 83.83
2 -9 7 233.57 93.69
-9 -2 -7 344.63 83.8
2 -9 9 588.48 206.26
-9 2 -9 1143.04 198.1
-2 9 -9 774.47 203.14
-2 9 9 1415.1 208.72
-2 -9 -9 720.06 195.37
9 2 9 859.15 196
2 9 9 678.86 194.25
9 -2 9 977.58 197.65
-9 -2 -9 1304.25 198.55
-2 9 -11 140.22 48.32
-2 9 11 66.5 36.2
2 -9 11 124.24 53.21
9 -2 11 65.76 33.4
2 -9 -11 56.63 34.12
9 2 11 131.09 33.78
-9 -2 -11 134.33 36.15
2 9 11 185.53 34.15
-9 2 -11 155.8 33.52
-2 -9 -11 114.08 34.53
2 -9 13 249.67 70
2 9 13 172.63 45.1
-9 2 -13 193.63 47.38
9 2 13 287 50.59
-9 -2 -13 278.69 45.57
2 -9 -13 264.99 55.38
-2 9 13 159.3 47.71
9 -2 13 219.31 47.41
-2 9 -13 271.45 121.12
-2 -9 -13 232.77 45.32
2 -9 15 87.45 51.44
2 -9 -15 74.28 50.74
-2 9 -15 68.16 63.1
2 9 15 74.72 29.05
-9 -2 -15 53.09 30.98
9 2 15 51.37 31.3
-2 9 15 64.86 30
-9 2 -15 67.7 34.11
9 -2 15 61.31 31.07
-2 -9 -15 87.28 30.33
3 -9 0 89.62 31.66
-3 -9 0 134.44 39.33
-3 9 0 184.22 35.64
3 9 0 176.75 53.18
9 -3 0 87.14 32.21
-9 -3 0 198.26 56.39
9 3 0 154.43 70.92
-9 3 0 162.49 37.54
-9 -3 -2 88.79 86.3
-9 -3 2 58.06 104.28
9 3 2 164.4 133.31
-3 -9 2 109.35 59.97
9 -3 2 165.4 58.68
-3 9 2 205.82 56.7
3 -9 -2 123.26 55.05
9 -3 -2 245.01 59.49
9 3 -2 78.62 67.24
-9 3 -2 161.64 61.96
-3 -9 -2 231.04 60.1
3 9 2 129.78 59.57
3 9 -2 221.29 71.45
-3 9 -2 286.93 58.73
-9 -3 4 546.12 399.02
3 9 -4 798.74 260.56
9 -3 -4 861.35 246.76
-3 -9 -4 877.91 238.53
-9 -3 -4 1348 239.45
3 9 4 911.04 239.9
-9 3 4 900.66 243.62
3 -9 -4 954.11 239.51
3 -9 4 1445.04 248.82
9 3 4 1048.04 238.92
-3 9 4 1304.02 240.19
-9 3 -4 1397.01 238.59
-3 9 -4 1151.57 250.21
9 -3 4 866.49 238.58
9 -3 -6 515.7 130.65
-9 -3 -6 524.17 85.17
3 -9 6 580.17 92.57
-3 9 -6 320.37 92.49
9 -3 6 662.21 85.8
3 9 6 582.86 85.6
-3 -9 -6 381.23 82.49
-3 9 6 483.43 88.43
-9 3 6 654.51 120.25
9 3 6 536.37 88.91
3 -9 -6 594.87 90.06
-9 3 -6 561.04 87.38
-9 3 8 323.1 105.71
3 -9 8 283.79 90.93
-3 9 -8 221.2 98.49
9 -3 8 281.75 84.29
-3 9 8 309.54 86.2
-9 3 -8 361.9 86.31
3 9 8 341.21 81.6
-3 -9 -8 473.18 81.61
9 3 8 408.54 82.6
-9 -3 -8 277.32 81.38
3 -9 -10 88.96 31.13
3 -9 10 66.28 37.19
-3 9 10 111.02 31.64
3 9 10 109.15 32.9
9 -3 10 89.58 33.47
-9 -3 -10 72.52 27.25
-9 3 -10 117.32 38.26
-3 -9 -10 112.81 27.72
-3 9 -10 9.5 62.65
-9 3 10 74.1 162.6
9 3 10 62.26 30.7
-9 3 12 629.79 335.67
3 -9 12 132.44 89.95
-3 9 -12 174.16 102.61
-3 9 12 95.32 83.53
-9 -3 -12 87.27 79.33
-3 -9 -12 167.36 78.35
3 -9 -12 61.52 78.97
-9 3 -12 128.07 81.34
9 3 12 135.76 79.42
9 -3 12 94.76 79.95
3 9 12 84.39 78.06
-9 3 14 96.29 292.83
-3 9 14 69.28 34.66
-3 -9 -14 42.11 24.01
3 -9 14 26.58 57.85
-9 3 -14 74.36 29.41
9 3 14 58.54 26.56
-9 -3 -14 48.16 29.01
-3 9 -14 100.88 48.52
9 -3 14 91.95 34.63
3 9 14 35.91 24.06
3 -9 -14 -1.84 38.29
4 9 -1 708.33 208.96
9 4 -1 1174.91 222.36
9 4 1 1022.8 209.91
4 9 1 1130.36 200.73
4 -9 1 846.29 195.41
-9 -4 -1 1614.47 294.03
-9 4 -1 774.03 196.97
-4 9 -1 1219.16 195.61
-9 -4 1 1229.18 207.97
-4 -9 1 710.87 208.59
-4 9 1 843.03 195.82
-4 -9 -1 1271.52 201.28
9 -4 -1 973.44 195.77
4 -9 -1 847.14 195
-9 4 1 884.77 198.89
4 9 -3 1766.99 324.01
9 4 -3 1704.14 255.19
-9 -4 3 750.28 226.79
-4 -9 3 872.48 1167.62
9 4 3 762.43 240.02
-9 4 -3 650.99 214.16
-4 9 3 713.62 215.41
-9 -4 -3 1156.82 225.95
9 -4 3 1145.14 213.57
-4 -9 -3 1149.96 215.67
4 9 3 1192.73 220.56
4 -9 -3 1156.35 213.62
4 -9 3 1112.68 214.13
-4 9 -3 1253.03 212.89
-9 4 3 1235.43 217.82
9 -4 -3 978.29 216.91
-4 -9 5 -82.26 223.05
9 -4 -5 138.81 55.49
-9 -4 -5 141.27 50.04
9 -4 5 118.45 53.87
-4 9 5 116.09 60.74
9 4 5 164.11 50.15
-4 -9 -5 174.25 53.76
4 9 5 137.19 51.94
4 -9 -5 78.94 57.32
-9 4 -5 83.46 56.44
-9 4 5 176.16 56.51
9 -4 -7 84.57 56.02
-9 -4 -7 70.88 30.39
4 -9 7 162.88 55.18
-4 9 7 93.93 44.24
9 -4 7 74.16 31.42
-9 4 7 115.08 48.52
4 -9 -7 72.13 41.13
-4 -9 -7 105.94 33.25
-9 4 -7 68.64 34.73
-4 9 -7 83.58 41.68
4 9 7 134.28 32.12
9 4 7 70.6 28.86
9 -4 -9 445.84 216.29
-9 4 9 148.95 91.65
-4 9 9 284.92 69.02
9 -4 9 166.54 61.85
4 -9 -9 206.38 66.29
-4 -9 -9 267.19 58.34
4 -9 9 219.25 72.8
-4 9 -9 72.32 68.91
4 9 9 211.8 58.48
-9 -4 -9 343.34 59.44
9 4 9 170.8 58.79
-9 4 -9 338.27 65.26
9 -4 -11 17.05 79.3
-9 4 11 115.3 92.1
9 4 11 91.51 32.69
-4 9 -11 64.54 42.54
-9 -4 -11 120.4 34.86
-9 4 -11 96.91 31.77
4 -9 -11 85.81 35.63
4 -9 11 94.93 42.14
-4 9 11 58.86 41.08
4 9 11 104.93 30.35
9 -4 11 100.4 28.93
-4 -9 -11 105.23 33.03
9 -4 -13 -506.96 2232.8
4 -9 -13 137.02 44.52
-4 9 -13 250.18 83.21
-4 9 13 109.95 45.96
4 -9 13 142.44 59.89
-9 -4 -13 175 41.15
-9 4 -13 130.01 51.4
4 9 13 95.99 41.05
-9 4 13 -20.67 116.59
9 -4 13 178.05 43.29
-4 -9 -13 166.9 39.1
9 -4 -15 321.32 373.23
-9 4 15 146.02 193.95
4 -9 15 120.66 67.39
-9 4 -15 53.96 60.76
4 -9 -15 71.05 58.09
9 4 15 45.41 46.51
-4 -9 -15 76.79 46.79
-4 9 15 96.27 55.79
-4 9 -15 121.08 79.3
9 -4 15 63.45 47.72
-9 -4 -15 89.05 47.77
4 9 15 87.66 49.23
-9 -5 0 93.66 53.13
9 5 0 36.21 46.46
5 9 0 88.65 44.75
-5 -9 0 85.18 42.01
9 -5 0 127.03 37.19
-5 9 0 102.83 29.96
-9 5 0 82.66 40.4
5 -9 0 57.38 31.97
9 5 -2 276.25 102.91
9 5 2 257.55 77.32
5 9 -2 92.28 61.46
-9 -5 -2 81.78 60.18
9 -5 -2 113.31 46.08
5 9 2 110.92 42.57
-9 -5 2 20.42 114.28
-5 -9 2 29.16 51.22
-5 -9 -2 126.02 50.09
-5 9 2 118.31 46.7
9 -5 2 83.14 44.27
-9 5 2 177.8 43.23
-5 9 -2 194.78 41.48
-9 5 -2 135.8 41.96
5 -9 -2 136.56 43.53
5 -9 2 143.19 42.58
5 9 -4 92.76 649.9
-9 -5 4 272.18 475.04
9 5 4 451.85 390.03
5 -9 -4 218.41 389.73
-5 9 4 260.46 390.06
5 -9 4 301.71 388.94
9 -5 -4 294.31 390.39
-9 -5 -4 547.66 389.62
-5 -9 -4 566.61 390.37
5 9 4 541.25 390
-5 9 -4 324.37 388.99
-9 5 -4 379.84 389.72
9 -5 4 439.54 389.32
-9 5 4 393.38 389.55
-5 9 -6 345.6 78.27
5 -9 6 310.92 74.86
9 -5 6 127.57 72.62
9 5 6 252.03 70.9
-5 9 6 133.18 74.17
9 -5 -6 235.79 75.17
5 -9 -6 193.09 75.22
-9 5 -6 204.3 75.72
5 9 6 333.17 72.16
-5 -9 -6 149.18 68.73
-9 -5 -6 239.63 69.71
9 -5 -8 420.01 89.88
5 -9 8 207.59 83.65
-9 5 -8 270.27 76.75
5 9 8 345.56 76.05
-5 9 8 216.54 81.78
9 -5 8 285.98 78.47
5 -9 -8 269.39 83.48
-5 9 -8 322.08 83.79
-9 -5 -8 333.25 77.13
-5 -9 -8 294.09 80.22
9 5 8 365.27 79.89
9 -5 -10 107.12 119.26
5 -9 10 137.58 40.09
9 -5 10 61.14 38.19
-9 5 10 87.1 58.48
5 -9 -10 68.74 36.12
-5 -9 -10 131.07 32.59
-5 9 10 109.87 36.25
-9 -5 -10 135.1 34.51
5 9 10 177.53 35.64
9 5 10 108.49 31.34
-5 9 -10 115.05 41.49
-9 5 -10 132.18 33.87
-9 5 12 41.5 75.2
9 -5 -12 33.64 61.31
-5 9 -12 93.54 38.85
9 -5 12 45.28 37.64
-9 5 -12 159.96 41.37
9 5 12 109.04 30.12
-9 -5 -12 117.71 37.02
-5 9 12 69.99 32.47
-5 -9 -12 113.75 30.81
[truncated: 225,161 more chars]
